# Supplementary material for: Implications of Endogenous Small Regulatory RNAs on Gene Silencing in Mollusks
Source: bioRxiv. 2025 May 23:2025.05.19.654968. Preprint. [Version 1] doi: 10.1101/2025.05.19.654968 (PMC12139959; doi:10.1101/2025.05.19.654968)
Supplement: Supplement 1 [file media-1.zip]

Archive with 34 entries (34 files):
- SupFile1_AgoIDs_AAs.xlsx
- __MACOSX/._SupFile1_AgoIDs_AAs.xlsx
- SupFile2_DicerIDs_AAs.xlsx
- __MACOSX/._SupFile2_DicerIDs_AAs.xlsx
- SupFile3_Cvir_mirDeep.bed
- __MACOSX/._SupFile3_Cvir_mirDeep.bed
- SupFile4_Hruf_mirDeep.bed
- __MACOSX/._SupFile4_Hruf_mirDeep.bed
- SupFile5_Lvar_mirDeep.bed
- __MACOSX/._SupFile5_Lvar_mirDeep.bed
- SupFile6_Mye_mirDeep.bed
- __MACOSX/._SupFile6_Mye_mirDeep.bed
- SupFile7_Obi_mirDeep.bed
- __MACOSX/._SupFile7_Obi_mirDeep.bed
- SupFile8_Rve_mirDeep.bed
- __MACOSX/._SupFile8_Rve_mirDeep.bed
- SupFile9_Lstag_mirDeep.bed
- __MACOSX/._SupFile9_Lstag_mirDeep.bed
- SupFile10_cgig_smallRNA_loci.txt
- __MACOSX/._SupFile10_cgig_smallRNA_loci.txt
- SupFile11_cvirg_smallRNA_loci.txt
- __MACOSX/._SupFile11_cvirg_smallRNA_loci.txt
- SupFile12_hruf_smallRNA_loci.txt
- __MACOSX/._SupFile12_hruf_smallRNA_loci.txt
- SupFile13_lstag_smallRNA_loci.txt
- __MACOSX/._SupFile13_lstag_smallRNA_loci.txt
- SupFile14_lvar_smallRNA_loci.txt
- __MACOSX/._SupFile14_lvar_smallRNA_loci.txt
- SupFile15_obim_smallRNA_loci.txt
- __MACOSX/._SupFile15_obim_smallRNA_loci.txt
- SupFile16_dmem_smallRNA_loci.txt
- __MACOSX/._SupFile16_dmem_smallRNA_loci.txt
- SupFile17_rven_smallRNA_loci.txt
- __MACOSX/._SupFile17_rven_smallRNA_loci.txt
