# Supplementary material for: Implications of Endogenous Small Regulatory RNAs on Gene Silencing in Mollusks
Source: bioRxiv. 2025 May 23:2025.05.19.654968. Preprint. [Version 1] doi: 10.1101/2025.05.19.654968 (PMC12139959; doi:10.1101/2025.05.19.654968)
Supplement: Supplement 1 [file media-1.zip › SupFile1_AgoIDs_AAs.xlsx]

## Sheet: Sheet1
Acc Number	Assigned name	Amino Acid Sequence
>XP_012940110.1	>A.californica_rePiwi	MGRGLAAMKALLAQQKQGQVGLGRSQLQGGSVTSASSRPSSVASASGRSSPPPSPSHSSDPPSERMAGLQVGGRPRGSQVGERERERRPTVSMRGERGKPMQLSANYVRLLCKHDGVYQYHVHFSPVIDNKRLKIKLLAEHKAELNTGYSFDGSILYMPKKLQSKEVVFTSIRKTDGTAVSLTVTYVKTVPPAQCVHLYNVVFRRIMYILDMCQVQRYFFNPHTPASIPQRKLEVWPGYITAAQEQEGGLMLLLDASHKVLRTETVHDIMEACAISNPRGFQEEIMRKVVGSVVLTRYNNKTYRVDDIVWSKTPLDKFASKSAGESITFVEYYKTQHNIDIQNQSQPLLLHKRKPDKGAPPGEKPDPEFLCLIPELCYMCGLTDDMRQDFQVMKDLAVH…
>XP_005096149.1	>A.californica_phPiwi	MSGQQPGQGRARGRGGRGRRPQQPAPPGQAPEPAAPAPQQPPGGAGAAPAAPVGRGRSRGARQADPGQAQQPVVMPQQAPVAGLGPEAVTGGRGVQRGGGRERPTAGGNGDGGAPVSQMGQLSLSGKPEYRRRAPYEKYVEKRYKEDTKACVGTIGNKANLMANYFEVRFWAEKKIFQYHVDFKPPVENHRVKHALIASLQNETGTVQLFDGGILYLCRLLAKDPMVLYATRTFDNAKIEVTFTSKGEVIPASPQFLQIANILMKKIQISLGMKQIRDHYYNMNQAIQIPRHKLEVMPGFTTSIHKYDGGNLLGVDIIHKILRMDTFLEGMYNLYDTLEMNRQLSTFQEVCYKNYVGSIVLTRYNNKTYKVDDIAWNMRPKDTFEKGGEQISYVQYYQD…
>XP_005107586.1	>A.californica_miAgo1	MFPMQPGPGGYGQPPTGQGMPSFLGAHLGNGQPGLHFPFPGMQAQDVPPPPVTTPITPSLTQTEQPPPLPFAQGQVPQESLVPPVQQADFVSPPRPNTGTEGRSISLRANHFQVRVPKGIIHHYEVNISPDKCPRRVNREIIDTMVTAYQQKIFQGQKPVFDGRKNLYSREPLPVGTEKVELEVTLPGEGRDRVFKVAVRYVGQVSLFALEEALEGRTRQIPMDAIQALDVVMRHLPSKTYTPVGRSFFSPPEGYDHPLGGGREVWFGFHQSVRPSHWKMMLNIDVSATAFYKEQPVIEFMCEVLDLPDISEQKRPLADSQRVKFTKEIKGLKVEITHCGTMRRKYRVCNVTRRPAQTQSFPLQLNTGQTIECTVARYFMEKYKMKLQHPHLPCLQVGQ…
>XP_012942742.1	>A.californica_miAgo2	MFPMQPGQGGYGQPPTGQGLPPAFLGSHLGNGQPAGLHFPFSGMQTQDVPPLPPTMPTPIGPMTQTDAPPPLSFAVGQPPLSESFTPPSPPLADFVSPPRPNQGTEGRTISLRANHFQVRVPKGIIHHYDISITPDKCPRRVNREIIDTMVTAYQQKIFEGQKPVFDGRKNMYSRETLPVGSEKIELEVTLPGEGRDRVFKVAIRYVGQVSLFALEEALEGRTRQIPMEAVQALDVVMRHLPSKIYTPVGRSFFSPPEGYNHPLGGGREVWFGFHQSVRPSHWKMMLNIDVSATAFYKEQPVIEFMCEVLELPDINDQKRPLADSQRVKFTKEIRGLKVEITHCGTMKRKYRVCNVTRRPAQTQSFPLQLNTGQTIECTVARYFMEKHKMKLQHPHLPC…
>XP_069136142.1	>A.irradians_phPiwi1	MSGRARGRSRGRSRGSATPQEEPSRRPGEEQQRVQQVQQPTAAAPAPTPGGATSVAGSGRASYRGGASAPRPGAGDAPRAPVEEMAQLRVGTGDARQIGKRRADFRYTDVNTRPAHITDKKGSSGTPLPLATNFFTFDCDDDWSLYQYHVDFNPMIDSRKMRAGLLFTHADLLGPTRVFDGMILYLPHRLPQEVTEVFSQTKRDSENIRITIKLTNTFHSTSPQCLHLYNVIFKRILNLINMQQIGRNYFNMDLAVDITQHKLRVVPGFITSILQYENKAMLCADISHKIMRIDTVLDMMYDIYNTNDRSGESFVDRCTKKFVGSIVLTRYNNKTYRVDDIDWDIHPDSTFARREGEISFKEYYLKAYDKVIRDDQQPMLVSRAKPREVKMGRPEKILL…
>XP_069123522.1	>A.irradians_rePiwi	MATGGYGRGGRGAALLQALNAPARKPGGTEEKQAPTKQVSQPGMLQQTKPLEPAPPVSSQPPPAMPVARGRGALGLLASAAGRGILPPKAHPAAGTTAGVPTTEASVPPRGVEALFRLTSGRGGMLASAAAANGARQPGQMQSAQQSPPKRSPPPSVQQSPPPMAPQVSPVQAPAPVAGMGMASGDGGPPTSRFGRMSLDREEVVHKPGSVGKPLSLSANYIRLRCLNPGVYQYHVDFSPQVDSKNMRFKMMSELKDVIGTTKAFDGSILYLPIKLPNQETVAHSTRLTDNADITITIRLTKVVAPEACVPLYNIIFRKIMRILEMVEVGRYFYNPKTPSAVPQHKLEVWPGYITSVCENEGGLMLLADASHRVLRTETVLQMLHSILQRNPQSFHDVC…
>XP_069136145.1	>A.irradians_phPiwi2	MSGRARGRSRGRSRGNATPQEAPLRRPGEEQQLVHQPTAAAPAPTPGGATGVAGSGRGSYREGASAPRPGAGDSARAPVEEMAQLRVGTGDARQIGNRREDFRYTDLNTRPAHITNKRGSAGDPVPLTTNFFTFDCDDDWSLYQYHVDFNPMIDSRKMRIGLLFTHADLLGQTRIFDGMILILPHKLPQEVTEVFSQTKRDSENIRITIKFTNTFHSSSPQGLFFLNILFKRVLNLIDMQQIGRNYYNMNLSVDITQHKLRVVPGFITSILQYENKAMLCADISHKIMRIDTVLDMMYDIYNTNDRSGESFVERCTKKFVGSIVLTRYNNKTYRVDDIDWDKNPNSTFSGRGGEISFKEYFKKSYDRTIIDDTQPMLVSRTKPKEVRMGRPEKILLVPE…
>XP_069105554.1	>A.irradians_miAgo	MFPIPPGITRIMNQQLSSNVYNGKSQTPMFPPYTPIPPMQPEQGFGDNPPVPPIPPVTTTPPDGSAPVQRLADFVCPPRPNHGTDGKPILLKANHFQVRIPKGFIHHYDISITPDKCPRRVNREIIETMVNSYSQKIFQGQKPVFDGRKNLYSREPLPIGRDKVELEVTLPGEGKDRVFKVAIKWVAQVSLYTLEEALEGRSRQMPFEAIQALDVVMRHLPSMTYTPVGRSFFSPPEGYDHPLGGGREVWFGFHQSVRPSHWKMMLNIDVSATAFYKAQPVIEFLCEVLDIKDISEQKRPLTDSQRVKFTKEIKGLKVEITHCGTMKRKYRVCNVTRRPAQTQSFPLQLDSGQTVECTVARYFLERYKMKLMYPHLPCLQVGQEQKHTYLPLEVCNVVG…
>XP_055861437.1	>B.glabrata_phPiwi	MQEVTYRFLLLVMFATSASASQLKMSEGGRARGRGGRGKPKEPQTNLPPGVQAVQQQTAPVARGRGRAAVRPAATIEPPSAAQAPPIMQGHPEPQAVPAYGGGGRGVQRGGGRERPTGPPTDEMGALSLRRSPRSAYDKYVDAVYKASEKCSVGKSGESVALYSNYFQVNLATDLKIFQYHVSFKPEVENNRVKFGLIAALSEVVGAVKCFDGGILYLQKLLPKDPLECVSERSYDKAPITVTFKFVCEVYANSPQFLQIVNLMFKRVQITLDMKQIRDHYFNIHLATKIPKHRIEVMPGFTTSILGYDGGNLLCVDTIHKVLRIDTFLDVLYQTFHSVRQNAEEFRRKATKELVGVIVLTKHNNKTYKVDDIAWDARASDCFEKNGQMISYSDYYKEH…
>XP_055874643.1	>B.glabrata_rePiwi	MATGRGGRGAALLEALANNLSNRPGLKEEEPQSKQFSSGASLGRGSLLAAALKQTGETKPSLLSEPAQSTLSTPSIESKPLGRGFAAMKALLQHQQQIPMVGRGMGVSAQTSSTSLYHPTSSQASPALTAPLLANQNNSGSQDIDEISRRLGQVDVQEQPRRKERERLPTVTMIGTEGTPLDLSANYVRVKCTNPGVYLYSVQFSPPIDNRKLMMKLLMEHKDKFPTLNSFDGNIFYLPYKLPQEEVNLTSTRKTDGSKISIKLSYVKMVPPEHCCHLYNVIFRRIMYILQMCQVGKYYYNPNTPAVVPQHKLEVWPGYITAIKEHEGGLLLLLDASHRVLRTETVHDIMEKSYHLNPSNYKSDVFKMVVGCVVLTRYNNKTYRVDDILWDSSPMERFQ…
>XP_013068459.2	>B.glabrata_miAgo	MFPIQQGTFGQPSSGQGMPPTFLGQHLGNGQPGIPFPFTQLQQDVPPPPVVTTPIGPPEQPPPSFGQPPITPLADFVSPPRPNTGTEGRTISLRANHFQVRVPKGIIHHYEVNISPDKCPRRVNREIIDTMVTAYQQKIFQGQKPVFDGRKNLYSREALPIGSEKVELEVTLPGEGRDRVFKVGIRFMGQVSLFALEEALEGRTRQIPMDAIQALDVVMRHLPSKTYTPVGRSFFSPPEGYDHPLGGGREVWFGFHQSVRPSHWKMMLNIDVSATAFYKEQPVIEFMCEVLDLPDIGEQKRPLADSQRVKFTKEIKGLKVEITHCGAMRRKYRVCNVTRRPAQTQSFPLQLQSGQTIECTVARYFMERYKMKLQHPHLPCLQVGQEQKHTYLPLEVCNI…
>XP_052219954.1	>D.polymorpha_phPiwi	MTGRARGKARGRARGTADEPAQRPGEAVEPTQLPPAAYAAPVYTDNGHGGQPQASGRAAYRGGAREPRPGTAGVDIYTRAPAEEMAQLRLGGGGPEVGEGRPPPGMAGVDIYNRSPAEAGGGRGGGVGEGRPDRRRRFEEPSTRPAHVTDKSGTSGQPIPLKANYFRLEQAPDWHLYQYHVDFKPDVDSKRLRIGLLYSHEELLGPTKAFDGMTLYLPHRLQNTVTEVVSERKTDGTVVQVIIKLTNELPPNSPQCIQVYNIIFRRVLAMIEMKQIGRNYYNPAQKVDIPQHKLTVMPGFITSILQYESNVLLSCDISHKILRSDTVLDIMYDLYNRLGDRFYDECTRRLVGSIVLTTYNNKTYRVDDIMWDIHPTDTFELKDKSRISYKDYYQKNYGK…
>XP_052263121.1	>D.polymorpha_rePiwi	MASGGYGRGGRGALLLQALSQPPRKPGDNGQEEKPASSLAPAAEQTSPAPQAPAPMGRGAVLASLLNKQAASQPIQPTPGGDASAGPAVPRPMGRGLASMQALLYDRSRQSLPQSTARGTAVLQQASQVAPAPAPTQPTPPAQPPPARPQGEGPGSPPSSRLARMSLDRKDVVQMHGTDGKPMHLCANYIRIKCKNSGVFQYHVDFNPNIDARGMRFKLINEHRDVIGFTKAFDGSILFLPIQLPQQETVLTGVRHTDGVPVTITIRLTKVIPPESCHQLYNIIFRKIMGILKMVQVGRYFYNPYTPFGVPQHKLEVWPGYITAVSEQEGGLMLLADASHRVLTTETVLDKLYTIVQRNTHGFRDELIRTLVGTVVLTRYNNKTYRVDDIVWNKDPTHT…
>XP_052234982.1	>D.polymorpha_miAgo1	MDVRLPFSGVIYDRTSTNGSSGTTIDSGFKSTLLNGTIGGPNPFAFPPVLDVPPTTLPFVFPPDFQAQAPPPVPAPVEFVCPTRPNQGTEGRPIALRANHFQVRIPKGFIHHYDISITPDKCPRRVNREIIETMVTAYQQKIFQGSKPVFDGRKNLYSRDPLPIGKEKIELQVTLPGEGKDREFTIVVKWLAQVSLYALEEALEGRGRAIPFESVQALDVIMRHLPSLTYTPVGRSFFSQPEGYDHPLGGGREVWFGFHQSVRPSLWKMMLNIDVSATAFYKQQPVIEFMCEVLDMKDTSEQKRPLTDSQRVKFTKEIKGLKVEITHCGTMKRKYRVCNVTRRPAQTQSFPLQLESGQTVECTVARYFLERYKMKLQHPHLPCLQVGQEQKHTYLPLEV…
>XP_052237158.1	>D.polymorpha_miAgo2	MDVRLPFSGVIYDRTSTNRSAGTTIDSGFKSTLLNGTICGPNPFAFPPVLDVPPTTLPFVFPPDFQAQAPPPVPAPVEFVCPTRPNQGTEGRPIALRANHFQVRIPKGFIHHYDISITPDKCPRRVNREIIETMVTAYQQKIFQGSKPVFDGRKNLYSRDPLPIGKEKIELQVTLPGEGKDREFTIVVKWLAQVSLYALEEALEGRGRAIPFESVQALDVIMRHLPSLTYTPVGRSFFSQPEGYDHPLGGGREVWFGFHQSVRPSLWKMMLNIDVSATAFYKQQPVIEFMCEVLDMKDTSEQKRPLTDSQRVKFTKEIKGLKVEITHCGTMKRKYRVCNVTRRPAQTQSFPLQLESGQTVECTVARYFLERYKMKLQHPHLPCLQVGQEQKHTYLPLEV…
>XP_041347968.1	>G.aegis_phPiwi1	MSGRARGRARGRARGGTEPPEQQSRRPGEQAQAEHVAAAPPPPAGAGGPPAPSGRASYRGGAREPRPGMVGEVPRVPVEEMQQMAIGTGEASAVGHKRADFRYSDLATRPAHITDKKGTSGRPLSVYSNFFRLETASQWMLYQYHVDYSPPVESRRLKIALLVSHAELLGQVRAFDGMILYLPRRLQEQKTEVFSTRQYDGEQIRITITLTNELPPNSPQFIQVANIIFRRILSMIDMKQIGRHYFNPSLSVNIPKHKLQVMPGFTTSILQYETSVLLGADIAHKILRSDTVLDILYDMYERGAGSFYDDAFKKFVGSILLTRYNNKTYRCDDIDWDKHPTDAFKLRNGTEVTYKAYYKQHYDIDIKDDDQPLFVSKPSKSDERRGQTGPIYLVPELCT…
>XP_041347966.1	>G.aegis_phPiwi2	MPGKARGRARGRARGGREAQETRRPGEQQPQLGEIQEPRRPGEQQPQQAPATPLLGAEGGSPPDPREDVGEPFPALAAGAVGPAVSSGRAAYRGGAREPRPGMAGEVPRVPVEEMQRMAIGTGEASATGHQRAEYGDLTTRPAHIIDKKGTSGRPIELSANYFRLETAPNLILYQYHVDYNPPIESRRLKAALLGAHEELLGKVRVFDGMILYLLKRLHEKKTEVYSTRQYDGEQIRITITLTNELPPNSPQFIQVANIIFRRILSMIDMKQIGRNYFNPTLSVNIPRHRLQVMPGFTTSILQYETSVLLGIDVAHKILRTDTVLDIMYEMYERGGASFYDDVFKKFVGSIVLTRYNNKTYRCDDIEWDKHPKDTFKMRDGSDISYKDYYKQHYNITIT…
>XP_041362450.1	>G.aegis_rePiwi	MASGGYGRGGRGAALLQALSQQARKPGSGQQDEKDKPKTAALSTTGPFTSVPTSTPSPVPTVSFGRGAYLSGLLKTVPTTPTAATVPATMTASVGPSQMPQQASVGVAQPMMSLGRGLAAMQALLESKHKGRGLPSMQSSPPAASVPVTIQATQVSHPSDPVKTSAGPPTRQFQSLALYERKPTISNSGKDGKPMSLTANYIRVICKNKGVYQYHVSYNPPVDSRRMKSAMLYDHKDIIGTAKAFDGSILYLPIQLPNEETVLTSERRTDGAQILITVKLVKSLPPQQCPHLYNILFRRIMGILDMCQVGRYYYNPHTPSSVPQHKLEVWPGYITSITEQEGGLMLLLDASHRVLRTETVLDVMHQVVERNIKGFQDEISKKVIGCIVLTRYNNKTYRV…
>XP_041360921.1	>G.aegis_miAgo	MYPITPQGVSVSSFLGPQLNGQPPMQFTFPPIQQEPLGPPGQPFPPPVGLPPTVTPPADFVCPQRPNRGTEGRPILLRANHFQVRVPKGFIHHYDVSITPDKCPRRVNREIIETMVQSYGQKIFMGQKPVFDGRKNLYSRDPLPIGRERVELEVTLPGEGRDRVFKVGIKWVAQVSLFSLEEALEGRVRQIPIDAIQALDVVMRHLPSMTYTPVGRSFFSPPEGYEHPLGGGREVWFGFHQSVRPSHWKMMLNIDVSATAFYKAQPVIEFMCEVLDIPDINDQKRPLTDSQRVKFTKEIKGCFNKGLKVEITHCGAMKRKYRVCNVTRRPAQTQSFPLQLESGQTIECTVARYFSERYKMKLQYPHLPCLQVGQEQKHTYLPLEVCNIVGGQRCIKKLT…
>XP_067682585.1	>H.asinina_phPiwi	MSGRARGRARGRARGGSEQQQARRPGEEAQRTEVYSREAAAAPPPPAGAGAGPPPASGRASYRGGAKEPRPGMAGEVPRAPVEEVAAMSIGTGDASAVGRKRSDFRYTDLNTRPAHIADKRGNSGRQMPVLSNFFRLETAPDWMLYQYHVDFNPPIDSRRLKNALLMPHVERLLGNTRAFDGMILYLPRKLPQQTTEVFSTRNYDSAQIRITITLTNELPPTSPQFIQVANILFRKYLSMIDMKQIGRHYFNPSLSIDIPRHKLQVMPGFTTSILQYERSVLLGADIAHKILRSDTVLDIMYAIYEQDNRNFYDKVFKKFVGSIVLTRYNNKTYRVDDIDWDKNPLDTFKMSDGSQITYKEYYRKSYEITVTDDKQPLLVSKPKKSDIRRGQTEPIYLL…
>XP_067666203.1	>H.asinina_miAgo	MFPIPPQGVSPFLSPQLNVQSSLSSTPIPHPDHPDPLDVKGNWNPTHLGQPGPPIQFPFPPMQEPILPPGQQLPPPVAQPPLTSDFICPPRPGVGSEGRAILLRANHFQVRVPKGFIHHYDVSITPDKCPRRVNREIIDTMVQCYSQKIFLGVKPVFDGRKNLYSRDPLPIGRDKVELEVTLPGEGRDRVFKVAIKWVAQVSLYLLEEALEGRTQQIPLDAIQALDVVMRHLPSMKYTPVGRSFFSPPEGYEHPLGGGREVWFGFHQSVRPSHWKMMLNIDVSATAFYKAQPVIEFMCEVLDIQDIGEQKRPLTDSQRVKFTKEIKGFGTGLKVEITHCGTMRRKYRVCNVTRRPAQTQSFPLQLDSGQTIECTVARYFMERYKMRLQYPHLPCLQVGQ…
>XP_067673438.1	>H.asinina_rePiwi	MASGGFYGRGGRGRSILDALKQPVRKPGQQEEQAQAQAAPPVTPQSSDAPPKPPAAPIKFGRGGGLLAMMQKAQPSSQPGALAETAPKPAPTMPFTMPIGRGLGGMKELLQKAAQGRGMPTPSSRPSTATQPPAEPVPSSATVPPHPSAAGAAPCPAPPSEEMSRLAVYERKEAVHRTGTEGKVMPFSANHIRVKCKNSGVFQYDVKFDPVIDSKGMRIGMLNEHKAVIGQTKAFDGRLLFLPIRLPQNETVLHSQRKTDGINVTITIRLTTVVDPSQCAHLYNIVFRRIMSILDMCQVGRYYYNPHTPSQVPQHKLEVWPGYISSIKEQEGGLLLNLDASHRVLRTETVLDVMQSIAVRNPNNCQDDIVRKVIGSVVLTRYNNKTYRVDEIKWDMKPL…
>XP_071093900.1	>H.cracherodii_phPiwi1	MSGRARGRARGRARGGTDQQQARRPGEEAQRTEVYSREAAAAPPPPAGAGAGPPPASGRASYRGGAKEPRPGMAGEVPRPPVEEIASMSIGTGDASEVGRKRSDFRYTDLNTRPAHIADKRGTSGRPMPVLANFFRLETAPDWMLYQYHVDFNPTIDSRRLKNGLLMSHIESLLGNTRAFDGMILYLPRKLPQQTTEVYSTRNYDSVQIRITITLTNELPPTSPQFIQVANILFRKYLSMINMKQIGRHYFNPTLSIDIPRHKLQVMPGFTTSILQYETSVLLGADIAHKILRSDTVLDIMYAIYEQDNRNFYDKVFKKFVGSIVLTRYNNKTYRVDDIDWDKNPLDTFKMSDGSQITYKEYYKKSYEITVTDDKQPLLVSKPKKSDIRRGQTEPIYLL…
>XP_071105543.1	>H.cracherodii_rePiwi	MASGGFYGRGGRGRSILDALKQPARKPGQQEEQAQAQATAPVAPQSSDATPKPTTAPITLGRGGGLLAMMQKAQLSSQPGASAETTAPKPAGPAMPFTMPKGRGLGGMKELLQKASQGRGMPASVQASSQPSAAVTSTAAQPPAEPVASSSSTPPQPSAAGAALSPAPPTEELSRLAIYERREAVHRSGEEGKVMPFSANHIRVKCRNSGVFQYDVKFDPVIDSKGMRIGMLNEHRPVIGQTKAFDGRLLFLPIRLPQNETVLHSVRKTDGINVTITIRLTTVVDPTQCAHLYNIVFRRIMSILDMCQVGRYYYNPHTPSQVPQYKLEVWPGYISSIKEQEGGLLLNLDASHRVLRTETVLDVMQSIAVRNPNNCQDDIVRKVIGSVVLTRYNNKTYRV…
>XP_071093957.1	>H.cracherodii_phPiwi2	MTNYFSLNFPRNLVLYQYHVDYNPPCESKRIRTALLYVHEELIGRVHAFDGAMLFLPIRLPNEVTEVYSTRQYDSARIRVTITLRTELPPDVPQAIQVFNIIFRRLLAQLGMKQVQRHYYDFDSRINIPRHSLQVIPGVAASILPYEDQVLLNVDVAHKMIRMDTCLDVMSLEYGRRENMDDVRRRVIGCIILTRYNNRTYRVDDIDFDLTPKDTFKLSNGTDITYQEYFQQHYQVNIRDLDQPLLVSRPTVRDRNRGQTAPIYLVPELCVITGLPDEMRADFQVMKDVAVHTRIPPDDRVARLLSFRNRLERNEQARQEVENWDFQFSEALVEVSGRLLRPEPIIHGGNTRFFYNPQHAEWSSSVRGKKLLVTVALSNWVVLSPSRYKHLAVDFVQTL…
>XP_071115521.1	>H.cracherodii_miAgo	MFPIPPQGVSPFLSPQLNVQSSLSSTPIPHPDHPDPLDVKGNWNPTHLGQPGPPIQFPFPPMQEPILPPGQQLPPPVAQPPITSDFICPPRPGVGSEGRAILLRANHFQVRVPKGFIHHYDVSITPDKCPRRVNREIIDTMVQCYSQKIFLGVKPVFDGRKNLYSRDPLPIGRDKVELEVTLPGEGRDRVFKVAIKWVAQVSLYLLEEALEGRTQQIPLDAIQALDVVMRHLPSMKYTPVGRSFFSPPEGYEHPLGGGREVWFGFHQSVRPSHWKMMLNIDVSATAFYKAQPVIEFMCEVLDIQDIGEQKRPLTDSQRVKFTKEIKGFGTGLKVEITHCGTMRRKYRVCNVTRRPAQTQSFPLQLDSGQTIECTVARYFMERYKMRLQYPHLPCLQVGQ…
>XP_046560915.1	>H.rubra_phPiwi1	MSGRARGRARGRARGGSEQQQARQARGRGAKDRAPPPPAGAGAGPPPASGRASYRGGAKEPRPGMAGEVPRAPVEEIAAMSIGTGDASEVGRKRSDFRYTDLNTRPAHIADKRGNSGRQMPVLSNFFRLETAPDWMLYQYHVDFNPPIDSRRLKNALLMPHVERLLGNRAFDGMILYLPRKLPQQTTEVFSTRNYDSAQIRITITLTNELPPTSPQFIQVANILFRKYLSMIEMKQIGRHYFNPSLSIDIPRHKLQVMPGFTTSILQYEKSVLLGADIAHKILRSDTVLDIMYAIYEQDNRNFYDKVFKKFVGSIVLTRYNNKTYRVDDIDWDKNPLDTFKMSDGSQITYKEYYKKSYEITVTDDKQPLLVSKPKKSDIRRGHTEPIYLLPELCTLTGL…
>XP_046559916.1	>H.rubra_phPiwi2	MPSQGRIWSQPGQDMPLDMPGDMPQDNPPGMAGGMQQDMPQDVPQDNPPGMAGGGMQQDMPLDMPQSMSPLIHVPVQETAGMGAGPGIGEEVVYVHEEQNRTEPRPMMQTVGESDAGVPPRDEIQAGAQYGGETQAGAQSGDGAQAQTDAGTVARPKTRRGTTVWAQAQYPSLAKTPQPGGVPDWALPQELTQAGADLHAGAWAQTGTRTQTETKSTGGRTVWAQAQDETHSEATPQSGEQGCVLPRKGTQTRAHLQGGAWAQPLDGKQAGEQLQGGACAQPLAETQTGTQLQGGAWAKPHEGTHKGALSQGEAMVDVPEGPLQPQASVKGQSGPGPPTMAGHAGTGQVGEEVWAQDEEDVWAQDEDEVLAQDEEEVWAQDEDEVLAQDEEEVLAQDED…
>XP_046554739.1	>H.rubra_rePiwi	MASGGFYGRGGRGRSILDALKQPARKPGQQEEQAQAQAAAPITPQSSDATPKPPAAPITFGRGGGLLAMMQKAQPSSQPGALAETTAPKPAPAMPFTMPIGRGLGGMKELLQKAAQGRGMPAPSQVSSRPSTSGSSTSAQPPAEPVPSSSRAPPHPSAAGAAPSPAPPSEEMSRLAIYERREAVHRSGSEGKVMPFSANHIRVKCKNSGVFQYDVKFDPVIDSKGMRIGMLNEHKAVIGQTKAFDGRLLFLPIRLPQTETVLHSQRKTDGINVTITIRLTTVVDPTQCAHLYNIVFRRIMSILDMCQVGRYYYNPHTPSQVPQHKLEVWPGYISSIKEQEGGLLLNLDASHRVLRTETVLDVMCQYRKNYNISIRDAEQPLLINRPRKKREPGEREPKI…
>XP_046583928.1	>H.rubra_miAgo	MFPIPPQGVSPFLSPQLNVQSSLSSTPIPHPDHPDPLDVKGNWNPTHLGQPGPPIQFPFPPMQEPILPPGQQLPPPVAQPPLTSDFICPPRPGVGSEGRAILLRANHFQVRVPKGFIHHYDVSITPDKCPRRVNREIIDTMVQCYSQKIFLGVKPVFDGRKNLYSRDPLPIGRDKVELEVTLPGEGRDRVFKVAIKWVAQVSLYLLEEALEGRTQQIPLDAIQALDVVMRHLPSMKYTPVGRSFFSPPEGYEHPLGGGREVWFGFHQSVRPSHWKMMLNIDVSATAFYKAQPVIEFMCEVLDIQDIGEQKRPLTDSQRVKFTKEIKGFGTGLKVEITHCGTMRRKYRVCNVTRRPAQTQSFPLQLDSGQTIECTVARYFMERYKMRLQYPHLPCLQVGQ…
>XP_048257218.1	>H.rufescens_phPiwi1	MTNYFSLNFPRNLVLYQYHVDYNPPCESKRIRTALLYVHEELIGRVHAFDGAMLFLPIRLPNEVTEVYSTRQYDSARIRVTITLRTELPPDVPQAIQVFNIIFRRLLAQLGMKQVQRHYYDFDSRINIPRHSLQVIPGVAASILPYEDQVLLNVDVAHKMIRMDTCLDVMSLEYARRENMDDVRRRVIGCIILTRYNNRTYRVDDIDFDLTPKDSFKLSNGTDITYQEYFQQHYQVNIRDPDQPLLVSRPTVRDRNRGQTAPIYLVPELCIITGLPDEMRADFQVMKDVAVHTRIPPDDRVARLLSFRNRLERNEQARQEVENWDFHFSETLVEVAGRLLRPEPIIHGGNTKFFYNPQNAEWSSSVRGKKLLVTVALSNWIVLSPSRYKHLAIDFVQTL…
>XP_046380743.1	>H.rufescens_rePiwi	MASGGFYGRGGRGRSILDALKQPARKPGQQEEQAQAQATAPVAPQSSDATPKPTTAPITLGRGGGLLAMMQKAQLSSQPGASAETTAPKPAGPAMPFTMPKGRGLGGMKELLQKASQGRGMPASVEASSQPSAAVTSSSSTPPQPSGAGAALSPAPPTEELSRLTIYERREAVHRSGEEGKVMPFSANHIRVKCRNSGVFQYDVKFDPVIDSKGMRIGMLNEHRPVIGQTKAFDGRLLFLPIRLPQNETVLHSVRKTDGINVTITIRLTTVVDPTQCAHLYNIVFRRIMSILDMCQVGRYYYNPHTPSQVPQYKLEVWPGYISSIKEQEGGLLLNLDASHRVLRTETVLDVMQSIAVRNPNNCQDDIVRKVIGSVVLTRYNNKTYRVDEIKWDMKPLDT…
>XP_046371598.1	>H.rufescens_phPiwi2	MSGRARGRARGRARGGTDQQQARRPGEEAQRTEVYSREAAAAPPPPAGAGAGPPPASGRASYRGGAKEPRPGMAGEVPRPPIEEIASLSIGTGDASEVGRKRSDFRYTDLNTRPAHIADKKGTSGRPMPVLANFFRLETAPDWMLYQYHVDFNPTIDSRRLKNALLMSHIESLLGNTRAFDGMILYLPRKLPQQTTEVYSTRNYDSAQIRITITLTNELPPTSPQFIQVANILFRKYLSMINMKQIGRHYFNPTLSIDIPRHKLQVMPGFTTSILQYETSVLLGADIAHKILRSDTVLDIMYAIYEQDNRNFYDKVFKKFVGSIVLTRYNNKTYRVDDIDWDKNPLDTFKMSDGSQITYKEYYKKSYEITVTDDKQPLLVSKPKKSDIRRGQTEPIYLL…
>XP_048257294.1	>H.rufescens_miAgo	MFPIPPQGVSPFLSPQLNVQSSLSSTPIPHPDHPDPLDVKGNWNPTHLGQPGPPIQFPFPPMQEPILPPGQQLPPPVAQPPITSDFICPPRPGVGSEGRAILLRANHFQVRVPKGFIHHYDVSITPDKCPRRVNREIIDTMVQCYSQKIFLGVKPVFDGRKNLYSRDPLPIGRDKVELEVTLPGEGRDRVFKVAIKWVAQVSLYLLEEALEGRTQQIPLDAIQALDVVMRHLPSMKYTPVGRSFFSPPEGYEHPLGGGREVWFGFHQSVRPSHWKMMLNIDVSATAFYKAQPVIEFMCEVLDIQDIGEQKRPLTDSQRVKFTKEIKGFGTGLKVEITHCGTMRRKYRVCNVTRRPAQTQSFPLQLDSGQTIECTVARYFMERYKMRLQYPHLPCLQVGQ…
>XP_009064000.1	>L.gigantea_miAgo1	MFPITTQGISPFLSPQMNVVTGQPGLQFTFPPMTQPEQPLTPSQLMGIQQALQPPPAIPSLTGTYQPFAGPPPPISAAPEGDFVCPPRPNHGTEGRPILLRANHFQVRIPKGFIHHYDVSITPDKCPRRVNREIIETMVQSYGQRIFSGVKPVFDGRKNLYSREPLPIAKEKVELEVTLPGEGRDRVFTVAIKWVAQVSLYNLEEALEGRQQQMPMDAIQALDVVMRHLPSMTYTPVGRSFFSQPKGYDHPLGGGREVWFGFHQSVRPSQWKMMLNIDVSATAFYKAQPVIEFMCEVLDIENTADQKRPLTDSQRVKFTKEIKGLKVEITHCGTMKRKYRVCNVTRRPAQTQSFPLQLDSGQTVECTVARYFHEKYKIKLQYPHFPCLQVGQEQKHTYL…
>XM_009065752.1	>L.gigantea_miAgo2	LMGIQQALQPPPAIPSLTGTYQPFAGPPPPISAAPEGDFVCPPRPNHGTEGRPILLRANHFQVRIPKGFIHHYDVSITPDKCPRRVNREIIETMVQSYGQRIFSGVKPVFDGRKNLYSREPLPIAKEKVELEVTLPGEGRDRVFTVAIKWVAQVSLYNLEEALEGRQQQMPMDAIQALDVVMRHLPSMTYTPVGRSFFSQPKGYDHPLGGGREVWFGFHQSVRPSQWKMMLNIDVSATAFYKAQPVIEFMCEVLDIENTADQKRPLTDSQRVKFTKEIKGLKVEITHCGTMKRKYRVCNVTRRPAQTQSFPLQLDSGQTVECTVARYFHEKYKIKLQYPHFPCLQVGQEQKHTYLPLEVCNIVGGQRCIKKLTDMQTSTMIKATARSAPDREKEINNLV…
>XM_009066382.1	>L.gigantea_phPiwi	MNSQNLKIVCTSRLLLQYKEVNNIVHTVNFLCSISGSAGKPIALLANFFPLEQQPTFVALYQYQVDFNPSIDSRKLKAALLFTHDEMLGKVKAFDGGILYLPKKLQEKVCKRNFDDTKIQITITLTNELPQTSPQFLQVVNIIFRRLLAAIEMKEIGRHYFNPSLKVDIPRHKLSVMPGFATSILQYENAILLGADIAHKIIRTDSVLDIMYSLYNDQRGGGSFYDKVFKALVGSIVLTRYNNKTYRVDDIDWEKRPTHKFKLHNGDEISYVDYYKKNYEITVNDLDQPLLVSKPKKKDLNRGMKDNIYLLPELCTLTGLSDDVRADFSVMKDVATHTRIAPEGRCKKLTDFIRVMNSNPKVQTEMNGWGLRFSQNLLELQGRVLPPEAISQGQVPLSY…
>XM_009066807.1	>L.gigantea_rePiwi	MSANYIRVKCKNEGVYQYHVSYNPQIDSKFIRCRMINEHKAVIGETKAFDGALLFLPKKLPQENTILVSKRRSDGADITLTIKLIKVVPPEFCTQVYNILLRRVMSILELCQVGRYYYNPHTPSSVPQHKLEVWPGYITAIQEQEGGLMLLLDASHRVLRTETVLDVMQAVVRNNPKGFKDEITKLVLGNIVLTRYNNKTYKIDDLLWDKSPQSTFPASKTGQEISFVDYYKTNYNVTITDVEQPLLLHRPRAKRMPGESEAKQEFICLVPELCYMTGLSDAMRSDFRLMKDIASHTRVTPAQRQMAMKKFLDAVRNNKEANSQFVNWGLELDCNTIDMQGRLLPVENIHFDRYVARDVQNADWGRESSNNRCLVSVELKDWVVLATARDISKASGFIE…
>XP_064612234.1	>L.japonica_phPiwi	MTGRARGRARGRARGEAQQAAPVARRARRGQQQAASVSIPAAVPSGEPAAALSGRASYRGGVREPRPGAGEPVKPPVEELAQLQVGTREGKDVGRRQRDYQYQDPNTRPAHIEDKRGTAGAPIRLVSNFFTIDPSGTGKGAPVDWHLYQYHVAYNPEIDSKRLRCGLLFPHEEILGRTRAFDGMILFLPFKLQQEVTELYSERKSDGVKVRITVTLTNELPPKSPQCIHVFNIIFHRILNAINMKQIGRHYYNIERSVAIPQHKLQVMPGFITSILQYESRVMLCADIAHKILRSDTVLDMMYEIWNRQQRDFENVCAKKFIGEIILTRYNNKTYRVDDIEWEKHPTDTFKMRDGTDITYVDYYQKAHEIKVQDMDQPLLVSRPSKRDIKVGRTEVLYL…
>XP_064595520.1	>L.japonica_rePiwi	MATGGFGRGGRGAALAQALQQPTRKPGQSDSEGEHAQKEAPGAVTILSATVSAPQGPVPTGRGFGRGALLAGLLQKSTPAAEILSPQPSPQQTVEPPRHVPQVVAAGSAPQPEVRLPAGRGFAALRAALGITGEVPSAMAAPSTTPQAHPTGAQILTAAAAQEVPRQPSATPPTRGMRDLNIHDKPTVSRSGSSGKLMQLSANYVRVKCKNRHVYQYHVDFQPEIDSKSMRFRLLAEFRELIGPTKAFDGFILYLPKELEQQETILHTKSTDGTNVTLRIRKTKLLKPESCDQLYNSIFRRIMHILQMCQVGRYYYNPNTPTEIPQHKLEVWPGYITAIREHEGGLLLLADASHRVLRTDTVWECMRNISRRSSQNFQDQVTRVLVGTVLTRYNNKTYR…
>XP_070204616.1	>L.saxatilis_phPiwi1	MTGRARGRARGRVREAAAQRPGSESGAPAQPPPAAAGPPPGASAPPPSQQQVPAPQGAAPPQEGAGPVGGSGRASYRGSGKPQRPGNGGAGDEPPTAEMAAMGVEDRGPRRWRSEYDNGTYRPDHVTTKMGTAGSEIMLKGNFFKLNYARDWRLYQYHVDYLPPVENKKMRGALIASHTEVLGDVRAFDGMILYLPHKLPDKVTELNSWRRHDNAVIKIKIALTCEVPPGTTQTLQVMNIIWRRILGIMGMTQINRHYFNLNNSIKVEKHFLEVIPGFQTSILQYEHDVLLEIDIAHKILRMKTVLDVMYEIYGRNKQNFHALATREVVGTIVMTLYNNKTYRVDDIDWEKNPTDTFDMRDGAPKSYVDYYHQQHDKVIRDLTQPLLVSKPKKRDIRRG…
>XP_070204614.1	>L.saxatilis_phPiwi2	MTGRARGRARGRVREAAAQRPGSESGAPAQPPPAAAGPPPGASAPPPSQQQVPAPQGAAPPQEGAGPVGGSGRASYRGSGKPQRPGNGGAGDEPPTAEMAAMGVDQDRGPRRWRSEYDNGTYRPDHVTTKMGTAGTEIMLKGNFFKLNYARDWRLYQYHVDYLPPVENKKIRGALLASHSEVLGDVRAFDGMILYLPHKLPDKVTELNSWRRHDNAVIKIKIALTCEVPPGTTQTLQVMNIIWRRVLGLMGMSQISRHYFNLNNSIKVEKHFLEVIPGFQTSILQYEHDVLLEIDIAHKILRMETVLDVMNKIWRHNKQNFHALATREVVGTIVMTLYNNKTYRVDDIDWKKNPSDTFDMRDGAPKSYVDYYHQQHDKVIRDLTQPLLVSKPKKRDIRR…
>XP_070185145.1	>L.saxatilis_rePiwi	MASGGGPPSGGFGRGGRGWAIMEALKKEQAQTPGQAPAPTGRGSLLALGRAAAALQPPTQTPTATPQLQSAAAPRPVSGRGSAAGLLALVQQQQQQRGQPARGRGALLAHAAAAAAATQKPAPGVAPAPVSMAPPRVPQAAAGEPAAPVGAMARMGIRESEEPPREHVRRPAVSRRGDYTKAGGQASRLAVNSVRLRAKNKNIYQYHVNFSPIVDSKGMRVGLLNEHKDTLPVKLFDGTIMFLPNKLDQDELQLTSTRKTDGATITILIRLTKALPIEQCPQLYNILLRKIMSLMKLVQVGRYYYNPATPSKVREHQLEVWPGYITSIGEQEGGLLLLLDSSHRVLRCQTVLDLMADMMHASQRTFQEDATRKIVGCTVLTRYNNKTYRVDDIDWGKTP…
>XP_070208149.1	>L.saxatilis_miAgo	MKTDITFSSKTPVAEEQTLLALGTPAGMTQPGLPFPFQPLPGQDQEGFPTALVPPPTVPLPIQPAPVADFNCPPRPNHGTEGRTILLRANHFQVRIPKGYIHHYDVSITPDKCPRRVNREIIETMVKAYQQKIFFKTKPVFDGRKNLYSRDHLPIGTEKVELEVTLPGEGRDRVFKVGIRWVNQVNLFDLERALEGVSRQIPMEAIQALDVVMRHMPSMTYTPVGRSFFSAPEGYDHPLGGGREVWFGFHQSVRPSQWKMMLNIDVSATAFYKAQPVIEFMCEVLDMQDVQEQKRPLTDSQRVKFTKEIKGLKVEITHCGNMRRKYRVCNVTRRPAQTQSFPLQLDSGQTIECTVARYFYERYKMRLQYPHLPCLQVGQEQKHTYLPLEVCNVVGGQRC…
>XM_064741316.1	>L.japonica_miAgo	MYPIAQGFSHLLGQQTSGQPPIQPSPIFSFPPLEQEVPAAPPQPRPTDFICPARPNQGQDGRPIMLRANHFQVRIPKGFVHHYDVSITPDKCPRRVNREIIETMVQAYGQKVFAGQKPVFDGRKNLYSRDPLPIGRDKVELEVTLPGEGKDRVFKVAIKWVAQVSLFALEEALEGRTQTIPFEAIQALDVVLRHLPSMTYTPVGRSFFSPPEGYEHPLGGGREVWFGFHQSVRPSHWKMMLNIDVSATAFYKAQPVIEFMCEVLDIRDVHEQKRPLTDSQRVKFTKEIKGSAYSDQNCSSGLKVEITHCGTMKRKYRVCNVTRRPAQTQSFPLQLDSGQTVECTVARYFLERYKMKLQYPHLPCLQVGQEQKHTYLPLEVCNIVGGQRCIKKLTDMQTS…
>XM_041613086.1	>L.variegatus_miAgo1	MYQPPPHPNLPYGVPPQFPQAPIQRPQTGQPPRQTAIPAPIQPQQTTLPPIPAGPPGAPAPPAPAGGPQAPRSDLVALPSRPGFGEDGRPIVLRANHFQVKIPSIEIFHYDVTITPDKCPRRVNRDVIDTLVTAYKARYFQNNLPVFDGRRNMYCKEQLPLENERVELEATLPGEGKDRVFKTQIRYVGKVSLSLLESALKGEIEHMPYDAIQALDVIMRHLPSMRYTPVGRSFFSPPEEYFHPLGGGREVWFGFHQSVRPSMWKMMLNIDVSATAFYNAQSVIDFLCEVLDIQNISDQRRPLSDSQRVKFTKEIKGLKIEITHCGNMRRKYRVCNVTKRPAQTQTFPWQLENGQTVECTVAKYFKERHNRILQYPHLPCLQVGQEQRHTYLPLEVCNI…
>XM_041613178.1	>L.variegatus_miAgo2	MYQPPAFPPNFPYGMPQYPPNQPGLPGQFPLGPPGGPPGGPPGGGPPGGPPGGPPGGPPGGPPGGPPGGPPGGAPFTPPPGQQPPPQQPGQPPGTPPQSTDLVAMPRRPGFGQDGRPIALRANHFQVKIPPLDLFHYEVNITPEKCPRRINRDVIDTLVTAFKGRYFQNNLPVFDGRKNMYCKEQIPLDREKQQVELEVTLPGEGKDRIFKASIKFEGKVSLALLESALKGEVVNIPHDAVQALDVIMRHLPSLRYTPVGRSFFSPPDEYSHPLGGGREVWFGFHQSIRPSMWKMMLNIDVSATAFYSCQSVIDFLCEVLDIQDLSDQRRPLSDSHRVKFTKEIKGLKIEITHCGNMKRKYRVCNVTKRSAQTQTFPWQLENGQTVECTVAKYFRERHN…
>XM_041629448.1	>L.variegatus_rePiwi	MAGFGRGGRGAALLKLLEEPQRRPGQSGDAEKVEIKPASRTDVPTPGAPKPAFGRGLQRQQIEEEAKKIPGVQTSAPPQKAPVPFGRGISSMPIGRGFSSQQPLSQTPSPRQTPSPLQKPPSPARKTPSPPQASPSPTGRGMGMMTSAASSAVSSPAPTPTPSVGPGGDRFATLDEKMGQMSLQGKEIHGSSGREARAASNYIPIRCLNKAVWQYAVSFSPELDSKKMKLRMVFDHSDVIGDVRAFDGAILFLPIKLPQKVTLLKSVRSYDDTEITIKVDMVKEVNPMECTQIYNIIFRKVMKILEMKQVGRHYFDPTRPAIVPQHKLEIWPGYITAISQYEGGLMLHADVAHKVLCNQTVLDTMQAIYSRVPDKNRFRDECTRQIIGSVALTRYNNKT…
>XM_041600390.1	>L.variegatus_phPiwi	MTGRARGRARGRGRATAKPPAAEAPSMERRPGEPAPPPMQQAAPPQEAAGGMPVPGRGRSRGGTTQPGPGAIPKQEGPMHDMPSQMAKLAIGASGEGGVGGVVPERRGRRGDEEIEPRTRPENFNKKAMSGQAIPLYANGFKLKTRPNWQLHLYRVDFDPQILNPRARFALLKHHQELLGREFTLDMDTMYSIVKLAEKVTNLTSERNDGSTANIKVTHVSTLNPMAPNTLHLYNVIFRRVLKIIKMEQVGRNYYDPKAAIDVKAHGLQLWPGFVTSVLQYEYDVLLMSDVSHKVLRTQTVLDVMYNIMDRSRGRFREEINKSLIGEIVLTKYNNKTYRIDDIDFNTTPQDTFETRSGPVTYVDYFKKSHDRVLTDLKQPMLISNPKKREAKKGIGPAL…
>XP_053375585.1	>M.mercenaria_phPiwi	MTGRARGRCRGRARPQEEEEAPRPGGGAEQNLRVQNTEDGIIYSRNVSDRRMENVEPVDVYVCAAHRADAREGGLIRPGLSGATGYTPPVNEMAMLNLGACGGSEDTMARGYRAHQHGNCGYSRYGSDDGRGNRDSGQSTGGRGGGPTYRGNIDRDDGRAGGNAVGRAGGVQNDGQVAQSGANDGTPLPVIANYFKLEQTPDWILYQYNVDFKPDVYCKRIKGALLANHEQLLGATRAFDGEHMLYLRRRLPNEVTEVYSTRNTDGVQIQITFKLIKELPPTSRQCIHILNLIFKRFLKMVDLVQIGRNYYSERNGNELPEHGVKVLPGYLTSVLQFEAGQIFLNIDISHKVVQTETALGFMYNLQEKVSRENLNNPHRQQDFYELCERKVVGSIIITN…
>XP_053382229.1	>M.mercenaria_miAgo	MFPIQPGISSSLMTGQMNGSVGGQSPFVFPPVQSDVPPPSLPFPGLPSDMLPPPAPGPPGPPVPAPPDFTCPPRPNTGTDGRPILLRANHFQVRIPKGVIHHYDISITPDKCPRRVNREIIETMVNAYGTKIFQGAKPVFDGRKNLYSRDPLPIGKDKIELEVTLPGEGKDRVFTIQIKWMAQVSLYALEEALEGRGLPIPFESVQALDVIMRHLPSLTYTPVGRSFFSPPEGYDHPLGGGREVWFGFHQSVRPSLWKMMLNIDVSATAFYKAQPVIEFMCEVLDMKDMSEQKRPLTDSQRVKFTKEIRGLKVEITHCGNMKRKYRVCNVTRRPAQTQSFPLQLDSGQTVECTVARYFLERYKMKLNYPHLPCLQVGQEQKHTYLPLEVCNVVGGQRCI…
>XP_045213846.1	>M.mercenaria_rePiwi	MASGGYGRGGRGAALLQALSQPPRKPGDNGQDTTEEKSQPTSAPAPAPMGRGALLASVLSQTQSQQPTPGGDAPAVPRPMGRGLASMQALLKASGQSLPQTTARGAAFITQQAETRVAPHPPSPPKKPVTPPTQHSPVRPQGSPQVGMGPQAASGDASAPPSRGLARMSLDRKPVVHNSGEIGEPLRLSANYIRIQCRNKGVYQYHVDFRPNIDSKGMRIRFINEHRDVIGFTKAFDGSILYLPIKLEQQETVLHSERPTDQAKITIVIKLVKVLPPESCQQLYNIVFRRIMTILEMVQVGRYYYNPHTPSSVPQHKLEVWPGYITAVAEQEGGLMLLADASHRVLRTETVLDVMTNIVNKNAQGFRDEVIRTLVGTVVLTRYNNKTYRVDDIVWDKTP…
>XP_052715322.1	>M.angulata_phPiwi	MSGRGRARARGRARGASEDQARRPGEQPAPQQQPPQPSSAPAPAPAGGPPAASGRASYRGGAKEPRPGIASGSGDVPADALSKMSIGTKDAGERRDRLFYSDPECKPAWLSDKRGTSGRALPVVTNYFKLEMTPDWHLYQYDVKFNPPIDSRKMRMALLMTHENLLGRTKAFDGMILYLPHRLQEQVTEVFSVRKTDDVQIRITITLTNELPPSSPQVMQVYNIIFRRVLAMIEMKQIGRNYFNPALSVDIPQHKLTVMPGFVTAIARYETDTLLCADISHKIIRSDTLLDLMYELYQQARGDSFYDDCVRKFVGSIVLTRYNNKTYRVDDFDWDKRPDHSFKLRNDTTITIAEYYKKSYNIEVKDMNQPLVVSRPKKKDIRMGRTEPIFLLPELCTVT…
>XP_052687715.1	>M.angulata_rePiwi	MATGFGRGGRGAALLQALSQPVRKPGEQNELAASGDAPAPAPAPAPAVSPAAISVGRGSLGRGAFLQGVLQGATTSNVARGQPTGAAQPARSVPVSGGRGVANLQALLQTVGRGGGITGPTVPPLMPQVTPQISQSTATTPKETPAPSVVTQSGAPSQGSSEPPSNRLSRMALDPSPVVHKSGTSGKQISLSGNYIRINCRNSGVYQYHVHFSPSIDSKNMRFKLVNNVRDVIGFTKAFDGFILYLPHRLPEQETVLHSKRPTDGVDVTITIRLTKVITPEQCVALYNIIFRRIMNILEMVQVGRYYYNPRTPSTVPQHRLEVWPGYITSVSQNEGGLMLLVDASHRVLRTETVLQLMKTTVQKNPSGFQDECTRSLVGTIVLTRYNNKTYRIDDILWA…
>XP_052717003.1	>M.angulata_miAgo1	MFPIAPGIAGLVTQQLNGASHGGCTDLQPPNGILSADIRSTFGPFTTVPPPELNYEAPPHPADQPPPTPPPPSNGNAGEFICPLRPDHGREGKPIALRANHFHVNIPKGFIHHYNVAITPDKCPRRVNREIVETMVNAYTPRIFSGQKPVFDGREKLYSREPLPFGKDRVELEVTLPGEGRDRVFKVAIKWLSQISLYALEEALEGRARRIPECAVEALDVIMRHLPSMMYTPVGRSFFSPPEDYDYPLGGGREVWFGFHQSVRPSHWKMMLNIDVSATAFYKAQPVIDFMCEILELKDANEQRRPLTDSQRVKFTKEIRNLKVEITHCGTMRRKYRVCNVTRRPAQTQSFPLQLDSGQTVDCTVARYFLERYKMKLQHPHLPCLQVGQEHKHTYLPLE…
>XP_052697182.1	>M.angulata_miAgo2	MFPIAPGITSILHNQQLNGGQTPFSPFPAMQEGQSSIPFSTFPTEGQSSGLPFTSFPTDGQTSIPFSVFPPVQPPEGGFAFPPPQPPPGPPSGPPKPPGPPGPPKPSDFICPPRPNYGTEGKPILLRANHFQVRIPKGVLHHYDISIVPDKCPRRVNREIIETMVTAYSQKIFSGQKPVFDGRKNLYSREPLPIGREKVELEVTLPGEGKDRVFNITMKWVQQISLFGLEEALQGHTREIPQDAITAVDIIMRHLPSMTYTPVGRSFFSPPEGYDHPLGGGREVWFGFHQSVRPSHWKMMLNIDVSATAFYKAQPVIEFMCEVLDIKDVNEQKRPLTDSQRVKFTKEIRGLKVEITHCGTMRRKYRVCNVTRRPAQTQSFPLQLDSGQTVECTVARYFL…
>XP_052762992.1	>M.arenaria_miAgo	MFPIPPGTTIDNGFKSTQLNGTLGGSSPFAFPVPEVPPTTLPYLGLPQQFQEPPPTTPPIDFLCPQRPNQGTEGRPIALRANHFQVRIPKGFINHYDISITPDKCPRRVNREIIETMVTAYSQKIFQGAKPVFDGRKNLYSRDPLPIGKEKIELEVTLPGEGKDRVFTIQVKWVDQVSLYALEEALEGRGRTIPFDSVQALDVIMRHLPSLTYTPVGRSFFSPPEGYDHPLGGGREVWFGFHQSVRPSLWKMMLNIDVSATAFYKQQPVIEFMCEVLDMKDMSEQKRPLTDSQRVKFTKEIKGLKVEITHCGTMKRKYRVCNVTRRPAQTQSFPLQLDSGQTVECTVARYFLERYKMKLQHPHLPCLQVGQEQKHTYLPLEVCNVVGGQRCIKKLTDNQ…
>XP_052798989.1	>M.arenaria_phPiwi1	MTGRARGKARGRARGTTDDASQRPGETAAPPPQQVVPQVIPPDSGNGNGGPPPASGRASYRGGARESKPGMAGGEGMRAPADEMARLSMGGGDGRGDRRRTYGEEPRTRPAHITDKSGTSGQPIPLKTNYFGLEQAPDWHLYQYHVDYNPDIEFKKTRIGLLYHHEELLGKTKAFDGMTLYLPHKLQDNVTEVFSERRSDSAKVKITIKLTNELPPNSPQCIQVYNIIFRRVLAAIEMQQIGRNYYNPAQQVTIPQHKLCVMPGFVTSILQYESNVLLNCDISHKILRSDTVLDIMYDMYARMGDNFYDACTRKLVGTIIMTRYNNKTYRVDDICWDMHPTDSFELRDKSKITYKEYYQKHYELNIADDQQPLLVSKPKPKDIRRGMKENLYFIPELCT…
>XP_052802171.1	>M.arenaria_phPiwi2	MTGRARGRARGRARVTADEPAPRPGEGPVQQQQQQQQQQQLPQQELYNRQADGGLHPASRRAAYRGGARAQHPGIEGAEAQAPVHEMSALELGERAQERDPKTMRQEDKVGTAGLQVPLMTNYFSLEHNPDWHQYQYHVTFTPDIQSIKLRKALLYQHEELLGRTRICDGSILYMQHRLPDDVTEVVSQMRHDNSIVQLKIKLTCELQPNDPQCIKVNDIILRTVLGKMGMKLIGRNYYNPELSIPIPQHRLVILPGFVTSIVQYESKVLLNLDLSHKILRSDTVLDIMYDLHHRFTEFEHFKTECLRTLLGTIVLTRYNNKTYRVSDIEWHKNPMDTFRLHDGSEITYKDYYMRQYEITITEESQYLLVIRPSAKDRRRGQTDNIFLVPELCVLTGLS…
>XP_052772354.1	>M.arenaria_rePiwi	MASGGYGRGGRGQLLLQALQQPARKPGDNGQEQRAEGQSTQAPAPSKAAAPLGRGAVLANLLNKQPTPQPPAPGGDPQAARAVPRPMGRGLASMQALLQSTCQSLPQSTARGAAFMQEASQVARQPVAPPPSQVTLPSRSPPQQSSPQAQGEGTSAPPTSRLAEMSLNREDRVEMHGKDGTPLRLSANHIRIKCNNPGVYQYHVDFRPNIDSKGMRIRLVNEHRDVIGFAKAFDGSILFLPIKLPQPETILHSIRNTDNTPVTIIIRLTKVLPPESCHQLYNIVFRRIMSILSMVQVGRYFYNPNTPSVVPQHRLEVWPGYITAVSEQEGGLMLLADASHRVLTTETVLDKMQTMVQRNPQGFRDDVIRQLIGTVVLTRYNNKTYRVDDIIWNQNPQHT…
>XP_052074955.1	>M.californianus_phPiwi	MSGRARGRARGRARGADQTEPARRPGEGESKSMPAPTSSAPAPAPAGGPPGPSGRATYRGGAAVPRPGMGGGEGQVPADELAKMSIGTGDASQVTQKRRPRYTDPETKPAWITDKRGTSGTALPVKTNYFRLESKPDWHLYQYHVDFNPPVDSKRLKIALLFHHEELLGKTKAFDGMVLFLPHKLQQNVTEVYSKKNFDDTQVRVTITLTNELPPTSPQCLQVFNIIFRRVLTMVDMQLIGRNYFNPKLAVQIPQHKLEVMPGFVTSILRYETQTLLCADISHKILRSDTVLDIMYEMYNRSAGDAFYENCIRKFVGSIVLTRYNNKTYRVDDFEWDLRPTSTFKLRKGEDISYVDYYKKNYSITINDLNQPLLVSRPKKKDIKVGRTEVLYLLPELCC…
>XP_052069906.1	>M.californianus_rePiwi	MATGGFGRGGRGAALLQALKDGTRKPGDQDEKPAGVQQETQPPVAMGRGDILRGLVAARSAPPPTPGGAPDQAPIGLARGRGLAAMQALLQGRGRSMPSPQQAQQLPPVGQASPQHLPVSQASPQKQQLPAGQQSSPPRAGPGSAGQPSPGQSSTQQLEGRFARMAVEDRRPTVSNVGKDGKAVALSGNYIRINCANPGVYQYHVDYRPMVDSKNMRFKMLNEHRDVIGQVKAFDGSILYLPIRLPDQETVVTSKRLTDGVDITLTIRLTRVVPPESCLMVYNIIFRRIMYILQMVQVGRYFYNPKTPSAVPQHKLEVWPGYITSVCENEGGLMLLADASHRVLRTQTVLELMQQIVQRNSSGFQDECVKKLVGTVVLTRYNNKTYRIDDIIWDKSPAH…
>XP_052085896.1	>M.californianus_miAgo	MFPIPGISSIMNQQLNGQTSIPFTPFPIQQPEVPHQLHELPPPQPVVPRADFISPARPNHGTDGKPILLRANHFQVRIPKGVIHHYDIAITPDKCPRRVNREIVETMVTAYSQKIFNGQKPVFDGRKNLYSRDPLPIGRDRVELEVTLPGEGKDRVFKVAIKWCAQVSLFALEEALEGRVRPIPTDVTNALDVIMRHLPSLTYTPVGRSFFSPPEGYDHPLGGGREVWFGFHQSVRPSHWKMMLNIDVSATAFYKAQPVIEFMCEVLDIKDVHEQKRPLTDSQRVKFTKEIKGTYGLKVEITHCGTMRRKYRVCNVTRRPAQTQSFPLQLESGQTVECTVARYFLERYKMKLQYPHLPCLQVGQEQKHTYLPLEVCNIVGGQRCIKKLTDMQTSTMIKA…
>XP_071180061.1	>M.edulis_phPiwi1	MSGRARGRARGRARGADQTEPARRPGEGESQSMPAPTSSAPAPAPAGGPPGPSGRATYRGGAAVPRPGMGGGEGQVPADELAKMSIGTGDAGQVKRRPRYTDPETKPAWITDKRGTSGTALPVKTNYFKLESKPDWHLYQYHVDFNPPVDSKRLKIALLFHHEELLGKTKAFDGMVLFLPHKLQQNVTEVYSKKNFDDTQVRVTITLTNELPPTSPQCLQVFNIIFRRVLTMVDMQLIGRNYFNPKLAVQIPQHKLEVMPGFVTSILRYETQTLLCADISHKILRSDTVLDIMYEMYNRSAGDAFYENCIRKFVGSIVLTRYNNKTYRVDDFEWDKRPTSTFKLRKGEEISYVDYYKKNYSITINDLNQPLLVSRPKKKDIKVGRTDILYLLPELCCLT…
>XP_071180052.1	>M.edulis_phPiwi2	MSGRARGRSRGRARNDEPDEPARRPGDSQPTFGENQLTTPRGRGRGAYRNESQPARMPNVEHAASQLQQMRIDNTSNQSRRGNDDVKPYMFSSDDNRPIEQGDGFRETGARPKEWLMAGGRTNPEIYQQQGTRAKFFQGNKGAENGYQEQGNRPRKSNYQGNIQQENRQTSVVRKAVGLGSTNIHIIANAFPVECTLTEWILYQYHVDFNPQVDSKKVRCAMIADHKDLLGETRAFDGMKLIIPRRLPQEVTEVYSEMRSDGTRIRITISMTNEIPPVSAESIHIFNIILKRAQRMLGGEQIGRNYYNQNLRKTNTAYRMDIIPGFLAAVQKFEAGNLLLIDVAHKLLQTDSILTQMTNLYHLYKDQHDGDNKFWDRCRKQFIGTIVLTRYNNKTYLID…
>XP_071132212.1	>M.edulis_rePiwi	MATGGFGRGGRGAALLQALKDGTRKPGDQDEKPVGVQQATQPPPIAMGRGDILRGLVAARSAPPPTPGGAPDQAPIGLARGRGLAAMQALLQGRGRSMPLPQQAQQLPVGQASPQQTQQSPGAQASPQKQHPPAGQQPSPPRAGPGSAGQPSPGQPSPGQSSTQQLEGRFARMATEDRRPTVSNVGKDGKAVALSGNYIRIKCANPGVYQYHVDYRPMVDSKNMRFKMLNEHRDVIGQVKAFDGSILYLPIRLPDQETVVISKRITDGVDITLTIRLTRVVPPESCLMVYNIIFRRIMYILQMVQVGRYFYNPKTPSAVPQHKLEVWPGYITSVCENEGGLMLLADASHRVLRTQTVLELMQQIVQRNSSGFQDECVKKLVGTVVLTRYNNKTYRIDDI…
>XP_071142506.1	>M.edulis_miAgo	MFPIPGISSIMNQQLNGQTSIPFTPFPIQQPEVPPHQLHELPPPQPVVPRADFISPARPNHGTDGKPILLRANHFQVRIPKGVIHHYDIAITPDKCPRRVNREIVETMVTAYSQKIFNGQKPVFDGRKNLYSRDPLPIGRDRVELEVTLPGEGKDRVFKVAIKWCAQVSLFALEEALEGRVRPIPTDVTNALDVIMRHLPSLTYTPVGRSFFSPPEGYDHPLGGGREVWFGFHQSVRPSHWKMMLNIDVSATAFYKAQPVIEFMCEVLDIKDVHEQKRPLTDSQRVKFTKEIKGTYGLKVEITHCGTMRRKYRVCNVTRRPAQTQSFPLQLESGQTVECTVARYFLERYKMKLQYPHLPCLQVGQEQKHTYLPLEVCNIVGGQRCIKKLTDMQTSTMIK…
>XP_034311101.1	>M.gigas_rePiwi	MATGFGRGGRGAALLQALSQPVRKPGEQNEPAASGDAPAPAPAPAPAVSPAAISVGRGSLGRGAFLQGVLQGATTSNVARGQPTGAAQPARSVPVSGGRGVANLQALLQTVGRGGGITGPTVPPPMPQVTPQISQSTATTPKETPAPSVVTQSGAPSQGSSEPPSNRLSRMALDPSPVVHKSGTSGKQISLSGNYIRINCRNSGVYQYHVHFSPSIDSKNMRFKLVNNVRDVIGFTKAFDGFILYLPHRLPEQETVLHSKRPTDGVDVTITIRLTKVITPEQCVALYNIIFRRIMNILEMVQVGRYYYNPRTPSTVPQHRLEVWPGYITSVSQNEGGLMLLVDASHRVLRTETVLQLMKTTVQKNPSGFQDECTRSLVGTIVLTRYNNKTYRIDDILWA…
>XP_034338425.1	>M.gigas_phPiwi	MSGRGRARARGRARGASEDQARRPGEQPAPQQQPPQPSSAPAPAPAGGPPAASGRASYRGGAKEPRPGIASGSGDVPADALSKMSIGTKDAGERRDRLFYSDPECKPAWLSDKRGTSGRALPVVTNYFKLEMTPDWHLYQYDVKFNPPIDSRKMRMALLMTHENLLGRTKAFDGMILYLPHRLQEQVTEVFSVRKTDDVQIRITITLTNELPPSSPQVMQVYNIIFRRVLAMIEMKQIGRNYFNPALSVDIPQHKLTVMPGFVTAIARYETDTLLCADISHKIIRSDTLLDLMYELYQQARGDSFYDDCVRKFVGSIVLTRYNNKTYRVDDFDWDKRPDHSFKLRNDTTITIAEYYKKSYNIEVKDMNQPLVVSRPKKKDIRMGRTEPIFLLPELCTVT…
>XP_011429115.1	>M.gigas_miAgo2	MFPIAPGITSILHNQQLNGGQTPFSPFPAMQEGQSSIPFSTFPTEGQSSGLPFTSFPTDGQTSIPFSVFPPVQPPEGGFAFPPPQPPPGPPSGPPKPPGPPGPPKPSDFICPPRPNYGTEGKPILLRANHFQVRIPKGVLHHYDISIVPDKCPRRVNREIIETMVTAYSQKIFSGQKPVFDGRKNLYSREPLPIGREKVELEVTLPGEGKDRVFNITMKWVQQISLFGLEEALQGHTREIPQDAITAVDIIMRHLPSMTYTPVGRSFFSPPEGYDHPLGGGREVWFGFHQSVRPSHWKMMLNIDVSATAFYKAQPVIEFMCEVLDIKDVNEQKRPLTDSQRVKFTKEIRGLKVEITHCGTMRRKYRVCNVTRRPAQTQSFPLQLDSGQTVECTVARYFL…
>XP_011417885.1	>M.gigas_miAgo1	MFPIAPGIAGLVTQQLNGASHGGCTDLQPPNGILSADIRSTFGPFTTVPPPEPPPHPADQPPPTPPPPSNGNAGEFICPLRPDHGREGKPIALRANHFHVNIPKGFIHHYNVAITPDKCPRRVNREIVETMVNAYTPRIFSGQKPVFDGREKLYSREPLPFGKDKVELEVTLPGEGRDRVFKVAIKWLSQISLYALEEALEGRARRIPECAVEALDVIMRHLPSMMYTPVGRSFFSPPEDYDYPLGGGREVWFGFHQSVRPSHWKMMLNIDVSATAFYKAQPVIDFMCEILELKDANEQRRPLTDSQRVKFTKEIRNLKVEITHCGTMRRKYRVCNVTRRPAQTQSFPLQLDSGQTVDCTVARYFLERYKMKLQHPHLPCLQVGQEHKHTYLPLEVCNV…
>XP_063406956.1	>M.trossulus_miAgo	MFPIPGISSIMNQQLNGQTSIPFTPFPIQQPEVPPHQLHELPPPQPAVPRADFISPARPNHGTDGKPILLRANHFQVRIPKGVIHHYDIAITPDKCPRRVNREIVETMVTAYSQKIFNGQKPVFDGRKNLYSRDPLPIGRDRVELEVTLPGEGKDRVFKVAIKWCAQVSLFALEEALEGRVRPIPTDVTNALDVIMRHLPSLTYTPVGRSFFSPPEGYDHPLGGGREVWFGFHQSVRPSHWKMMLNIDVSATAFYKAQPVIEFMCEVLDIKDVHEQKRPLTDSQRVKFTKEIKGTYGLKVEITHCGTMRRKYRVCNVTRRPAQTQSFPLQLESGQTVECTVARYFLERYKMKLQYPHLPCLQVGQEQKHTYLPLEVCNIVGGQRCIKKLTDMQTSTMIK…
>XM_063540141.1	>M.trossulus_phPiwi1	MSGRARGRARGRARGADQTEPARRPGEGESQSMPAPTSSAPAPAPAGGPPGPSGRATYRGGAAVPRPGMGGGEGQVPADELAKMSIGTGDASQVKRRPRYTDPETKPAWITDKRGTSGTALPVKTNYFKLESKPDWHLYQYHVDFNPPVDSKRLKIALLFHHEELLGKTKAFDGMVLFLPHKLQQNVTEVYSKKNFDDTQVRVTITLTNELPPTSPQCLQVFNIIFRRVLTMVDMQLIGRNYFNPKLAVQIPQHKLEVMPGFVTSILRYETQTLLCADISHKILRSDTVLDIMYEMYNRSAGDAFYENCIRKFVGSIVLTRYNNKTYRVDDFEWDKRPTSTFTLRKGEEISYVDYYKKNYSITINDLNQPLLVSRPKKKDIKVGRTDILYLLPELCCLT…
>XM_063590294.1	>M.trossulus_rePiwi	MATGGFGRGGRGAALLQALKDGTRKPGDQDEKTVGVQPATQPPPIAMGRGDILRGLVAAISAPPPTPGGAPDQAPIGLARGRGLAAMQALLQGRGRSMPLPQQALQLPVGQASPQQAQQSPGAQASPQKQQPLAGQQRSPPRAGPGSAGQQSPGQPSPGQSSTQQLEGRFARMATEDRRPTVSNVGKDGKVVALSGNYIRIRCANAGVYQYHVDYRPMVDSKNMRFKMLNEHRDVIGQVKAFDGSILYLPIRLPDQETVVTSKRLTDGVDITLTIRLTRVVPPESCLMVYNIIFRRIMYILQMVQVGRYFYNPKTPSAVPQHKLEVWPGYITSVCENEGGLMLLADASHRVLRTQTVLELMQQIVQRNSSGFQDECVKKLVGTVVLTRYNNKTYRIDDI…
>XM_063540140.1	>M.trossulus_phPiwi2	MSGRARGRSRGRARNDEPDEPARRPGDSQPTFGENQLITPRGRGRGAYRNESQPARMPNIEHAASQLQQMRIDNTSNQPRRGNDDVKPNLFSSDDNRPIEHGDGFSEAGARPKEQLMAGGRTNPEIYQQQGTRAKFFQGNKGAQSGYQEQGNRPRESNFQGNIQQENRQTSVVRKAVGLGSTNIHVIANAFPVECTLTEWILYQYHVDFNPQVDSKKVRCAMIADHKDLLGETRAFDGMKLIIPRRLPQEVTEVYSEMRSDGTRIRITITMTNEIPPVSAESIHIFNIILKRAQRMLGGEQIGRNYYNQNLRKTNTAYRMDIIPGFLAAIQKFEAGNLLLIDVAHKLLQTDSILTQMTNLYHLYKDQHDGDNKFWDRCRKQFIGTIVLTRYNNKTYLID…
>XP_021356146.1	>M.yessoensis_miAgo	MFPIPPGITRIMNQQLSSNVYNGKMLDGQTPMFPPYTPLQPLQPEAGFGDNPVVPLVPPVTGTPPDGTPPLPRLADFVCPARPNHGTDGKPILLKANHFQVRIPKGFIHHYDISITPDKCPRRVNREIIETMVNSYSQKIFQGQKPVFDGRKNLYSREPLPIGREKVELQVTLPGEGKDREFNVVIKWQAQVSLFALEESLAGRIHQVPTDATQALDVILRHLPSMTYTPVGRSFFSPPEGYDHPLGGGREVWFGFHQSVRPSHWKMMLNIDVSATAFYKAQPVIEFLCEVLDIKDISEQKRPLTDSQRVKFTKEIKGLKVEITHCGTMKRKYRVCNVTRRPAQTQSFPLQLDSGQTVECTVARYFLERYKMKLMYPHLPCLQVGQEQKHTYLPLEVCN…
>XP_021371709.1	>M.yessoensis_phPiwi	MSGRARGRSRGRSRGSGTPQEEPLRRPGEEQQRAQQPSAAAAAPTPVGATSVAGSGRASYRGGVAAPRPGAGDAPRAPVEEMAQLRVGTGDARQVGKKRADFRYTDVTTRPAHITDKRGNSGTPLPLATNFFTFDCDEDWSLYQYHVDFNPMIDSRKMKAGLLFTHAELLGATRVFDGMILYLPRKLPQEVTEVFSQTRRDNENIRITIKLTNTFHSTSPQCLHLYNVIFKRILNLIEMQQIGRNYYNMDLAVDITQHKLRVVPGFITSILQYENKAMLCADISHKIMRIDTVLDMMYALYNSTDRSGDSFYEKCTKKFVGSIVLTRYNNKTYRVDDIDWDIHPTSSFTRREGEITFKEYYKKAYDKDIEDDLQPMLVSRAKPKEVKMGRPETLLLVPE…
>XP_021370128.1	>M.yessoensis_rePiwi	MASGGYGRGGRGAALLQALNAPARKPGDKEETQHPAKQSKPGMLQTQSQQPVASQQPPPPMSVARGRGALGLLASAAGRGVLPPKAQPAGPTTGGASTLETQPRGVEALFRLTSGRGGMMAAAAAANGGRQPGQIQSLQQSPPRQSPRASTSQSPPTMAPLVQQTTVKAPAPVPGMGQASHTSGEPPTSRFGNMSLDRDEVVHRPGSVGKQLSLSANYIRLRCLNPGVYQYHVDFSPQVDSKNMRFKMMGGLKDIIGNTKAFDGSILYLPIKLPNQETVAHADRLTDNASITITIRLTKVVAPEACVPLYNIIFRKIMRILEMVEVGRYYYNPKTPSAVPQHKLEVWPGYITSVCENEGGLMLLADASHRVLRTETVLQMLHSILQRNPQSFHDVCNRT…
>XP_052832847.1	>O.bimaculoides_phPiwi	MDVESVCYQSCSANGQSASTDKFVETKPANLTVRQGVSGTPVQLYCNYFEILAMPQYSLHHYHVSFAPEIEGKRIRKALLMQHAEKYFGHLHLFDGMMLFLPQKLPDKLELVSKCNVTDQIYTITVTWRCKVVRTSPTIIQLLNILYKQILSSLHLVQIGRNYYSIPDEIPRDNKLAQTHKLTVFDGIQSSILNYEKGAMLCVDISHKVMRTDTVADLMRSCRMHVGASGWKETIMKRLLGKIVLTRYNNRTYRVDDIDMDMLPTRTFRKHNEDVSFVSYYKTNYGINIRHLDLPMLLSKPKARDIRRGQNTPIYLVPELVVITGLDDDVRTNYEIMKDLAQTTRLTPETRVERLKRFIGSTRRNKEAMDLVEKWKLQLSDNLAAIAGRVLEPEKMYSS…
>XP_052832256.1	>O.bimaculoides_miAgo2	MFPMTPPAAGYQDPQIAPSSVPATQQTPSTQLVEFTSPPRPNVGLLGRTIQLRANYFKISIPKGYIHHYDVCITPDKCPRRVNREIIETMVQAYSKKIFNEEKPVFDGRKNLYSRAYLPFNRERVELEVTLPGEGKDRIFKVGIKWVAQVNLFALEEALTGRTQQIPFDAIQALDVVMRHRPSMTYTPVGRSFFSQPKDYEHPLGGGREVWFGFHQSVRPSNWKMMLNIDVSATAFYKAQPVIEFMCEVLDLREIGEQKRPLTDSQRVKFTKEIKGLKVEITHCGQMRRKYRVCNVTRRPAQTQSFPLQLENGQTVECTVSRYFYDRYKMKLQYPHLPCLQVGQEQKHTYLPLEVCNIVGGQRCIKKLTDMQTSTMIKATARSAPDREREINSLVSRAD…
>XP_052823493.1	>O.bimaculoides_miAgo1	MYPTQPPGGPGMNPQISGGLQPGGMPPSGVPPGGLPPGGIPPGGLPQVGPPPSGPPPGGLPSALQPTQGSIVDVPTTLPDFVSPSRPNVGQLGRPIQLRANFFKISFPKYNIHHYEVSISPDKCPRRVNREIVETMVQAYSAKIFHGEKPVFDGRKNLYSRMLLPFDRERVELEVTLPGEGKDRIFKVGIKWVAQVNLFALEEALSGRTQKIPYDATQALDVVMRHQPSMIYTPVGRSFFNQPRTKHYPLGGGREVWFGFHQSVRPSNWKMMLNIDVSATAFYKAQPVTSFLCDVLELRNLSEQKRPLIDAQRVKFTKEIKGLKVEITHCGQMRRKYRVCNVTRRPAQTQSFPLQLENGQTVECTVAKYFYEKYQMKLLYPHLPCLQVGQEQKHTYLPL…
>XP_014773732.1	>O.bimaculoides_rePiwi	MAIEMNKMENFARGGRGATLLQALKKKQEMQKSADLSRFGRGLALTRAMEACALKEQSDSESPFPEPLLPATVPIGRGLAAMQALTNAAKKQPIERPLGSSLSSNAPAVGKNSSQELSRQSSVSVEDLYSPQHDLSESHRGTKGKKIPLSANYIRIKTRNEGVFQYHVSFNPEIDSKSVRYKMLYEHTDVTGKTRAFDGAILYLPIKLPNQETVLASTRLSDGEKITITIKMVKVLKSESCIPLYNIMFRRVMSILQMKQVGRYYYNPNTPTSVPQHKLEIWPGYITAIKEHEGGLLLMADASHKVLRKETVLDVLVSLVRQDAARFRDNAMRTIVGSVVLTRYNNKTYRVDDIAWDMSPNNKFVSSGSKESISFIEYYRKQYNREISDTNQPLLIHKP…
>XP_048752927.1	>O.edulis_phPiwi	MSGRGRARARGRARGASEDQARRPGEQTAPPREQPPSSAPAPAPAGGPPAASGRASYRGGAKEPRPGIASASGDVPVDAMSKLTVGTRDVGEKRDRMYYSDPETKPAWLSDKKGTSGTQLPVVTNYFKLEMAPDWHLYQYHVEFNPPIDSRKMRMALLMHHENLLGKTKAFDGMILYLSHRLQEQVTEVYSQRNSDSAQIRITITRTNELPPSSPQVMQVYNIIFRRVLATIDMKQIGRNYFNPSLSVDIPQHKLSVMPGFVTAIAKHEYDTLLCADISHKITRSDTLLDMMYNLYNQNRGDSFYDDCVRMFVGSIVLTRYNNKTYRVDDFDWDKRPDFSFKLRNDVSITLAEYYKKNYNITVTDMNQPLLVSRPKKKDIRMGRTEPIYLLPELCTLTG…
>XP_056017802.1	>O.edulis_rePiwi	MATGFGRGGRGAALLQALNQPIRKPGEQDEKKPSSGDAPALGPGVSTTGSAPVIAPLGRGSTGRGAFYQSLLQGASMAGVSRGQPAAQQPTQNIPTSGGRGVANLQALLKTAGRGGGITGPTPPPQMPQVTPPTHSTVSTPQGHSPAPSVPSQSEVAPTQGSSNPPSSQLSKMSLDRPPTVHKIGTAGKQMNLSGNFIQIRSENPGVYQYHVAFSPCIDSKNMRFKLVNAVRDVIGFTKAFDGFILYLPHHLPEDVTVLHSKRPTDGVDVTITIRLTKVIPPVQCVPLYNIIFRRIMNILEMVQVGRYYYNPKTSSAVPQHRLEVWPGYITSVCENEGGLMLLVDASHRVLRTETVLQLMKTIVQKNPNGFQDECTRSLVGTIVLTRYNNKTYRIDDIL…
>XP_048781104.2	>O.edulis_miAgo1	MFPIAPGITSLVTQQLNVANNGMCGVHPPNGLLSADIRSTPLSFGPFTTVPPPELTYEAPPHPADQPPPTPIPPSNGNAGEFVCPLRPDHGREGKPIALRANHFHVNIPKGFIHHYNIAIVPEKCPRRVNREIVETMVNAYTPRIFSGQKPVFDGREKMYSREPLPFGKDKVELEVTLPGEGRDRVFKVAIKWVSQISLYALEEALEGRARRIPECAVEALDVIMRHLPSMMYTPVGRSFFSPPEDYDYPLGGGREVWFGFHQSVRPSHWKMMLNIDVSATAFYKAQPVIDFMCEILELKDANEQRRPLTDSQRVKFTKEIRNLKVEITHCGTMRRKYRVCNVTRRPAQTQSFPLQLDSGQTVDCTVARYFLERYKMKLLHPHLPCLQVGQEHKHTYLP…
>XP_048780341.1	>O.edulis_miAgo2	MFPIAPGITSILHNQQLNGGQTPFSAFPPMQEGQSSIPFSTFPTEGQSSGLPFTSFPTDGQTSIPFSAFPPVQPPEGGFAFPPPQPPPGPPSGPPGPPGPPRPADFVCPPRPNQGTEGKPILLRANHFQVRIPKGVIHHYDISIVPDKCPRRVNREIIETMVTAYSQKIFSGQKPVFDGRKNLYSRDPLPIGRDKVELEVTLPGEGKDRVFNITMKWVQQISLFGLEEALQGHTREIPQDAITAVDIIMRHLPSMTYTPVGRSFFSPPEGYDHPLGGGREVWFGFHQSVRPSHWKMMLNIDVSATAFYKAQPVIEFMCEVLDIKDVNEQKRPLTDSQRVKFTKEIRGLKVEITHCGTMRRKYRVCNVTRRPAQTQSFPLQLDSGQTVECTVARYFLERY…
>XP_029651536.1	>O.sinensis_phPiwi	MPKGRSRGRAGRGQGDGSQAGPRPGQQGDGPQHPQQAPQPRFPPAHMAQQRPPMMGDPGPRQPAMRQPMPRQPAPHAAPLAATAAAEQSGGAAAAPVGSGRASYRGGAQPAPVGGAERLAKEFGRLSMRTRDEFVETKPANLTVRQGVSGTPVQLYCNYFEILAMPQYSLHHYHVSFAPEIEGKRIRKALLMQHAEKYFGHLHLFDGMMLFLPQKLPDKLELVSKCNVTDQIYTITVTWRCKVVRTSPTIIQLLNILYKQILSSLHLVQIGRNYYSIPDEIPRDNKLAQTHKLTVFDGIQSSILNYEKGAMLCVDISHKVMRTDTVADLMRSCRMHVGASGWKETIMKRLLGKIVLTRYNNRTYRVDDIDMDMLPTRTFRKHNEDVSFVSYYKTNYGIN…
>XP_029641942.1	>O.sinensis_rePiwi	MENFARGGRGATLLQALKKKQEMQKSAELSRFGRGLALTRAMEACTMKEQSDSESPLPEPLLPTTVSIGRGLAAMQALTNAAKKQPSERTLDSSLPSNAPAVGKNNSQDLSKQSSVSVEDLYSSKNDHSESHRGTNGKKIPLSANYIRIKTRNEGVFQYHVSFNPEIDSKSVRYKMLYEHVDVTGKTRAFDGAILYLPIKLPNQETVLTSTRLSDGEKITLTIKLVKVLKSECCIPLYNIMFRRVMSILQMKQVGRYYYNPNTPTSVPQHKLEIWPGYITAIKEHEGGLLLMADASHKVLRKETVLDVLVSLVRQDAARFRDNAMRTIVGSVVLTRYNNKTYRVDDIAWDMSPNNKFVSSGSKESISFIEYYRKQYNREISDTNQPLLIHKPKRKALQH…
>XP_029650481.1	>O.sinensis_miAgo2	MFPMTPPAGYQDPQIAPSSVPATQQTPSTQLVEFTSPPRPNVGLLGRTIQLRANYFKISIPKGYIHHYDVCITPDKCPRRVNREIIETMVQAYSKKIFNEEKPVFDGRKNLYSRAYLPFNRERVELEVTLPGEGKDRIFKVGIKWVAQVNLFALEEALTGRTQQIPFDAIQALDVVMRHRPSMTYTPVGRSFFSQPKDYEHPLGGGREVWFGFHQSVRPSNWKMMLNIDVSATAFYKAQPVIEFMCEVLDLREIGEQKRPLTDSQRVKFTKEIKGLKVEITHCGQMRRKYRVCNVTRRPAQTQSFPLQLENGQTVECTVSRYFYDRYKMKLQYPHLPCLQVGQEQKHTYLPLEVCNIVGGQRCIKKLTDMQTSTMIKATARSAPDREREINSLVSRADF…
>XP_029634731.1	>O.sinensis_miAgo1	MYPTQPPGGPGMNPQISGGLQPGGMPPSGIPPGGLPPGGLPPGGLPPGGMPPGGLPPGGLPQGGPPPGGLSSVPALQPAQSSIVDVPTTLPDFVSPSRPNVGQLGRPIQLRANFFKISFPKYNIHHYEVSISPDKCPRRVNREIVETMVQAYSAKIFHGEKPVFDGRKNLYSRMLLPFDRERVELEVTLPGEGKDRIFKVGIKWVAQVNLFALEEALSGRTQKIPYDATQALDVVMRHQPSMIYTPVGRSFFNQPRTKHYPLGGGREVWFGFHQSVRPSNWKMMLNIDVSATAFYKAQPVTSFLCDVLELRNLSEQKRPLIDAQRVKFTKEIKGLKVEITHCGQMRRKYRVCNVTRRPAQTQSFPLQLENGQTVECTVAKYFYEKYQMKLLYPHLPCLQ…
>XP_059158950.1	>P.acuta_miAgo	MLKYYNTNIGHGGSFGQPQAGESSMFSYTHFKSEDDDFRNYQLGLYRFGMNYYGQGLPPSFLGPHLGNGQPGLHFPFSQLPQDVPPPPVTNPIGPPEQPPPSFGPAPIESFTTPITPLADFTSPPRPNTGTEGRTISLRANHFQVRVPKGIIHHYEVNISPDKCPRRVNREIIDTMVTAYQQKIFQGQKPVFDGRKNLYSREALPIGSEKVELEVTLPGEGRDRVFKVGIRFVGQVSLFALEEALEGRTRQIPMDAIQALDVVMRHLPSKTYTPVGRSFFSPPEGYDHPLGGGREVWFGFHQSVRPSHWKMMLNIDVSATAFYKEQPVIEFMCEVLDLPDIGEQKRPLADSQRVKFTKEIKGLKVEITHCGTMRRKYRVCNVTRRPAQTQSFPLQLQSG…
>XP_059156587.1	>P.acuta_phPiwi1	MAGFPKDDSDMIPMGRARGRGGRNKKFPVDPEPPLMMPENVPAAGDAMPLGSSRGRARGRKRTDESEPLVGNKQVAAADPVYTPASTSARRELSPTEDLSRLSLRTRRTAFDQYIDHPWKDEGKDTVGKSGDHIMLYTNYFEVNLGLDQKIFQYHVSFKPEVENVRVKFQLITSLTEVVGTVRCFDGGILYLQRLLPREEVECVAPRAHDGTLVTITIKYICEIHKNTPQFLQIANLMFKKSQMALDMKKIRDHYFNLKLAIKIPKHRIEVMPGFATSILNYDGGNLLGIDIIHKVLRFDTFLDALYLLFESSRRNTEEFHKRAIKELVGSIVMTRYNNKTYRVDDINWNARATDTFEKNGEQMSYIQYYQQHWNITVKDSDQPLLVTRPTERDKRRGQ…
>XP_059178602.1	>P.acuta_rePiwi	MATGGGPGGGFGRGGRGAAILQALAKSNEGSKRPGISEEDTVFKPLLPPSLMSPSSQPPLPTVPLGRGALLARLQQTRSVQSLQSEDQQLQPSVISASITAAGDAPKPMGRGLGAMMALLEQHKKQQGPTGLGRGLSGQHMSHVHQSKPSTQQGDAASTTTEALVDRLTQVHVSEDTEKTAFVHKERKRLPTITMIGDEGTPTPLSSNYVRIICKNPGVYLYSVQFSPHIENRRLKSKLLSEHKHLFKTINSFDGNIMYLPYELPEKETRVTSQRQTDNETIQITVTFVRSVPPEQCCHLYNIVFRKIMYILEMCQVGRYYYNPHTPAIVPQHKLEVWPGYITAIKEHEGGLMLLLDASHRVLRTETVHDIMEKAAITNPQGFREEILKKVVGCTVLTR…
>XP_059156586.1	>P.acuta_phPiwi2	MSESATGRARGRGGRGKKLPTEPLPPGQLAQQSGGSGDAGPALPSRGRARGVARLAQPEQQVGIQQITPTQPLATPMSHAVPESITGGRGVQRGGGRERPPIGEMAMMSLGDRPRRTAYDKYVDDEWRSKDKDSVGKSGDKVMLLTNYFNVGLALDTKIFQYHVSFKPEVENVKVKFGLIASLSEVVGAVKCFDGGILYLQRLLPKDPMECVATRSYDSAQITVEFKYVCEVHRNSPQFLQIANLMFKRVQLALEMKQIRDHYFNLKLAIKIPKHRIEVMPGFSTSILSYDGGNLLGVDIVHKILRFDTFLDSLYMLFQSCNKNLEEFHKRATKELVGSIVMTRYNNKTYRVDDINWNARATDTFEKNGEQMSYIQYYKEHWNIEIKDIDQPLLVTRPT…
>XP_025092802.1	>P.canaliculata_phPiwi	MSGRARGRARGRARGAGEPDVVRRPGEQNEPQQQPPPVQLPMPQGVVTPEQISAQTGGTGRAAYRGGQIVARPGTGNGGAIPKVPAEKLVKLEMGAAGEAEDETVRAKTRYYRADHVRQNKRGTQGNKVQVLSNSFRLTTAPDWTLYQYHVDFSPPIESRKLKQALLAPHKEFLGVVQAFDGHVLYLPKRLPNDVNEMHSLRNWDGAQIKITVKLTNEVPPMSVQFIHVANIILRRVLAQMGLKQITRHYFNPDNPVIIKQHHLQVMSGYATSVLQYENDVLLSCDLAHKILRDDNVMDQIYELFVQKLPNAQKMVERKLIGAIVMTRYNNKTYRVDDISWDLNPTCTFEKSNGTSISYEDYYQNHYGIKITDRNQPLLLSKPKKKDIRRGQKGNIYLL…
>XP_025076463.1	>P.canaliculata_rePiwi	MRCGLLGEHKDIFNIRLFDGSILYMPTKLPNEETVLFSTRKTDGKKIKLIVKFTKQLPSEQCPHLYNILLRRVMHILQMCQVGRYYYNPSTPSNVPAHKLEVWPGYISAIKEHEGGLFLMLDSSHRVLRTETVLDMMSKLAQEKPSSFQDDVIKNLLGCIVLTRYNNKTYRIDDIEWDKNPSDTFETSSGKSVTFQEYYWTHYGKKVDGNQPLLIHRPKARKVGGATIQPRTEVICLIPELCYLTGLTDDMRKNYSVMKDLAAHTRVTPTQRLETMKKFIDSINKNDTARTQLEEWGLMLDTSAIAVDGRQLNIETITMGSNAKFSAGPRAEWSREMSNCQLISTVDLNHWLILYIQRNLSEVNSLLLEVSRVTPLMGMSVQQPIRVVLNDDKTDTLIR…
>XP_025092974.1	>P.canaliculata_miAgo	MFPITPAGVHTFLSPQMNGQPNLPFTFPPMQPESLVPPPTTPVIHHPAPHIADFTCPPRPNHGTEGRTILLRANHFQVRIPKGYIHHYDVSITPDKCPRRVNREIIETMVKAYQQKIFFKTKPVFDGRKNLYSRDHLPIGTEKVELEVTLPGEGRDRVFKVAIRWVNQVNLFDLERALEGVSRQIPLEAIQALDVVMRHMPSMTYTPVGRSFFSAPEGYDHPLGGGREVWFGFHQSVRPSQWKMMLNIDVSATAFYKAQPVIEFMCEVLDMQDVAEQKRPLTDSQRVKFTKEIKGLKVEITHCGNMRRKYRVCNVTRRPAQTQSFPLQLDSGQTIDCTVARYFYERYKMRLQFPHLPCLQVGQEQKHTYLPLEVCNVVGGQRCIKKLTDMQTSTMIKAT…
>XP_033747281.1	>P.maximus_phPiwi	MSGRARGRSRGRSRGSGTPQEEPSRRPGEEQQRVQPPTAAAPAPTPGGATSVAGSGRASYRGGVTAPRPGAGDAPRAPVEEMAQLRVGTGDARQIGKRRADFRYTDVNTRPAHITDKKGSSGTPLPLATNFFTFDCDEDWSLYQYHVDFNPMIDSRKMRAGLLFTHADLLGPTRVFDGMILYLPHKLPQEVTEVFSQTKRDNENIRITIKLTNTFHSTSPQCLHLYNVIFKRILNLINMQQIGRNYYNMDLAVDITQHKLRVVPGFITSILQYENKAMLCADISHKIMRMDTVLDMMYDMYHSNDRSGESFVDRCTKKFVGSIVLTRYNNKTHRVDDIDWDIHPTSTFSRRDGEISFKDYYRKSYDKDIRDDQQPMLVSRAKPREVKMGRPEKILLVPE…
>XP_033734243.1	>P.maximus_rePiwi	MASGGYGRGGRGAALLQALNAPARKPGGTEERQAPTMQSQSGIQQTQPQQHEQSVASPPPPAMPIARGRGALGLLASAAGRGILPPKAQPSAGTPAGATPSEANVQPRGVEALFRLTSGRGGMMASAAANGGRQPGHVQSVQQSPPQKPQPANVHQSPPTMPPQQATVKAPAPVAGMGQTSAVSGEKAPLTSRFGSMSLDREEVVHRPGSVGKPLPLSANYIRLRCLNPGVYQYHVDFSPQVDSKNMRFKMMSELRDIIGSTKAFDGSILYLPIKLPSQETVAHSKRLTDNVDITITIRQTKVVAPEACVPLYNIIFRKIMRILEMVEVGRYFYNPKTPSAVPQHKLEVWPGYITSVCENEGGLMLLADASHRVLRTETVLQMLHSILQRNPQSFHDVC…
>XP_033727107.1	>P.maximus_miAgo	MFPIPPGITRIMNQQLSSNVYNGKILDGQTPMFPPYTPLQPLQPEAGFGENQPVPPIPPVTGTPPDGSAPVPRLADFVCPPRPNHGTDGKPILLKANHFQVRIPKGFIHHYDISITPDKCPRRVNREIIETMVNSYSQKIFQGQKPVFDGRKNLYSREPLPIGREKVELQVTLPGEGKDREFNVVIKWQAQVSLFALEESLAGRIHQVPTDATQALDVILRHLPSMTYTPVGRSFFSPPEGYDHPLGGGREVWFGFHQSVRPSHWKMMLNIDVSATAFYKAQPVIEFLCEVLDIKDISEQKRPLTDSQRVKFTKEIKGLKVEITHCGTMKRKYRVCNVTRRPAQTQSFPLQLDSGQTVECTVARYFLERYKMKLMYPHLPCLQVGQEQKHTYLPLEVCN…
>XP_050410256.1	>P.vulgata_phPiwi1	MDGRARGRARGRQQQQQQQPAEVDRPGDRRPGDQGQQREQHPSQPHGVDGRPGGGGRQPYGGEGRQQRDQSDGAVGHQPSVGRAAYRGGTREPSQKNTGAIPKVPVEQMGQMSLGERGGGRGGGRGGRGGSGRGARPVAQAPRKRADYRYQDLKTKPEHITVKQGKDGRGVDLVANYFQLEVTAQFLALYQYQVDFNPVVESKSMKCGLLYTHSDLLGTVRAFDGGILYLPKKLPEKVTEVFSLKRSDETKVRITITLTNELPPSSPQFLQIVNIIHRKTLGFIGMTEIGRHNFNFSLKVDIPQHKLSVIPGFSTSVLQYEKNILLGADITHKVLRTNTVLDIMYDMSNDKRSKMSFFDRAFKALVGSVVLTRYNNKTYRVDDIDWDMRPTDKFKLQNG…
>XP_050410260.1	>P.vulgata_phPiwi2	MSGKTRGRARGRARGSTDHATSRRPGEQGSEPQPVQQPPPAGAGGPPPSGSGRAAYRGGAREPRPGMAGDIPRVPVEQMAGMALGTGAASQVPRKRSDFRYQDLRTRPAHVTNKQGTEGRPIQLLANFFQLQMTPKFVALYQYQVDFNPTVDSRKLKAALLFTHEELLGTVKAFDGGILYLPRKLQEKVTTVYSKRNFDDTKIQITITLTNELPPSSPQFLQVVNIIFRRLLSAIEMKEIGRHYFNPKLAIDIPQHKLSVMPGFATSILQYENDILLGADIAHKILRTDSVLDIMYTIYDDQRGHGSFYDRAFKALVGSIVLTRYNNKTYRVDDIDWEKRPSHKFKLHNGDEISYVDYYKKNYEKTVTDMEQPLLVSKPKKKDIRRGQTENIYLLPELC…
>XP_050410271.1	>P.vulgata_phPiwi3	MSGKARGRARGRARGGTDQATSRRPGEQGSEPQPVQPPPPAGAGGPPPASGRASYRGGAREPRPGMAGDIPKVPAEQMASMSLGTGDASQVPRKRSEFRFQDPRTRPAHITDKKGTAGRPIQLLANFFQLQMTPKFVALYQYQVDFNPTIDSRKLKAALLFTHEELLGTVKAFDGGILYLPRKLQEKVTTVYSKRNFDDTKIQITITLTNELPPSSPQFLQVVNIIFRRLLSAIEMKEIGRHYFNPKLAVDIPQHKLSVMPGFATSILQYENEILLGADIAHKILRTDSVLDIMYSIYDDQRGQGSFYDRAFKALVGSIVLTRYNNKTYRVDDIDWEKRPSHKFKLHNGDEISYVDYYKKNYEKTVTDMEQPLLVSKPKKKDIRRGQTENIYLLPELCT…
>XP_050390957.1	>P.vulgata_rePiwi	MASGGRGGRGAALLKALSQQARKPGQIEEEKTAGQPVVQPGTAAGVPFRPLGRGAFLLQSLKETLPTVGQSPVLPSPQTLSETAPAGVQGVPLPERRGRGLADFQSLIRGRTPVPLGRSTHLPTSLQGSLSPPKPGTPLSGSQGSLVERPESPGSGSGDGSLPKSPPPSTAPKSRLDAGERTATVHKAGSDGKVCRMSANYIRVRCKNEGVYQYHVSYNPQVDSKFVRIRMVYEHKEVLGETKAFDGALLFLPKKLPQETTILHSKRRSDGADIMLTVKLVKVVPPECCTQVYNILLRKVMSILELCQVGRYYYNPHTPSSVPQHKLEVWPGYITAIQEQEGGLMLLLDASHRVLRTETVLDVMQAIVRNNQRGFKDEITKLVLGNIVLTRYNNKTYKI…
>XP_050395104.1	>P.vulgata_miAgo	MFPITTQGISPFLSPQLNGQPGLQFTFPPMTQEQPLLPSQLMGMSQPALQPPPQIPSLSTPYAPFHAPPTISTEGDFVCPPRPNHGTEGRPILLRANHFQVRIPKGFIHHYDVSITPDKCPRRVNREIIETMVQSYGQRIFSGAKPVFDGRKNLYSREPLPIAKEKVELEVTLPGEGRDRVFTVAIKWVAQVSLYNLEEALEGRTQQMPMDAIQALDVVMRHLPSMTYTPVGRSFFSQPKGYDHPLGGGREVWFGFHQSVRPSQWKMMLNIDVSATAFYKAQPVIEFMCEVLDIENTADQKRPLTDSQRVKFTKEIKGGLSSASQGLKVEITHCGTMKRKYRVCNVTRRPAQTQSFPLQLDSGQTVECTVARYFLERYKIKLQYPHFPCLQVGQEQKHT…
>XP_060554523.1	>R.philippinarum_phPiwi	MTGRARGRARGRARGTAAESSSRPGEAPSEQPPPQPQVVPQSDNGGPPPASGRASYRGGAREARPGMAGGEGMKAPADEMARLAIGGGDQRERRRPRFEEPHTRPAHVTDKQGTSGQQFPVLSNYFGLEQTPDWHLYQYRVDFAPDIDSKKLRIALLCSHEELLGKTKAFDGMTLILPKKLQDPVTEVYSVRQYDNTKVQVTIKLTNELPASSPQCIQVYNIIFRRVLSMIEMKQIGRNYYNPSLAVEIPQHKLKVMPGFITSILQYENSVLLNCDVSHKIMRSDTVLDIMYDMYGRSGDRFYDDCTKKLVGQIILTRYNNKTYRVDDIDWEKKPHSTFKLRDGSEISYKDYYQKSYGIEVTDGEQPLLASKPSAKDRRRGVTDNLYFLPELCTLTGLS…
>XP_060573449.1	>R.philippinarum_rePiwi	MASGGYGRGGRGAALLQALSQPARKPGDNGQDSTEKTQQSSGTPATTSAPAPMGRGALLASVLSQTQSSQQHSPGGDAPAVPRPMGRGLASMQALLKASGQTLPQTTARGAAFMTQHAETTVAPHPPSPPRKIVTPPTQHSPVTQQHVSPQARHEVAGTESHGPPTSGLARMSLDRKPVVHNSGEVGDPLRLSANYIRIQCKNKGVYQYHVDFRPNIDSKGMRIRFINEHRDVIGFTKAFDGSILYLPIKLEQQETVLHSERPTDQAKITIVIKLTKVLQPESCQQLYNIVFRRIMTILEMVQVGRYYYNPHTPSSVPQHKLEVWPGYITAVAEQEGGLMLLADASHRVLRTETVLDVMTNIVNKNAQGFRDEVIRTLVGTVVLTRYNNKTYRVDDIVW…
>XP_060565548.1	>R.philippinarum_miAgo	MFPIQPGISSSMMTGQMNGSVGGQSPFVFPPVQSDVPPPSLPFPGLPSDMLQPPVTGPPALPPGPAPVDFFCPPRPDTGTDGRPILLRANHFQVRIPKGAIHHYDISITPDKCPRRVNREIVETMVQAYQQKIFQGSKPVFDGRKNLYTRDPLPIGKDKVELELTLPGEGKDRIFKVTMRWVAQVSLAALEEALLGRSQRIPIEATQALDVVMRHLPSMNYTPVGRSFFSPPEGYDHPLGGGREVWFGFHQSVRPSHWKMMLNIDVSATAFYKAQPVIEFMCEVLDMKDMSEQKRPLTDSQRVKFTKEIRGLKVEITHCGQMKRKYRVCNVTRRPAQTQSFPLQLDSGQTVECTVARYFLERYKMKLAYPHLPCLQVGQEQKHTYLPLEVCNVVGGQRC…
>XP_062567248.1	>S.cuccullata_miAgo2	MFPIAPGITSILHNQQLNGGQTPFSAFPPMQEGQPSIPFSTFPTEGQSSGLPFTSFPTDGQTSIPFSAFPPVQPPEGGFAFPPPQPPPGPPAGGPPGPPGPPRPADFICPPRPNYGTEGKPIMLHANHFQVRIPKGVIHHYDISIVPDKCPRRVNREIIETMVTAYSQKIFSGMKPVFDGRKNLYSRDPLPIGRDKVELEVTLPGEGKDRVFNITMKWMQQISLFGLEEALQGHTREIPQDAITAVDIIMRHLPSMTYTPVGRSFFSPPEGYDHPLGGGREVWFGFHQSVRPSHWKMMLNIDVSATAFYKAQPVIEFMCEVLDIKDVNEQKRPLTDSQRVKFTKEIRGLKVEITHCGTMRRKYRVCNVTRRPAQTQSFPLQLDSGQTVECTVARYFLER…
>XP_062595770.1	>S.cuccullata_miAgo1	MFPITPGIASLVTQQLNVASNGMCGVQMPNGLSSDIRSTPLSFGPFTTVPPPEPPPHPADQPPPPPPPSNGNAGEFVCPLRPDHGREGKPIALRANHFHVNIPKGFIHHYNVAITPEKCPRRVNREIVETMVNAYTPRIFSGQKPVFDGREKMYSREPLPFGKDKVELEVTLPGEGRDRIFKVAIKWVSQISLYALEEALEGRARRIPESAVEALDVIMRHLPSMMYTPVGRSFFSPPEDYDYPLGGGREVWFGFHQSVRPSHWKMMLNIDVSATAFYKAQSVIDFMCEILELKDANEQRRPLTDSQRVKFTKEIRNLKVEITHCGTMRRKYRVCNVTRRPAQTQSFPLQLDSGQTVDCTVARYFLERYKMKLLHPHLPCLQVGQEHKHTYLPLEVCNV…
>XP_062620754.1	>S.cuccullata_phPiwi1	MTGRGRARARGRARKAEDDEIWRPGEQSTQAQQPRVQDEGAQAGPERSLRGAQAGPNQVLRGAQAGPNQVLRGAQAGPNQVLRGAQAQLEDARRGIGNLQIQRSVGHSGQPVELMANYFRLTESKNWIYYQYHIDFSPPLDSTRMKKKVFHQLPQFRKKTTIFDGGILYLPQRMPDKVTEVTVGSPVDNSPIRVTIRETREMSGADPETEKLYCVLLGRILENLLGMTFIGRNYYDMSPEVVKKYPDHRLSIYPGYVTSIANYESGMLLCADISHKILRDDTMWTLFQEVYGLARDEEDHKMQIRARYVGCTVITRYNNRTYKIADVDFSKHPTDSFPRADGTSMTYIDYYKQQYNINLTDVAVQPLILHRVPRRERRPGRPEFVYLIPQLCHLTGLTA…
>XP_062620752.1	>S.cuccullata_phPiwi2	MSGRGRARARGRARGASEDQARRPGEQAPPSREQQPSSAPAPAPAGGPPAASGRASYRGGAKEPRPGIATGTGDVPAEALAKMAIGTRDAGERRIDFYSDPECKPAWLTDKRGTSGIQLPVVTNYFKLEMAPDWHLYQYHVDFNPPVDSRKMRMALLMTHENLLGKTKAFDGMILYLPKRLQDQVTEVYSQRKTDDAQIRITITLTNELPPSSPQVMQVYNIIFRRVLAMIEMKQIGRNYFNPTLSVDIPQHKLTVMPGFVTAIAKYETDTLLCADISHKIIRSDTLLDLMYDMYNQSKGDSFYDDCVRKFVGSIVLTRYNNKTYRVDDFDWDKRPDFAFKLRNDVSITLAEYYKKNYNIEVRDMNQPLVVSRPKKKDIRMGRTEPIFLLPELCTLTGL…
>XP_062594439.1	>S.cuccullata_rePiwi	MATGFGRGGRGAALLQALNQPVRKPGEQDEKKPESSGDAPAPPPAVSTTATGQGNIPMGRGSMGRGAFLQGLLQGATTSGLSRGQPTAQQPTLPATGGRGIANLQALLKSAGRGGGITGPSPAPQMPQVTPPPQVSVSTPQPSVSTSQGSTPAPSVTSQSGVAPSKMSSDPPSSRLSKMALDRPPTVNKSGTAGKPMALSGNYIRIMHEDARVYQYHVSFSPSIDSKNMRFKLVNNVRDVIGFTKAFDGFILYLPHRLPNEETVLQSKRPTDGVDITITIRLTKMIMPVQCVPLYNIIFRRIMNILEMVQVGRYYYNPKTPSVVPQHRLEVWPGYITSVCENEDGLMLLVDASHRVLRTETVLQLMKTTVQKNPNGFQDECTRSLVGTIVLTRYNNKTY…
>XP_061189698.1	>S.echinata_phPiwi1	MSGRGRARARGRARGASEDQARRPGEQAAPQREQPSSAPAPAPAGGPPAASGRASYRGGAKEPRPGIATGSGDVPAEALAKMSIGTRDAGERRDRMYYSDPECKPAWLTDKRGTSGIQLPVVTNYFKLEMAPDWHLYQYHVDFNPPVDSRKMRMALLMTHENLLGKTKAFDGMILYLPHRLQEQVTEVYSQRRTDDAQIRITITLTNELPPSSPQVMQVYNIIFRRVLAMIEMKQIGRNYFNPSLSVDIPQHKLTVMPGFVTAIAKYETDTLLCADISHKIIRSDTLLDLMYDMYSQSKGESFYDDCVRKFVGSIVLTRYNNKTYRVDDFDWDKRPDFTFKLRNDVSITLAEYYKKNYNIDVRDMNQPLVVSRPKKKDIRMGRTEPIFLLPELCTVTGL…
>XP_061178079.1	>S.echinata_miAgo2	MFPIAPGITSILHNQQLNGGQTPFSAFPPMQEGQPSIPFSTFPTEGQSSGLPFTSFPTDGQTSIPFSAFPPVQPPEGGFAFPPPQPPPGPPAGGPPGPPGPPRPADFICPPRPNYGTEGKPIMLHANHFQVRIPKGVIHHYDISIVPDKCPRRVNREIIETMVTAYSQKIFSGMKPVFDGRKNLYSRDPLPIGRDKVELEVTLPGEGKDRVFNITMKWMQQISLFGLEEALQGHTREIPQDAITAVDIIMRHLPSMTYTPVGRSFFSPPEGYDHPLGGGREVWFGFHQSVRPSHWKMMLNIDVSATAFYKAQPVIEFMCEVLDIKDVNEQKRPLTDSQRVKFTKEIRGLKVEITHCGTMRRKYRVCNVTRRPAQTQSFPLQLDSGQTVECTVARYFLER…
>XP_061181750.1	>S.echinata_miAgo1	MFPITPGIASLVTQQLNVASNGMCGVQMPNGLSSDLRSTPLSFGPFTTVPPPELFHAAPPHPADQPPPPPPPSNGNAGEFVCPLRPDHGREGKPIALRANHFHVNIPKGFIHHYNVAITPEKCPRRVNREIVETMVNAYTPRIFSGQKPVFDGREKMYSREPLPFGKDKVELEVTLPGEGRDRIFKVAIKWVSQISLYALEEALEGRARRIPESAVEALDVIMRHLPSMMYTPVGRSFFSPPEDYDYPLGGGREVWFGFHQSVRPSHWKMMLNIDVSATAFYKAQSVIDFMCEILELKDANEQRRPLTDSQRVKFTKEIRNLKVEITHCGTMRRKYRVCNVTRRPAQTQSFPLQLDSGQTVDCTVARYFLERYKMKLLHPHLPCLQVGQEHKHTYLPLE…
>XP_061191251.1	>S.echinata_rePiwi	MATGFGRGGRGAALLQALNQPIRKPGEQDEPAPSGDAPAPPPAVPTTVAGPGSIPVGRGSMGRGAFLQGLLQGATTPALSRGQSTGNATSIPQKMRPLPASGGRGVANLQALIKNAGRGGGITVPSPAPQMPQVKPPPQPPVSTSQESTPTPSVTSQSGVAPSKGSSDPPSSRLSKMALDRPPVVHKSGTAGKLMSLSGNYIRIKCENAGVYQYHVSFSPSIDSKNMRFKLVNNVRDVIGFTKAFDGFILYLPHRLSDQETVLQSKRPTDGVDITITIRLTKVILPEQCVPLYNIIFRRVMNILEMVQVGRYYYNPKTPSVVPQHRLEVWPGYITSVCENEDGLMLLVDASHRVLRTETVLQLMKTCVQKNPNGFQDECTRSLVGTIVLTRYNNKTYRI…
>XP_061163000.1	>S.echinata_phPiwi2	MTGRGRARARGRARRLDGDEIRRPGEHSSEAQKPPVQVVRETPPRTEQIVGGAQAGPEQIVRGSQAGAEQTVRGSPAQPEDVRRGIGNLQIQRLVGHTGQPIQLMTNYFSLSESKNWIYYQYHIDFSPPLDSTRMKKKVFYQLPQFRKKTTIFDGGILYLPYRMPDKVTEITVGSPVDNSPIRVTIKETREMSWSDPETEKLYCVLLGRILENLLGMTFIGRNYYDMSPELVKKYPEHHLSIYPGYVTSIANYEHGMLLCADISHKILRDDTMWTLFQEVYTLASSEEDQKIQIRANYFFFFINRYNNRTYKIADVDFSKHPTDSFPRADGTSMTYIDYYKQHYDIDLTDIREQPLILHRVPRRERRPGRPEFVYLIPQLCFLTGLTAQQCSDYHVMRD…
>XP_060081293.1	>Y.balloti_phPiwi1	MSGRARGRSRGRSRGSGTPQEEPSRRPGEEQKRAPPPSAAAPAPTPAGATSVAGSGRASYRGGGTAPRPGAGDAPRAPVEEMAQLRVGTGDAKQIGRRRADFRYTDVNTRPAHITDKRGSSGTPLPLATNFFTFDCDEDWSLYQYHVDFNPMIDSRKMRAGLLFTHADLLGPTRVFDGMILYLPHKLPQEVTEVYSQTKRDNENIRITIKLTNTFHSTSPQCLHLYNVIFKRILNLIDMQQIGRNYYNMGLAVDITQHKLRVVPGFITSILQYEHKAMLCADISHKIMRIDTVLDMMYDLYNAGDRGGESFYEKCTRKFVGSIVLTRYNNKTYRVDDIEWDVHPTSTFKRREGEISFKEYYMKAYDKEIKDDLQPMLVSRAKPKEVKMGRPETLLLVPE…
>XP_060067150.1	>Y.balloti_rePiwi	MASGGYGRGGRGAALLEALNAPVRKPGGMEEKLAPSKVSQPGILQTKSQPPEPPVASQPPPPKSIARGRGALGLLASAAGRGILPPKAQPAGTTPAVTPTETSVQPRGVEALFRLTSGRGGMMAAAAANGGQQTGLGQPLQQMPSKQSPPASLGQSPPATQQATVKAPAPVASMGKASGERAPLTSRFNSMSLDRDEVVHRPGSVGKHLLLSANYIKLRCLNSGVYQYHVDFSPQVDSKNMRFKMMSELKDIIGSTKAFDGSILYLPIKLPNQETVAHSTRLTDNVDITITIRLTKVVAPEACVPLYNIIFRKIMRILEMVEVGRYYYNPKTPSAVPQHKLEVWPGYITSVCENEGGLMLLADASHRVLRTETVLQMLHTILQRNPQSFHDVCNRTLIG…
>XP_060064699.1	>Y.balloti_phPiwi2	MPGRARGRSRGRSRGSGTPQEEPSRRPGKEQKSAPPPSVAAPPPSEAMSIVNNSRGHYCGGLTTPRPGAGDFVRAPVLEMTQLRVGTRDARQIGRRREDFYYADVHTRRAHNIDKKGSSGMPIQLVANFFTFDCDEEWALYQYHVDFNPVIESRKMRAGLLSTHAELLGRTRMFDGMILYLPRRLPQETTKVFSQTNHGGENIRITIKLTNTFNSSSPQFLHFLNVLLKRALHLINMEPIGRNYYNMELSVEIPQHKVIFFELTFGQAYYNYFPDTWSLHAYNIKIGDDLQPMLVSRVKLTGMKTKSLETLLLVPELCFLTGLSDDVRRDFTVMKDVASHTRIAPEGRCNTLSGFMNQINTTPKVVEELRGWRLRFSQNLLQLGGRVLPKEAIYLSNAQ…
>XP_060077959.1	>Y.balloti_miAgo	MFPIPPGQTPMFPPYTPLQPLQPEAGFGENPPVPPIPPVTGTPPDGSAPVPRLADFVCPPRPNHGTDGKPILLKANHFQVRIPKGFIHHYDISITPDKCPRRVNREIIETMVNSYSQKIFQGQKPVFDGRKNLYSREPLPIGREKVELEVTLPGEGKDRVFKVAIKWVAQVSLYTLEEALEGRSRQMPFEAIQALDVVMRHLPSMTYTPVGRSFFSPPEGYDHPLGGGREVWFGFHQSVRPSHWKMMLNIDVSATAFYKAQPVIEFLCEVLDIKDISEQKRPLTDSQRVKFTKEIKGLKVEITHCGTMKRKYRVCNVTRRPAQTQSFPLQLDSGQTVECTVARYFLERYKMKLMYPHLPCLQVGQEQKHTYLPLEVCNVVGGQRCIKKLTDMQTSTMIK…
>XM_022461371.1	>C.virginica_rePiwi	MATGFGRGGRGAALLQALNQPVRKPGEQDEKKPASSGDAPAPSPAVPTATNVPTAASAALGRGSVGRGAFLQGLLQGATSSVSRGQPTAAQPAQAVPASGGRGVANLQALLKTVGRGGGITGPTVPPQMPQVVPPTSSTPKPAPPAASSVSSQSGIAPSRGSTEPPSSRLSRMALDPTPVVHKSGTSGKPTSLSGNFIRINCKNSGVYQYHVDFSPSIDSKNMRFKLVNNVRNVIGFTKAFDGFILYLPHRLPEQETVLKSKRPTDGVDVTITIRLTKVITPEQCVPLYNIIFRRIMNILEMVQVGRYYYNPKTPSAVPQHRLEVWPGYITSVCENEDGLMMLVDASHRVLRTETVLQLMKTIVQKNPNGFQDECTRSLVGTIVLTRYNNKTYRIDDIL…
>XM_022483043.1	>C.virginica_phPiwi	MSGRGRARARGRARGASEDQARRPGEQQSAPPREPPSAAPAPAPAAGPPAASGRASYRGGAREPRPGIASGSGDVPADELSKMSIGTRDAGQRRDRSFYTDPECKPAWVTDKRGTSGSQLPVVTNYFKLEMAPDWHLYQYHVDFNPPIDSRKMRMALLMSHENLLGRTKAFDGMILYLPKRLQEKVTEVYSQRKTDDAQIRITITLTNELPPSSPQVMQVYNIIFRRVLAMIEMKQIGRNYFNPALSVNIPQHKLTVMPGFVTAIAKYESDTLLCADISHKIMRSDTLLDLMYDLYGQSRGDTFYDDCVRKFVGSIVLTRYNNKTYRIDDFDWDKRPDYSFQLRNDVSITLAEYYRKNYNIEIKDMNQPLVVSRPKKKDIRMGRTQPIYLLPELCTVTG…
>XM_022466430.1	>C.virginica_miAgo2	MFPIAPGITSILHNQQLNGGQTPFSPFPAMQEGQSSIPFSTFPTEGQSSGLPFTSFPTDGQTSIPFSAFPPVQPPEGGFAFPPPQPPPGPPSGPPGSPGPPKPSDFICPPRPNYGTEGKPILLRANHFQVRIPKGVLHHYDISIVPDKCPRRVNREIIETMVTAYSQKIFSGQKPVFDGRKNLYSREPLPIGRDKVELEVTLPGEGKDRVFNITMKWVQQISLFGLEEALQGHTREIPQDAITAVDIIMRHLPSMTYTPVGRSFFSPPEGYDHPLGGGREVWFGFHQSVRPSHWKMMLNIDVSATAFYKAQPVIEFMCEVLDIKDVNEQKRPLTDSQRVKFTKEIRGLKVEITHCGTMRRKYRVCNVTRRPAQTQSFPLQLDSGQTVECTVARYFLERY…
>XM_022477240.1	>C.virginica_miAgo1	MFPITPGSPQLSFGPFTSVPPPELIYEAPPHPADQPPPTPQPPSNGNAGEFVCPLRPDHGREGKPIALRANHFHVNIPKGFIHHYNVAITPDKCPRRVNREIVETMVNAYTPRIFSGQKPVFDGREKLYSREPLPFGKDRVELEVTLPGEGRDRVFKVAIKWVSQISLYSLEEALEGRARRIPECAVEALDVIMRHLPSMIYTPVGRSFFSPPEDYDYPLGGGREVWFGFHQSVRPSHWKMMLNIDVSATAFYKAQPVIDFMCEILELKDAHEQRRPLTDSQRVKFTKEIRNLKVEITHCGTMRRKYRVCNVTRRPAQTQSFPLQLDSGQTVDCTVARYFLERYKMKLQHPHLPCLQVGQEHKHTYLPLEVCNVVGGQRCIKKLTDLQTATMIRATAKN…
Khanal, 2022	>Ago1_C.teleta	MPPPGPPGPPGPPGPPGPPGQPSGGPPGPPRPPGPSHPPPDFQCPPRPNHGVEGRHIMLRANHFQVHIPKGFIHHYEISIQPDKCPRRVNREIIETMVGAYSQKIFNGQKPVFDGRKNLYCRDPLPSVGADKVELEVTLPGEGRDRVFKVSIRWMAQVSLYALEEALEGRAHQIPYDSIQALDVVMRHLPSMTYTPVGRSFFSPPEGYDHPLGGGREVWFGFHQSVRPSGWKMMLNIDVSATAFYKAQPVIEFMCEVLDLRDIQDQRRPLTDSQRVKFTKEIKGLKVEITHCGTMKRKYRVCNVTRRPSQTQSFPLQLESGQTVECTVAKYFLERYKMKLQYPHLPCLQVGQEQKHTYLPLEVCNIVGGQRCIKKLTDMQTSTMIKATARSAPDREKEI…
>DAA34898.1	>piwi1_C.teleta	MTGRARGRARGRGSRQPQQQQQAAPGAPRPAAAAAPSQQPPPPQQAPPPQQQAAAAAAPPCQPGPPTRQMASMSMGAAQGGRPRRGEYVAAPVTRPSHVMVKHGDYGNRVCMYTNTFAMSLGEGRAICQYHVNYTPPVESRGLRMRLVNEQKEMLGPVKIFDGMILYLGRKLDQVKTEYMGQTKEGDNIKVSIEFTGEVQPGTQSYMQILNIMMRRNLGALGMKLIGKNYFMPSRKVVEPQYGYEIYPGYTTAIHPFDGGVQLICDVAHKILRPHSVLDIMYDMHRNARGGNFHENCTKKLVGEIVMTTYNNKTYRIDDISWDVHPTNTFKQRDGTDITFNEYYKKQYDKKLEDMQQPMLISRPKKKDEREGAGDLLLVPELCRLTGISEEARADFMVM…
>DAA34899.1	>piwi2_C.teleta	MCFHVRSAYNKDITDVNQPMLVHVPKKKDIQRQPRGKPLLERILLVPEFCFLTGLSDSMKADFRVTKDLATHTRITPAQRHLSIRKFAENVNSHPEATKELAKWGITLASDIVTFQGRGIRPLDIVFGNKRTHTAGEEADWGRQLGRCPVITPVDIRNWILVFPNQDRAVANEFVQVMMQEAPKMGIRVQPPVNGGMVLQNVRNESYISQLRSSIVPETQLVVCLMPRGRDDLYSAVKTLCCHEQPVPSQMIVSRTISDRKKQRSVVQKVILQINAKLGGELWSVAMPKMNLMVCGIDVYHDKLSGKSIAALVSSMNPQCTRWYSRTCEQMSNQELVDSLGPCFVAAIKKFAECNQGPPNRIVLFRDGVGDGQLAHVSQHEAAQLEKCFSNFSSEYKPK…
>NP_001367206.1	>alg1_C.elegans	MAAELNNTNTNESSNVASNDPMSGGPQYLPGVMNSTIQQQPQSATSSFLPSGPISSTSTSSQVVPTSGATQQPPFPSAQAAASTALQNDLEEIFNSPPTQPQTFSDVPQRQAGSLAPGVPIGNTSVSIGEPANTLGGGLPGGAPGQLPGGNQSGIQFQCPRRPNHGVEGRSILLRANHFAVRIPGGTIQHYQVDVTPDKCPRRVNREIISCLISAFSKYFTNIRPVYDGKRNMYTREPLPIGRERMDFDVTLPGDSAVERQFSVSLKWVGQVSLSTLEDAMEGRVRQVPFEAVQAMDVILRHLPSLKYTPVGRSFFSPPVPNASGVMAGSCPPQASGAVAGGAHSAGQYHAESKLGGGREVWFGFHQSVRPSQWKMMLNIDVSATAFYRSMPVIEFIAE…
>NP_871992.1	>alg2_C.elegans	MFPLPVHNGPRLGKLSIFEMPGDSLTSSSFMPDGGAETSSSSQLGGSAHGAIGTKPDAGVQFQCPVRPNHGVEGRSILLRANHFAVRIPGGSVQHYQIDVFPDKCPRRVNREVIGCLISSFSKYFTNIRPVYDGKRNMYTREPLPIGTEPMNFEVTLPGDSAVERKFSVTMKWIGQVCLSALDDAMEGRVRQVPHEAVQSIDVILRHLPSLKYTPVGRSFFTPPGVMKPGMQMHQESKLGGGREVWFGFHQSVRPSQWKMMLNIDVSATAFYRAMPVIEFVAEVLELPVQALAERRALSDAQRVKFTKEIRGLKIEITHCGAVRRKYRVCNVTRRPAQTQTFPLQLETGQTIECTVAKYFFDKYRIQLKYPHLPCLQVGQEQKHTYLPPEVCDIVPGQR…
>NP_741611.1	>RDE_1_C.elegans	MSSNFPELEKGFYRHSLDPEMKWLARPTGKCDGKFYEKKVLLLVNWFKFSSKIYDREYYEYEVKMTKEVLNRKPGKPFPKKTEIPIPDRAKLFWQHLRHEKKQTDFILEDYVFDEKDTVYSVCRLNTVTSKMLVSEKVVKKDSEKKDEKDLEKKILYTMILTYRKKFHLNFSRENPEKDEEANRSYKFLKNVMTQKVRYAPFVNEEIKVQFAKNFVYDNNSILRVPESFHDPNRFEQSLEVAPRIEAWFGIYIGIKELFDGEPVLNFAIVDKLFYNAPKMSLLDYLLLIVDPQSCNDDVRKDLKTKLMAGKMTIRQAARPRIRQLLENLKLKCAEVWDNEMSRLTERHLTFLDLCEENSLVYKVTGKSDRGRNAKKYDTTLFKIYEENKKFIEFPHLPL…
>NP_725341.1	>AGO1_D.melanogaster	MSTERELAPGGPAQLHPHTLPLTFPDLQMTSTVGIIGKVYESQWTPSPTRPQSPSQAQTSFDTLTSPPAPGSSVNPTAVTSPSAQNVAAGGATVAGAAATAAQVASALGATTGSVTPAIATATPATQPDMPVFTCPRRPNLGREGRPIVLRANHFQVTMPRGYVHHYDINIQPDKCPRKVNREIIETMVHAYSKIFGVLKPVFDGRNNLYTRDPLPIGNERLELEVTLPGEGKDRIFRVTIKWQAQVSLFNLEEALEGRTRQIPYDAILALDVVMRHLPSMTYTPVGRSFFSSPEGYYHPLGGGREVWFGFHQSVRPSQWKMMLNIDVSATAFYKAQPVIDFMCEVLDIRDINEQRKPLTDSQRVKFTKEIKGLKIEITHCGQMRRKYRVCNVTRRPAQ…
>NP_730054.1	>AGO2_D.melanogaster	MGKKDKNKKGGQDSAAAPQPQQQQKQQQQRQQQPQQLQQPQQLQQPQQLQQPQQQQQQQPHQQQQQSSRQQPSTSSGGSRASGFQQGGQQQKSQDAEGWTAQKKQGKQQVQGWTKQGQQGGHQQGRQGQDGGYQQRPPGQQQGGHQQGRQGQEGGYQQRPPGQQQGGHQQGRQGQEGGYQQRPSGQQQGGHQQGRQGQEGGYQQRPPGQQQGGHQQGRQGQEGGYQQRPSGQQQGGHQQGRQGQEGGYQQRPPGQQQGGHQQGRQGQEGGYQQRPPGQQQGGHEQGRQGQEGGYQQRPSGQQQGGHQQGRQGQEGGYQQRPSGQQQGGHQQGRQGQEGGYQQRPSGQQQGGHQQGRQGQEGGYQQRPPGQQPNQTQSQGQYQSRGPPQQQQAAPLPLPP…
>NP_001036627.2	>Ago3_D.melanogaster	MSGRGNLLSLFNKNAGNMGKSISSKDHEIDSGLDFNNSESSGERLLSSHNIETDLITTLQHVNISVGRGRARLIDTLKTDDHTSNQFITSESKENITKKTKGPESEAIASENGLFFPDLIYGSKGSSVNIYCNYLKLTTDESKGVFNYEVRFFPPIDSVHLRIKYLNDHKDKLGGTKTFDGNTLYLPILLPNKMTVFISKAEDVELQIRILYKKKEEMRNCTQLYNILFDRVMKVLNYVKFDRKQFDPSRPKIIPLAKLEVWPGYVTAVDEYKGGLMLCCDVSHRILCQKTVLEMLVDLYQQNVEHYQESARKMLVGNIVLTRYNNRTYKINDICFDQNPTCQFEIKTGCTSYVEYYKQYHNINIKDVNQPLIYSIKKSRGIPAERENLQFCLIPELCY…
>NP_476734.1	>aub_D.melanogaster	MNLPPNPVIARGRGRGRKPNNVEANRGFAPSLGQKSDPSHSEGNQASGGNGGGGDAQVGPSIEKSSLSAVQMHKSEGDPRGSVRGRRLITDLVYSRPPGMTSKKGVVGTHITVQANYFKVLKRPNWTIYQYRVDFTPDVEATRLRRSFLYEHKGILGGYIFDGTNMFCINQFKAVQDSPYVLELVTKSRAGENIEIKIKAVGSVQSTDAEQFQVLNLILRRAMEGLDLKLVSRYYYDPQAKINLENFRMQLWPGYQTSIRQHENDILLCSEICHKVMRTETLYNILSDAIRDSDDYQSTFKRAVMGMVILTDYNNKTYRIDDVDFQSTPLCKFKTNDGEISYVDYYKKRYNIIIRDLKQPLVMSRPTDKNIRGGNDQAIMIIPELARATGMTDAMRADF…
>NP_476875.1	>piwi_D.melanogaster	MADDQGRGRRRPLNEDDSSTSRGSGDGPRVKVFRGSSSGDPRADPRIEASRERRALEEAPRREGGPTERKPWGDQYDYLNTRPAELVSKKGTDGVPVMLQTNFFRLKTKPEWRIVHYHVEFEPSIENPRVRMGVLSNHANLLGSGYLFDGLQLFTTRKFEQEITVLSGKSKLDIEYKISIKFVGFISCAEPRFLQVLNLILRRSMKGLNLELVGRNLFDPRAKIEIREFKMELWPGYETSIRQHEKDILLGTEITHKVMRTETIYDIMRRCSHNPARHQDEVRVNVLDLIVLTDYNNRTYRINDVDFGQTPKSTFSCKGRDISFVEYYLTKYNIRIRDHNQPLLISKNRDKALKTNASELVVLIPELCRVTGLNAEMRSNFQLMRAMSSYTRMNPKQRT…
>NP_036331.1	>Ago1_H.sapiens	MEAGPSGAAAGAYLPPLQQVFQAPRRPGIGTVGKPIKLLANYFEVDIPKIDVYHYEVDIKPDKCPRRVNREVVEYMVQHFKPQIFGDRKPVYDGKKNIYTVTALPIGNERVDFEVTIPGEGKDRIFKVSIKWLAIVSWRMLHEALVSGQIPVPLESVQALDVAMRHLASMRYTPVGRSFFSPPEGYYHPLGGGREVWFGFHQSVRPAMWKMMLNIDVSATAFYKAQPVIEFMCEVLDIRNIDEQPKPLTDSQRVRFTKEIKGLKVEVTHCGQMKRKYRVCNVTRRPASHQTFPLQLESGQTVECTVAQYFKQKYNLQLKYPHLPCLQVGQEQKHTYLPLEVCNIVAGQRCIKKLTDNQTSTMIKATARSAPDRQEEISRLMKNASYNLDPYIQEFGIKV…
>XP_054216275.1	>Ago2_H.sapiens	MYSGAGPALAPPAPPPPIQGYAFKPPPRPDFGTSGRTIKLQANFFEMDIPKIDIYHYELDIKPEKCPRRVNREIVEHMVQHFKTQIFGDRKPVFDGRKNLYTAMPLPIGRDKVELEVTLPGEGKDRIFKVSIKWVSCVSLQALHDALSGRLPSVPFETIQALDVVMRHLPSMRYTPVGRSFFTASEGCSNPLGGGREVWFGFHQSVRPSLWKMMLNIDVSATAFYKAQPVIEFVCEVLDFKSIEEQQKPLTDSQRVKFTKEIKGLKVEITHCGQMKRKYRVCNVTRRPASHQTFPLQQESGQTVECTVAQYFKDRHKLVLRYPHLPCLQVGQEQKHTYLPLEVCNIVAGQRCIKKLTDNQTSTMIRATARSAPDRQEEISKLMRSASFNTDPYVREFGI…
>NP_079128.2	>Ago3_H.sapiens	MEIGSAGPAGAQPLLMVPRRPGYGTMGKPIKLLANCFQVEIPKIDVYLYEVDIKPDKCPRRVNREVVDSMVQHFKVTIFGDRRPVYDGKRSLYTANPLPVATTGVDLDVTLPGEGGKDRPFKVSIKFVSRVSWHLLHEVLTGRTLPEPLELDKPISTNPVHAVDVVLRHLPSMKYTPVGRSFFSAPEGYDHPLGGGREVWFGFHQSVRPAMWKMMLNIDVSATAFYKAQPVIQFMCEVLDIHNIDEQPRPLTDSHRVKFTKEIKGLKVEVTHCGTMRRKYRVCNVTRRPASHQTFPLQLENGQTVERTVAQYFREKYTLQLKYPHLPCLQVGQEQKHTYLPLEVCNIVAGQRCIKKLTDNQTSTMIKATARSAPDRQEEISRLVRSANYETDPFVQEFQ…
>NP_060099.2	>Ago4_H.sapiens	MEALGPGPPASLFQPPRRPGLGTVGKPIRLLANHFQVQIPKIDVYHYDVDIKPEKRPRRVNREVVDTMVRHFKMQIFGDRQPGYDGKRNMYTAHPLPIGRDRVDMEVTLPGEGKDQTFKVSVQWVSVVSLQLLLEALAGHLNEVPDDSVQALDVITRHLPSMRYTPVGRSFFSPPEGYYHPLGGGREVWFGFHQSVRPAMWNMMLNIDVSATAFYRAQPIIEFMCEVLDIQNINEQTKPLTDSQRVKFTKEIRGLKVEVTHCGQMKRKYRVCNVTRRPASHQTFPLQLENGQAMECTVAQYFKQKYSLQLKYPHLPCLQVGQEQKHTYLPLEVCNIVAGQRCIKKLTDNQTSTMIKATARSAPDRQEEISRLVKSNSMVGGPDPYLKEFGIVVHNEMTE…
>NP_001177900.1	>Piwil1_H.sapiens	MTGRARARARGRARGQETAQLVGSTASQQPGYIQPRPQPPPAEGELFGRGRQRGTAGGTAKSQGLQISAGFQELSLAERGGRRRDFHDLGVNTRQNLDHVKESKTGSSGIIVRLSTNHFRLTSRPQWALYQYHIDYNPLMEARRLRSALLFQHEDLIGKCHAFDGTILFLPKRLQQKVTEVFSKTRNGEDVRITITLTNELPPTSPTCLQFYNIIFRRLLKIMNLQQIGRNYYNPNDPIDIPSHRLVIWPGFTTSILQYENSIMLCTDVSHKVLRSETVLDFMFNFYHQTEEHKFQEQVSKELIGLVVLTKYNNKTYRVDDIDWDQNPKSTFKKADGSEVSFLEYYRKQYNQEITDLKQPVLVSQPKRRRGPGGTLPGPAMLIPELCYLTGLTDKMRND…
>NP_001129193.1	>Piwil2_H.sapiens	MDPFRPSFRGQSPIHPSQCQAVRMPGCWPQASKPLDPALGRGAPAGRGHVFGKPEEPSTQRGPAQRESVGLVSMFRGLGIETVSKTPLKREMLPSGRGILGRGLSANLVRKDREELSPTFWDPKVLAAGDSKMAETSVGWSRTLGRGSSDASLLPLGRAAGGISREVDKPPCTFSTPSRGPPQLSSPPALPQSPLHSPDRPLVLTVEHKEKELIVKQGSKGTPQSLGLNLVKIQCHNEAVYQYHVTFSPNVECKSMRFGMLKDHQAVTGNVTAFDGSILYLPVKLQQVLELKSQRKTDSAEISIKIQMTKILEPCSDLCIPFYNVVFRRVMKLLDMKLVGRNFYDPTSAMVLQQHRLQIWPGYAASIRRTDGGLFLLADVSHKVIRNDCVLDVMHAIYQ…
>NP_001008496.2	>Piwil3_H.sapiens	MPGRARTRARGRARRRESYQQEAPGGPRAPGSATTQEPPQLQSTPRPLQEEVPVVRPLQPRAARGGAGGGAQSQGVKEPGPEAGLHTAPLQERRIGGVFQDLVVNTRQDMKHVKDSKTGSEGTVVQLLANHFRVISRPQWVAYKYNVDYKPDIEDGNLRTILLDQHRRKFGERHIFDGNSLLLSRPLKERRVEWLSTTKDKNIVKITVEFSKELTPTSPDCLRYYNILFRRTFKLLDFEQVGRNYYTKKKAIQLYRHGTSLEIWLGYVTSVLQYENSITLCADVSHKLLRIETAYDFIKRTSAQAQTGNIREEVTNKLIGSIVLTKYNNKTYRVDDIDWKQNPEDTFNKSDGSKITYIDYYRQQHKEIVTVKKQPLLVSQGRWKKGLTGTQREPILLIP…
>NP_689644.2	>Piwil4_H.sapiens	MSGRARVKARGIARSPSATEVGRIQASPLPRSVDLSNNEASSSNGFLGTSRISTNDKYGISSGDAGSTFMERGVKNKQDFMDLSICTREKLAHVRNCKTGSSGIPVKLVTNLFNLDFPQDWQLYQYHVTYIPDLASRRLRIALLYSHSELSNKAKAFDGAILFLSQKLEEKVTELSSETQRGETIKMTITLKRELPSSSPVCIQVFNIIFRKILKKLSMYQIGRNFYNPSEPMEIPQHKLSLWPGFAISVSYFERKLLFSADVSYKVLRNETVLEFMTALCQRTGLSCFTQTCEKQLIGLIVLTRYNNRTYSIDDIDWSVKPTHTFQKRDGTEITYVDYYKQQYDITVSDLNQPMLVSLLKKKRNDNSEAQLAHLIPELCFLTGLTDQATSDFQLMKAV…
>XP_008196303.2	>Aub_T.castaneum	MEARGKGRGYGRARGQAAGQQQQQQQQRPGGRPGGDQGQPAPRGPPQSAWVRPAQPTGSAWPRPQMGSAPQQQKPQVAGRGERQEFDQGAVPRRVIAGEGDQGNQEGSQGAARGGGASSVRGRVVRKEILYTRPQNLKSKKGTIGTPINLIANYLPLIKQGKWCLYQYRVDMAPDVDNTNKRKDLVRIAVKDLLKGGYLFDGTVLYTTQRINNDSVDLFVDNSGENVRITIRLVGDLAWGDMHYIQLFNIIIRKCLKLMGLQQVGRNYFMPDNKIVISEHKIQLWPGYFTSMRQHEKDILLNVDLQFKFMRTDTVYDNLLECQGANARKEFQSKIIGSVVLTHYNNKTYKIDDVDFNSTPAHTFKLKDGSETTFKDYFKKKYNVDIRVKDQPMLISRSK…
>NP_001107842.1	>Ago2a_T.castaneum	MAPLPDGPDPSTKQKQPPTFAPQKESSFSTQKLKSSLSDCLSQTVIIKPGVKGRPIKIESNHLSLNVGTLTEAYHYDVSITPDTPKSFLRDVMNLFARKHYPKNHPAFDGRKNLYSPKKLPLPNDTMSDTIELEGENKKRGFKVVVKLARTVDLSPLRDILQTRQSPQDALQCLDIVLRNAPSNSCISSGRCFFTPPREGQILRLGDGMEMYYGFYQSAIRGWKQPLLNVDVVHKAFPEALNVLDLVCELGSDYRNTMTRQDLNQPLTDFVQKALEKFLKQLKVTYEIPGQSGSRRIFRVNGLRAPPSQARFTLGDGKVTTVEKYYQEVKRCRLQYPHLPTLWVGSRQREVLIPLEFCTVVSGQVVNRKMNENQTSVMIKKAATSTDVRKDKIMQVLRK…
>XP_008196651.2	>Ago1_T.castaneum	MSAGTELKNMQPGIPQLLPDLTTLSLIGHRSQVNNHLSHHATMQQQQQLNESWQTSPPHQSASPPPQTAFADPLSATAPGTASTAVAVVGATSTALATVPPTTDPPVFQCPRRPNLGREGRPIGLKANHFQVTMPRGFVHHYDVSIQPDKCPRKVNREIIETMVHAYGKIFGNLKPVFDGRNNLYTRDPLPIGNSREELEVTLPGEGKDRLFRVTIKWVAQVSLYGLEEALEGRTRQIPYEAILALDVVMRHLPSMSYTPVGRSFFSSPEGYYHPLGGGREVWFGFHQSVRPSQWKMMLNIDVSATAFYKAQPVIEFMCEVLDIRDINEQRKPLTDSQRVKFTKEIKGLKIEITHCGTMRRKYRVCNVTRRPAQMQSFPLQLDNGQTVECTVAKYFLDK…
>NP_001107828.1	>Ago2b_T.castaneum	MGAPQQQQPQRGPLPQQQQQQQQRRPQQQQPPVKSPVPHPEPSSPPRQEPAPPLSGGGDCLSGALVVTPGTKGRRIQIESNHLSLNLGKLTEAYHYDVAITPDTPKCLLRDVMNLFGRKHYPQNHPAFDGRKNLYSPKKLPFPNDTKSDTIEVEGENRKKEFKVEVKLARTVDLTPLHDIMRTTQSPQDALQCLDIVLRNAPSNACIIAGRCFFTPPRDGQIIPLGDGMELYYGFYQSAIRGWKALLNVDVAHKAFPKASNVLDIVCEIGSDFRTTMTRANLSQPLREFVQRDFEKFIKQLKVKYEIPNQSSSKRIHRVNGLGEPPSQAKFKLDDGRMTTVERYYQEVKRCKLQYPHLPTLWVGSRERESKILLPLEFCTVVGGQAINRKMNENQTSAM…
>XP_064215158.1	>Ago3_T.castaneum	MEQKPAPKGRGALLEMLKKHKEARAGGAGEPVEEQAPPKTRGRAMLLQKIQEAKERKAGGDSGQLSTPGPSTVSSETRRGVSGVTKALGEVAITASETCSYRGESGTPIKATANYILLNVEKDRGVFEYEVRFQPDIDAKSNRIKLVNQALGELSTTKVYDGDVCLYLPCLAFSPRQEFESVIPNTETPVTTTLIYKRKRKLSECLHLYNVLFKRIMHILLYQRMGRNYFSPDHKYLVPQHKLEVLPGFCVHVDEMEGGLMVCLDTQHRVIRSQTVYELFHEIRATNPRNFREEVTKNVIGACVLTKYNNRTYIIDDIAWNMNPKDTFEDRNKGPSCFIDYYREHYNIRIEDVDQPLLITRQVKQSPDGKIERMICLIPELCYLTGLTDAMRNDFKVMK…
>NP_001095931.1	>Ago1_B.morii	MYPVGQPPAGETSGGAVGVAGAVGAPAGTPGAAPVAPSAAPVGAPAPGVAGGAAGLPLVSPAAAAPPDLPVLTCPRRPNLGHEGRPIMLRANHFQISMPRGFVHHYDVNIQPDKCPRKVNREIVETMVHCYNKIFGALKPVFDGRNNLYTRDPLPIGNDRMELEVILPGEGKDRVFRVTIKWVAQVSLFALEEALEGRTRQIPYDAILALDVVMRHLPSMMYTPVGRSFFSSPEGYYHPLGGGREVWFGFHQSVRPSQWKMMLNIDVSATAFYKAQPVIEFMCEVLDIRDINDQRKPLTDSQRVKFTKEIKGLKIEITHCGTMKRKYRVCNVTRRPAQMQSFPLQLENGQTVECTVAKYFLDKYKMKLRYPHLPCLQVGQEHKHTYLPLEVCNIVPGQR…
>NP_001036995.2	>Ago2_B.morii	MARGKNKGGKKEAPDSTKTPSSESQPSESQPSTSQIPTTEPTTTIEDDLGGLGLGESRKRRPRKKPTEKQESLAQAELSNPKLTQTDNPKAEVPKTEAPKTEALKPEAPIPEACKSEAPKSEESKIETRGSKPEAAADKPQDDDDGLGLGLGGGGRKKTRSRKPKFTAVETDIKYSKAPSSEPAIPGPSQSKPITSTASQPIQYVQNKPEVKAAPAAPVLYKIPDKILSPPSRTVPILTNYLAMKITKPLKIYRYDVTFKPDKPKKFIAQVFKLVKSKEFPKEILAFDQTKNCYSLTPLPKITTERYGVKVVIKDMNGKDMPFEVSFKASGIVDYNNVLKHMATGGSSLNAPTDTIQCIDIVLKQGTLESYVKAGRQYFMRPASPIDLGDGLEMWTGLF…
>NP_001098067.2	>Ago3_B.morii	MADPGKGRGRSLALLQALKKSQMMDSPSQSESQSPESTPEQSTAPSTIASATPSTSGVSIGGRGRAAALMLAKMQQKPGSTTPAIFVPPSSTSAPTAGTGRGFKLLQSLQASQKASSQVASSQVTSSAQSDIKDLTEKMSETSVSAQTSSVAKNKYFREVKDTPPVVKKGETGVPIEVTCNYIYLNFKENIVFEYEVKFEPDQDYKHLRFKLLNEHIEHFKEKTFDGTTLYVPHELPDAVRNLVSTNPYDQSKVNVSIIFRRTRRLSEMIHIYNVMFKCIMKDLKLIRFGRQHYNEHAAIQIPQHKLEVWPGYVTAVDEYEGGLMLTLDSTHRVLRTQTVLSLIKEVVQTEGANWKRKMTDILIGASVMTTYNKKLFRVDTIDDKMSPRSTFEKTEKGE…
>NP_001098066.2	>Aub_B.morii	MSEPRGRGRARGRAGRGGDGGGPAPRRPGEQAGPSQQSMPPGPRPQPPSGWGPQSSVPPVRAGVPTPTAQAGRASHRVTPTTHEHPGDIDVQQRMQKLELGPHSSGGGDASSVVGRGSRRGGGRVLPETISILRTRPEAVTSKKGTSGTPLDLLANYFTVETTPKWGLYQYHVDISPEEDSTGVRKALMRVHSKTLGGYLFDGTVLYTVNRLHPDPMELYSDRKTDNERMRILIKLTCEVSPGDYHYIQIFNIIIRKCFNLLKLQLMGRDYFDPEAKIDIPEFKLQIWPGYKTTINQYEDRLLLVTEIAHKVLRMDTVLQMLSEYAATKGNNYKKIFLEDVVGKIVMTDYNKRTYRVDDVAWNVSPKSTFKMRDENITYIEYYYKKYNLRIQDPGQPLL…
>AY068056.1	>Ago1_S.mediterranea	MPVFDGGRIIFTNKLLPYNDGTCKITHNFNYESENVTCHFNIQRVKEEDIELGNLNNYIQSKKGRSDDMPQEALRALDTIFREMFLNKNLITIGGRAIFDPKTSTPLRCGPYILMEGYATTIRPHMWKVRFNFDKTQVVCHEAINLYDYISKIMDPNRLNPNTIRNLTRKLKTLRVQANHLKNADGKAYSRKYTIFGFSNKSAREEKIVEKNLTIEQYFQKEYNIKLKYPNLSMVKTSPNKPTFVPIELLTMLPNQRVIESDGKIVQEVIKFAAIPAADRLYKLNSAMSSLQIGNRGDKFLQNYKIEIDPKLIGVEARVLDGPEGIFGGQRPELLRGGKWDIRNKKFIKPYDKLVNWALFAVGTERDYQRNDKPLYDIEDKLPGAANNVGIRMGGSFYF…
>ADY05336.1	>Ago2a_S.mediterranea	MLGGTYFTPPTYLFNSNGNNENNSAILGLAATPNGNQTMNPLGAPGQPPNTSVPAIIGSTQLSSNISSGPSPPQLPTGSNSQYSSSGNGSVYFQPPSRPDQGTDGRTIQLKANHFEIVMPKGFLHHYDITITPEKCPRRVNRDIIQAMVNNMHYQKYFYNQKPVFDGRRNMYTREPLSIGKEKLELEVILPGEGKDRVFKVCLKHVSEVSLFALEEALQGRRQTIPAETVTALDVIMRHLPSMTYTPVGRSFFHNTGDYDNPLGGGREVWFGFHQSVRPSQWKMMLNIDVSATAFYKEQSVINFMFEVLEIDKDQKRPLTDSQRVKFTKEIKGLKVEINHCGPIKRKYRVCNVTRRSAQSQTFPLQSEQGQTIECTVTKYFQDRYGMKLQHPHLPCLQV…
>AY067671.1	>Ago3_S.mediterranea	MPRRHKNKNSHKGSSNKRESDQSSNNPQNDANVANISENIEANEVLAINNRQTVLNNTLIDEIENITISENVEKITSETPLPICEPSDAPKNNVSEPFKKFQNLNLNVDISKTMQMKFLPERPDKGGTKGRQIPLIVNCFNMTVKSTKIFMYDIELLKAELVLENNVRDFTNKIKRKDIFRDVVSQFLKDKCGLPIFDGGRIIFNNQLLPYTETINKLNFIYNYENQNINCHLNLQLVNSDIDLDLIDDYIHSGKGRSNNIPQETIRVLDIIIREMLLDCDLILIGNKGLFNPRTSKQLDRDPYTILSGYFSTIRPHMSNIRFNLDTTQIVCHQAINMKDYIQKVFTLNNFNIQNKKHINSRIYNIKVKASHYKNDQGENYTRIFTVKGVYQKNAHNEI…
>ABB77338.1	>piwiL2_S.mediterranea	MEEIPVKVAKLEANGSETRGKMGNRGGLRGTFRIVEPNLQPADITEKTGNIGRTVKLQSNFTKFSVLRSEKFMMYDSVFSQVGLSPKVKLQFIVRVCQENKLPGAFCFDGRRLFTSEKWHGESDIQEFSHDEKKMTLRLVSTILPETEEYYQMINVLLNNLQVMLGQERIGKGYFLSPNITKDEVPRNSGPTFFETNSFKVLGGFGTTLQRGTKPTGELTTLLYIERINRVLNDNSVMKAYNRRSIDQLIGRDIITKYNNKTYRISEIKEMNVDEKFEMGGRTLSYAEYFKERYNIRLTQGDQPFVLTRVKKPMRRERKKKDEEGVEKEKEKEAPEEKDMTLNIPGELCFLCGFSDQEKSNMDLQKNLGCVLKREPRERLDDIPAYCNWIKNSDAATGM…
>ABB77337.1	>piwiL1_S.mediterranea	MDSTNVTTDPNLRPRRGGLQRRFAIIEPALQPDTVTDKIGKDGRVVSLKSNYANFNIKVEGPFYMYDVVMENKSIRTKLELLLAYANSKNNGQPFCFDGRRLFTTSKWHSDEDTENLVIKDVEISIRLLTTFLKNSEEYYQMINIVFNNIQIFMGQEKIGRQFFLGSNCESGGIREGPSFFKMDNFKILGGYSTTITRGTNENGTASTLLYLERINRVLNENNVVSVYRRDQIDQLIGRDIITKYNNKTYRISDIKEMDVNDEVQLGDKKISYLNYFKQRYNINLKNDKQPFVISRVKRSMVRPKEKTENEPEGPTETDQSLSIPGELCYLCGFSDSERSNINLQKNLGTVLKREPRERLNDIRDFCKWTGAGKSKDYMKSWGMCIEEQPITIRGRELA…
