# Supplementary material for: Implications of Endogenous Small Regulatory RNAs on Gene Silencing in Mollusks
Source: bioRxiv. 2025 May 23:2025.05.19.654968. Preprint. [Version 1] doi: 10.1101/2025.05.19.654968 (PMC12139959; doi:10.1101/2025.05.19.654968)
Supplement: Supplement 1 [file media-1.zip › SupFile3_Cvir_mirDeep.bed]

NC_035780.1	1657799	1657864	novel:NC_035780.1_96	14341076.4	+	1657799	1657864	255,0,0
NC_035784.1	14529814	14529873	novel:NC_035784.1_15189	7853945.6	-	14529814	14529873	0,0,255
NC_035789.1	4877722	4877781	novel:NC_035789.1_38241	7219498.9	+	4877722	4877781	255,0,0
NC_035782.1	33850395	33850469	novel:NC_035782.1_6892	5196465.8	+	33850395	33850469	255,0,0
NC_035782.1	39204655	39204717	novel:NC_035782.1_8758	5175255.3	-	39204655	39204717	0,0,255
NC_035782.1	38598906	38598968	novel:NC_035782.1_8756	5175255.3	-	38598906	38598968	0,0,255
NC_035780.1	1445219	1445277	novel:NC_035780.1_56	4337687.2	+	1445219	1445277	255,0,0
NC_035784.1	3883244	3883303	novel:NC_035784.1_12837	3687180.1	+	3883244	3883303	255,0,0
NC_035788.1	65710029	65710083	novel:NC_035788.1_31170	3235963.3	+	65710029	65710083	255,0,0
NC_035781.1	7311814	7311875	novel:NC_035781.1_3365	2745857.5	+	7311814	7311875	255,0,0
NC_035780.1	47440705	47440763	novel:NC_035780.1_2756	1583277.5	-	47440705	47440763	0,0,255
NC_035784.1	36917605	36917662	novel:NC_035784.1_15637	1477575.6	-	36917605	36917662	0,0,255
NC_035784.1	14529190	14529248	novel:NC_035784.1_15187	1078987.5	-	14529190	14529248	0,0,255
NC_035788.1	77704688	77704749	novel:NC_035788.1_36652	1068668.3	-	77704688	77704749	0,0,255
NC_035788.1	18856454	18856514	novel:NC_035788.1_29269	838535.6	+	18856454	18856514	255,0,0
NC_035788.1	18856225	18856286	novel:NC_035788.1_29267	831364.6	+	18856225	18856286	255,0,0
NC_035782.1	61474834	61474893	novel:NC_035782.1_7399	768888.3	+	61474834	61474893	255,0,0
NC_035784.1	14883366	14883430	novel:NC_035784.1_13067	741930.1	+	14883366	14883430	255,0,0
NC_035784.1	51356898	51356958	novel:NC_035784.1_15962	630506.1	-	51356898	51356958	0,0,255
NC_035784.1	468667	468727	novel:NC_035784.1_12771	550104.8	+	468667	468727	255,0,0
NC_035784.1	1635579	1635639	novel:NC_035784.1_12797	550104.8	+	1635579	1635639	255,0,0
NC_035784.1	6996637	6996696	novel:NC_035784.1_12941	540559.1	+	6996637	6996696	255,0,0
NC_035784.1	6051956	6052015	novel:NC_035784.1_12927	540559.1	+	6051956	6052015	255,0,0
NC_035782.1	33881493	33881546	novel:NC_035782.1_6896	452893.6	+	33881493	33881546	255,0,0
NC_035788.1	18846907	18846968	novel:NC_035788.1_29265	438793.4	+	18846907	18846968	255,0,0
NC_035780.1	29466687	29466745	novel:NC_035780.1_608	414983.7	+	29466687	29466745	255,0,0
NC_035784.1	66666803	66666866	novel:NC_035784.1_16701	375311.6	-	66666803	66666866	0,0,255
NC_035780.1	1135256	1135324	novel:NC_035780.1_22	346795.7	+	1135256	1135324	255,0,0
NC_035789.1	17960969	17961037	novel:NC_035789.1_46883	346795.5	-	17960969	17961037	0,0,255
NC_035781.1	34989693	34989749	novel:NC_035781.1_5545	341430.7	-	34989693	34989749	0,0,255
NC_035783.1	39260576	39260632	novel:NC_035783.1_12259	341430.7	-	39260576	39260632	0,0,255
NC_035787.1	46075126	46075190	novel:NC_035787.1_27267	339642.3	-	46075126	46075190	0,0,255
NC_035780.1	44809210	44809266	novel:NC_035780.1_2698	269640.9	-	44809210	44809266	0,0,255
NC_035780.1	45093999	45094055	novel:NC_035780.1_1129	269640.9	+	45093999	45094055	255,0,0
NC_035784.1	36917323	36917381	novel:NC_035784.1_15634	236541.2	-	36917323	36917381	0,0,255
NC_035784.1	57769897	57769957	novel:NC_035784.1_14044	203101.3	+	57769897	57769957	255,0,0
NC_035784.1	16547021	16547082	novel:NC_035784.1_13097	172991.6	+	16547021	16547082	255,0,0
NC_035784.1	36917185	36917244	novel:NC_035784.1_15632	131715.2	-	36917185	36917244	0,0,255
NC_035783.1	11922749	11922807	novel:NC_035783.1_11277	118436.2	-	11922749	11922807	0,0,255
NC_035781.1	19460661	19460720	novel:NC_035781.1_3657	90145.4	+	19460661	19460720	255,0,0
NC_035786.1	34675260	34675322	novel:NC_035786.1_23275	81303.9	-	34675260	34675322	0,0,255
NC_035780.1	28481331	28481387	novel:NC_035780.1_2270	52783.2	-	28481331	28481387	0,0,255
NC_035783.1	11923462	11923520	novel:NC_035783.1_11279	48737.7	-	11923462	11923520	0,0,255
NC_035781.1	7305573	7305637	novel:NC_035781.1_3363	48414.6	+	7305573	7305637	255,0,0
NC_035782.1	61481847	61481913	novel:NC_035782.1_7406	45288.2	+	61481847	61481913	255,0,0
NC_035784.1	65966000	65966060	novel:NC_035784.1_14223	40688.4	+	65966000	65966060	255,0,0
NC_035787.1	46018505	46018574	novel:NC_035787.1_25150	34505.5	+	46018505	46018574	255,0,0
NC_035784.1	66647376	66647437	novel:NC_035784.1_16697	28714.8	-	66647376	66647437	0,0,255
NC_035781.1	17771517	17771576	novel:NC_035781.1_3611	21355.9	+	17771517	17771576	255,0,0
NC_035781.1	18811801	18811860	novel:NC_035781.1_3631	21355.9	+	18811801	18811860	255,0,0
NC_035784.1	36916832	36916892	novel:NC_035784.1_15630	12696.1	-	36916832	36916892	0,0,255
NC_035783.1	34946446	34946507	novel:NC_035783.1_10356	10374.4	+	34946446	34946507	255,0,0
NC_035782.1	61481140	61481199	novel:NC_035782.1_7404	8327.4	+	61481140	61481199	255,0,0
NC_035784.1	57790657	57790729	novel:NC_035784.1_14047	6759.4	+	57790657	57790729	255,0,0
NC_035788.1	74311082	74311139	novel:NC_035788.1_31409	6470.6	+	74311082	74311139	255,0,0
NC_035788.1	5131011	5131068	novel:NC_035788.1_28219	6469.9	+	5131011	5131068	255,0,0
NC_035788.1	51972830	51972891	novel:NC_035788.1_35589	6001.4	-	51972830	51972891	0,0,255
NC_035787.1	3066473	3066538	novel:NC_035787.1_24036	5429	+	3066473	3066538	255,0,0
NC_035787.1	73859529	73859594	novel:NC_035787.1_28043	5429	-	73859529	73859594	0,0,255
NC_035788.1	74310617	74310678	novel:NC_035788.1_31407	5165.9	+	74310617	74310678	255,0,0
NC_035788.1	5130584	5130645	novel:NC_035788.1_28217	5165.9	+	5130584	5130645	255,0,0
NC_035784.1	36917451	36917508	novel:NC_035784.1_15636	4242.9	-	36917451	36917508	0,0,255
NC_035789.1	621947	622002	novel:NC_035789.1_37742	4132.4	+	621947	622002	255,0,0
NC_035781.1	6743477	6743537	novel:NC_035781.1_4887	4036.6	-	6743477	6743537	0,0,255
NC_035788.1	78720807	78720868	novel:NC_035788.1_31696	1967.4	+	78720807	78720868	255,0,0
NC_035788.1	78659894	78659952	novel:NC_035788.1_31677	1940.9	+	78659894	78659952	255,0,0
NC_035786.1	42168580	42168623	novel:NC_035786.1_21898	1285.9	+	42168580	42168623	255,0,0
NC_035784.1	58315339	58315399	novel:NC_035784.1_14068	1016.9	+	58315339	58315399	255,0,0
NC_035787.1	28293327	28293386	novel:NC_035787.1_24635	958.9	+	28293327	28293386	255,0,0
NC_035780.1	53555928	53555981	novel:NC_035780.1_1340	916.1	+	53555928	53555981	255,0,0
NC_035780.1	43473043	43473103	novel:NC_035780.1_2688	710.8	-	43473043	43473103	0,0,255
NC_035780.1	46559032	46559092	novel:NC_035780.1_1143	710.8	+	46559032	46559092	255,0,0
NC_035787.1	37272516	37272572	novel:NC_035787.1_27045	638.5	-	37272516	37272572	0,0,255
NC_035783.1	16371081	16371144	novel:NC_035783.1_11359	610.9	-	16371081	16371144	0,0,255
NC_035784.1	26817109	26817166	novel:NC_035784.1_13263	591.3	+	26817109	26817166	255,0,0
NC_035784.1	26462191	26462248	novel:NC_035784.1_13259	587.2	+	26462191	26462248	255,0,0
NC_035785.1	44327610	44327673	novel:NC_035785.1_18874	581.3	+	44327610	44327673	255,0,0
NC_035781.1	35631301	35631353	novel:NC_035781.1_4030	485.3	+	35631301	35631353	255,0,0
NC_035788.1	78659721	78659777	novel:NC_035788.1_31675	478.3	+	78659721	78659777	255,0,0
NC_035787.1	62644642	62644728	novel:NC_035787.1_27828	405.6	-	62644642	62644728	0,0,255
NC_035781.1	35631296	35631354	novel:NC_035781.1_5563	363.1	-	35631296	35631354	0,0,255
NC_035781.1	7852187	7852246	novel:NC_035781.1_4909	341.1	-	7852187	7852246	0,0,255
NC_035782.1	40681505	40681571	novel:NC_035782.1_7022	322.6	+	40681505	40681571	255,0,0
NC_035784.1	4066174	4066219	novel:NC_035784.1_12871	307.5	+	4066174	4066219	255,0,0
NC_035786.1	44003541	44003599	novel:NC_035786.1_21935	297.4	+	44003541	44003599	255,0,0
NC_035782.1	40688529	40688595	novel:NC_035782.1_7025	295.1	+	40688529	40688595	255,0,0
NC_035784.1	97817181	97817267	novel:NC_035784.1_17401	250.2	-	97817181	97817267	0,0,255
NC_035782.1	57709459	57709519	novel:NC_035782.1_7310	231.4	+	57709459	57709519	255,0,0
NC_035783.1	11664822	11664882	novel:NC_035783.1_9715	229.7	+	11664822	11664882	255,0,0
NC_035783.1	2907371	2907432	novel:NC_035783.1_11053	197.3	-	2907371	2907432	0,0,255
NC_035788.1	78659586	78659630	novel:NC_035788.1_31674	187.9	+	78659586	78659630	255,0,0
NC_035783.1	16371083	16371146	novel:NC_035783.1_9792	182.1	+	16371083	16371146	255,0,0
NC_035788.1	7037131	7037196	novel:NC_035788.1_33004	176.4	-	7037131	7037196	0,0,255
NC_035782.1	34878826	34878886	novel:NC_035782.1_6943	171.8	+	34878826	34878886	255,0,0
NC_035780.1	306193	306248	novel:NC_035780.1_1595	170.5	-	306193	306248	0,0,255
NC_035788.1	83392807	83392849	novel:NC_035788.1_36812	160.3	-	83392807	83392849	0,0,255
NC_035786.1	35273575	35273634	novel:NC_035786.1_21801	159.6	+	35273575	35273634	255,0,0
NC_035788.1	49600697	49600787	novel:NC_035788.1_30498	158.9	+	49600697	49600787	255,0,0
NC_035784.1	70194269	70194330	novel:NC_035784.1_16788	157.6	-	70194269	70194330	0,0,255
NC_035787.1	73572836	73572920	novel:NC_035787.1_28033	156.1	-	73572836	73572920	0,0,255
NC_035786.1	1814547	1814605	novel:NC_035786.1_20909	149.1	+	1814547	1814605	255,0,0
NC_035788.1	78660076	78660132	novel:NC_035788.1_31680	135.4	+	78660076	78660132	255,0,0
NC_035784.1	17771422	17771479	novel:NC_035784.1_15284	128.9	-	17771422	17771479	0,0,255
NC_035780.1	59162409	59162475	novel:NC_035780.1_1457	117.6	+	59162409	59162475	255,0,0
NC_035783.1	20191476	20191533	novel:NC_035783.1_11425	108.3	-	20191476	20191533	0,0,255
NC_035780.1	46723236	46723283	novel:NC_035780.1_2714	97.2	-	46723236	46723283	0,0,255
NC_035780.1	47440224	47440282	novel:NC_035780.1_2754	97.2	-	47440224	47440282	0,0,255
NC_035787.1	12544559	12544615	novel:NC_035787.1_26348	90.7	-	12544559	12544615	0,0,255
NC_035782.1	60617101	60617163	novel:NC_035782.1_9125	85	-	60617101	60617163	0,0,255
NC_035786.1	35923981	35924044	novel:NC_035786.1_23303	84.9	-	35923981	35924044	0,0,255
NC_035786.1	41012823	41012886	novel:NC_035786.1_21886	84.7	+	41012823	41012886	255,0,0
NC_035789.1	29488329	29488385	novel:NC_035789.1_43006	78.8	+	29488329	29488385	255,0,0
NC_035787.1	26432598	26432654	novel:NC_035787.1_26755	78.6	-	26432598	26432654	0,0,255
NC_035786.1	36050494	36050547	novel:NC_035786.1_23316	70.1	-	36050494	36050547	0,0,255
NC_035787.1	70906071	70906128	novel:NC_035787.1_27972	64.1	-	70906071	70906128	0,0,255
NC_035788.1	64165104	64165165	novel:NC_035788.1_31110	61.8	+	64165104	64165165	255,0,0
NC_035785.1	50691691	50691744	novel:NC_035785.1_20794	57.3	-	50691691	50691744	0,0,255
NC_035787.1	57936667	57936725	novel:NC_035787.1_25565	55.6	+	57936667	57936725	255,0,0
NC_035787.1	54234459	54234517	novel:NC_035787.1_25403	55.6	+	54234459	54234517	255,0,0
NC_035782.1	53852337	53852392	novel:NC_035782.1_9021	52.3	-	53852337	53852392	0,0,255
NC_035781.1	6558030	6558091	novel:NC_035781.1_4877	46.2	-	6558030	6558091	0,0,255
NC_035780.1	60279460	60279520	novel:NC_035780.1_1489	44.8	+	60279460	60279520	255,0,0
NC_035785.1	28942100	28942160	novel:NC_035785.1_18460	44.3	+	28942100	28942160	255,0,0
NC_035785.1	29688455	29688515	novel:NC_035785.1_18515	42.7	+	29688455	29688515	255,0,0
NC_035786.1	13679260	13679320	novel:NC_035786.1_21301	42.7	+	13679260	13679320	255,0,0
NC_035783.1	56408020	56408074	novel:NC_035783.1_12675	40.8	-	56408020	56408074	0,0,255
NC_035788.1	18660133	18660215	novel:NC_035788.1_29259	37.6	+	18660133	18660215	255,0,0
NC_035780.1	36689397	36689463	novel:NC_035780.1_875	36.8	+	36689397	36689463	255,0,0
NC_035789.1	14600626	14600708	novel:NC_035789.1_45536	35.5	-	14600626	14600708	0,0,255
NC_035786.1	33882787	33882855	novel:NC_035786.1_23271	33.8	-	33882787	33882855	0,0,255
NC_035785.1	43372736	43372794	novel:NC_035785.1_18843	29.7	+	43372736	43372794	255,0,0
NC_035787.1	94214	94272	novel:NC_035787.1_23859	29.7	+	94214	94272	255,0,0
NC_035788.1	66205368	66205433	novel:NC_035788.1_36090	26.8	-	66205368	66205433	0,0,255
NC_035788.1	79560064	79560124	novel:NC_035788.1_36714	24.5	-	79560064	79560124	0,0,255
NC_035781.1	4094906	4094967	novel:NC_035781.1_4823	24.5	-	4094906	4094967	0,0,255
NC_035782.1	61482038	61482122	novel:NC_035782.1_7408	22.1	+	61482038	61482122	255,0,0
NC_035789.1	22590385	22590425	novel:NC_035789.1_48430	21.1	-	22590385	22590425	0,0,255
NC_035787.1	69238458	69238515	novel:NC_035787.1_27952	20.3	-	69238458	69238515	0,0,255
NC_035786.1	50333245	50333311	novel:NC_035786.1_22073	15.9	+	50333245	50333311	255,0,0
NC_035780.1	15640765	15640842	novel:NC_035780.1_307	13.5	+	15640765	15640842	255,0,0
NC_035784.1	88269255	88269312	novel:NC_035784.1_14636	13.1	+	88269255	88269312	255,0,0
NC_035787.1	60845992	60846049	novel:NC_035787.1_27791	13.1	-	60845992	60846049	0,0,255
NC_035786.1	17972023	17972069	novel:NC_035786.1_22895	6.3	-	17972023	17972069	0,0,255
NC_035784.1	17243029	17243090	novel:NC_035784.1_15274	5.8	-	17243029	17243090	0,0,255
NC_035784.1	16546737	16546797	novel:NC_035784.1_13095	5.3	+	16546737	16546797	255,0,0
NC_035782.1	61475374	61475426	novel:NC_035782.1_7401	5.2	+	61475374	61475426	255,0,0
NC_035782.1	56215413	56215485	novel:NC_035782.1_7286	5.1	+	56215413	56215485	255,0,0
NC_035788.1	7089935	7089996	novel:NC_035788.1_28372	5	+	7089935	7089996	255,0,0
NC_035784.1	36915852	36915911	novel:NC_035784.1_15624	4.9	-	36915852	36915911	0,0,255
NC_035787.1	73855556	73855614	novel:NC_035787.1_28042	4.9	-	73855556	73855614	0,0,255
NC_035781.1	8467493	8467553	novel:NC_035781.1_4922	4.8	-	8467493	8467553	0,0,255
NC_035787.1	3070449	3070507	novel:NC_035787.1_24037	4.8	+	3070449	3070507	255,0,0
NC_035788.1	65709992	65710054	novel:NC_035788.1_31169	4.8	+	65709992	65710054	255,0,0
NC_035782.1	33849923	33849978	novel:NC_035782.1_6890	4.7	+	33849923	33849978	255,0,0
NC_035782.1	17228898	17228955	novel:NC_035782.1_8298	4.7	-	17228898	17228955	0,0,255
NC_035782.1	6409797	6409858	novel:NC_035782.1_6231	4.6	+	6409797	6409858	255,0,0
NC_035784.1	3883398	3883459	novel:NC_035784.1_12839	4.6	+	3883398	3883459	255,0,0
NC_035782.1	33850350	33850417	novel:NC_035782.1_6891	4.5	+	33850350	33850417	255,0,0
NC_035780.1	62497178	62497238	novel:NC_035780.1_1552	4.5	+	62497178	62497238	255,0,0
NC_035782.1	53066242	53066302	novel:NC_035782.1_9014	4.4	-	53066242	53066302	0,0,255
NC_035782.1	62649555	62649614	novel:NC_035782.1_7424	4.4	+	62649555	62649614	255,0,0
NC_035781.1	29888246	29888301	novel:NC_035781.1_3931	4.4	+	29888246	29888301	255,0,0
NC_035788.1	64645486	64645547	novel:NC_035788.1_31117	4.3	+	64645486	64645547	255,0,0
NC_035783.1	31130951	31131014	novel:NC_035783.1_11616	4.1	-	31130951	31131014	0,0,255
NC_035782.1	16691486	16691543	novel:NC_035782.1_8288	4	-	16691486	16691543	0,0,255
NC_035780.1	29629604	29629660	novel:NC_035780.1_2280	3.9	-	29629604	29629660	0,0,255
NC_035786.1	49011136	49011195	novel:NC_035786.1_22044	3.8	+	49011136	49011195	255,0,0
NC_035781.1	17910698	17910762	novel:NC_035781.1_3613	3.5	+	17910698	17910762	255,0,0
NC_035781.1	18942819	18942883	novel:NC_035781.1_3633	3.5	+	18942819	18942883	255,0,0
NC_035785.1	34725443	34725488	novel:NC_035785.1_20371	3.2	-	34725443	34725488	0,0,255
NC_035780.1	62555667	62555726	novel:NC_035780.1_1558	3.1	+	62555667	62555726	255,0,0
NC_035784.1	6756794	6756871	novel:NC_035784.1_12937	2.6	+	6756794	6756871	255,0,0
NC_035784.1	7180715	7180793	novel:NC_035784.1_15016	2.5	-	7180715	7180793	0,0,255
NC_035783.1	3742907	3742970	novel:NC_035783.1_9529	2.5	+	3742907	3742970	255,0,0
NC_035787.1	47066789	47066844	novel:NC_035787.1_25189	2.5	+	47066789	47066844	255,0,0
NC_035786.1	33736136	33736191	novel:NC_035786.1_23268	2.5	-	33736136	33736191	0,0,255
NC_035783.1	7358445	7358508	novel:NC_035783.1_11124	2.5	-	7358445	7358508	0,0,255
NC_035781.1	26899079	26899159	novel:NC_035781.1_3864	2.4	+	26899079	26899159	255,0,0
NC_035784.1	82781751	82781806	novel:NC_035784.1_17019	2.4	-	82781751	82781806	0,0,255
NC_035783.1	37457456	37457509	novel:NC_035783.1_12040	2.4	-	37457456	37457509	0,0,255
NC_035787.1	46286977	46287039	novel:NC_035787.1_25151	2.4	+	46286977	46287039	255,0,0
NC_035787.1	39813342	39813404	novel:NC_035787.1_24984	2.3	+	39813342	39813404	255,0,0
NC_035783.1	16294660	16294725	novel:NC_035783.1_9789	2.3	+	16294660	16294725	255,0,0
NC_035787.1	73268774	73268852	novel:NC_035787.1_25897	2.3	+	73268774	73268852	255,0,0
NC_035783.1	15058570	15058636	novel:NC_035783.1_11338	2.2	-	15058570	15058636	0,0,255
NC_035788.1	44308865	44308964	novel:NC_035788.1_35227	2.2	-	44308865	44308964	0,0,255
NC_035784.1	9062115	9062179	novel:NC_035784.1_12977	2.1	+	9062115	9062179	255,0,0
NC_035788.1	88819318	88819381	novel:NC_035788.1_36910	2.1	-	88819318	88819381	0,0,255
NC_035788.1	90308999	90309074	novel:NC_035788.1_36940	2.1	-	90308999	90309074	0,0,255
NC_035784.1	63397906	63397971	novel:NC_035784.1_14167	2.1	+	63397906	63397971	255,0,0
NC_035780.1	18847138	18847197	novel:NC_035780.1_377	2	+	18847138	18847197	255,0,0
NC_035785.1	50990429	50990496	novel:NC_035785.1_20796	2	-	50990429	50990496	0,0,255
NC_035783.1	22724705	22724765	novel:NC_035783.1_9923	2	+	22724705	22724765	255,0,0
NC_035787.1	62443062	62443129	novel:NC_035787.1_25667	2	+	62443062	62443129	255,0,0
NC_035783.1	20931885	20931943	novel:NC_035783.1_9892	2	+	20931885	20931943	255,0,0
NC_035782.1	3980488	3980547	novel:NC_035782.1_6201	2	+	3980488	3980547	255,0,0
NC_035784.1	62288564	62288642	novel:NC_035784.1_14147	2	+	62288564	62288642	255,0,0
NC_035787.1	73254161	73254228	novel:NC_035787.1_25895	2	+	73254161	73254228	255,0,0
NC_035783.1	32982510	32982570	novel:NC_035783.1_11654	2	-	32982510	32982570	0,0,255
NC_035787.1	60443933	60444012	novel:NC_035787.1_25630	1.9	+	60443933	60444012	255,0,0
NC_035784.1	67225876	67225941	novel:NC_035784.1_14267	1.9	+	67225876	67225941	255,0,0
NC_035787.1	20641216	20641281	novel:NC_035787.1_24400	1.9	+	20641216	20641281	255,0,0
NC_035788.1	980213	980272	novel:NC_035788.1_28118	1.9	+	980213	980272	255,0,0
NC_035782.1	1017190	1017253	novel:NC_035782.1_7800	1.9	-	1017190	1017253	0,0,255
NC_035783.1	2360771	2360827	novel:NC_035783.1_11040	1.9	-	2360771	2360827	0,0,255
NC_035781.1	7327724	7327776	novel:NC_035781.1_3368	1.9	+	7327724	7327776	255,0,0
NC_035782.1	5849617	5849674	novel:NC_035782.1_6224	1.9	+	5849617	5849674	255,0,0
NC_035789.1	637978	638036	novel:NC_035789.1_37746	1.9	+	637978	638036	255,0,0
NC_035784.1	25008281	25008345	novel:NC_035784.1_13222	1.9	+	25008281	25008345	255,0,0
NC_035787.1	46840651	46840711	novel:NC_035787.1_27301	1.9	-	46840651	46840711	0,0,255
NC_035782.1	74624961	74625025	novel:NC_035782.1_7705	1.9	+	74624961	74625025	255,0,0
NC_035782.1	1798078	1798141	novel:NC_035782.1_7830	1.8	-	1798078	1798141	0,0,255
NC_035787.1	72646680	72646737	novel:NC_035787.1_28007	1.8	-	72646680	72646737	0,0,255
NC_035781.1	1131240	1131292	novel:NC_035781.1_3270	1.8	+	1131240	1131292	255,0,0
NC_035781.1	21416954	21417028	novel:NC_035781.1_3710	1.8	+	21416954	21417028	255,0,0
NC_035785.1	43989523	43989582	novel:NC_035785.1_18860	1.8	+	43989523	43989582	255,0,0
NC_035782.1	25597736	25597796	novel:NC_035782.1_6734	1.8	+	25597736	25597796	255,0,0
NC_035788.1	2168286	2168347	novel:NC_035788.1_32667	1.8	-	2168286	2168347	0,0,255
NC_035785.1	39986889	39986957	novel:NC_035785.1_18769	1.8	+	39986889	39986957	255,0,0
NC_035782.1	44121938	44122007	novel:NC_035782.1_8834	1.8	-	44121938	44122007	0,0,255
NC_035784.1	92247735	92247789	novel:NC_035784.1_17276	1.8	-	92247735	92247789	0,0,255
NC_035781.1	6613796	6613857	novel:NC_035781.1_4881	1.7	-	6613796	6613857	0,0,255
NC_035784.1	26217121	26217213	novel:NC_035784.1_13254	1.7	+	26217121	26217213	255,0,0
NC_035787.1	47725589	47725666	novel:NC_035787.1_27322	1.7	-	47725589	47725666	0,0,255
NC_035782.1	2173130	2173197	novel:NC_035782.1_7845	1.6	-	2173130	2173197	0,0,255
NC_035782.1	5645734	5645801	novel:NC_035782.1_7889	1.6	-	5645734	5645801	0,0,255
NC_035784.1	54759525	54759634	novel:NC_035784.1_13976	1.6	+	54759525	54759634	255,0,0
NC_035781.1	6582950	6583011	novel:NC_035781.1_4879	1.6	-	6582950	6583011	0,0,255
NC_035781.1	45398219	45398268	novel:NC_035781.1_4271	1.6	+	45398219	45398268	255,0,0
NC_035781.1	6644591	6644652	novel:NC_035781.1_4885	1.6	-	6644591	6644652	0,0,255
NC_035782.1	49593612	49593674	novel:NC_035782.1_8943	1.6	-	49593612	49593674	0,0,255
NC_035782.1	53634594	53634660	novel:NC_035782.1_7196	1.5	+	53634594	53634660	255,0,0
NC_035788.1	1411103	1411163	novel:NC_035788.1_32654	1.5	-	1411103	1411163	0,0,255
NC_035788.1	1825987	1826047	novel:NC_035788.1_28137	1.5	+	1825987	1826047	255,0,0
NC_035784.1	21191827	21191897	novel:NC_035784.1_13156	1.5	+	21191827	21191897	255,0,0
NC_035784.1	51356155	51356217	novel:NC_035784.1_15959	1.5	-	51356155	51356217	0,0,255
NC_035785.1	10323830	10323895	novel:NC_035785.1_17866	1.5	+	10323830	10323895	255,0,0
NC_035788.1	70060452	70060500	novel:NC_035788.1_31281	1.4	+	70060452	70060500	255,0,0
NC_035788.1	2232692	2232750	novel:NC_035788.1_32670	1.4	-	2232692	2232750	0,0,255
NC_035786.1	16090227	16090298	novel:NC_035786.1_22792	1.4	-	16090227	16090298	0,0,255
NC_035784.1	36394980	36395041	novel:NC_035784.1_13423	1.4	+	36394980	36395041	255,0,0
NC_035786.1	55162239	55162297	novel:NC_035786.1_22224	1.4	+	55162239	55162297	255,0,0
NC_035783.1	58850415	58850466	novel:NC_035783.1_12729	1.4	-	58850415	58850466	0,0,255
NC_035785.1	31903086	31903145	novel:NC_035785.1_20306	1.4	-	31903086	31903145	0,0,255
NC_035787.1	59120107	59120145	novel:NC_035787.1_27762	1.3	-	59120107	59120145	0,0,255
NC_035787.1	64678671	64678718	novel:NC_035787.1_27878	1.3	-	64678671	64678718	0,0,255
NC_035784.1	6011083	6011143	novel:NC_035784.1_12926	1.3	+	6011083	6011143	255,0,0
NC_035784.1	6961178	6961238	novel:NC_035784.1_12940	1.3	+	6961178	6961238	255,0,0
NC_035783.1	34955836	34955893	novel:NC_035783.1_10360	1.3	+	34955836	34955893	255,0,0
NC_035788.1	920085	920141	novel:NC_035788.1_28115	1.3	+	920085	920141	255,0,0
NC_035786.1	43989981	43990023	novel:NC_035786.1_21930	1.3	+	43989981	43990023	255,0,0
NC_035784.1	42841050	42841107	novel:NC_035784.1_13518	1.3	+	42841050	42841107	255,0,0
NC_035782.1	27297303	27297360	novel:NC_035782.1_6770	1.3	+	27297303	27297360	255,0,0
NC_035781.1	52891731	52891788	novel:NC_035781.1_4406	1.2	+	52891731	52891788	255,0,0
NC_035786.1	56432813	56432875	novel:NC_035786.1_23812	1.2	-	56432813	56432875	0,0,255
NC_035788.1	78660224	78660283	novel:NC_035788.1_31681	1.2	+	78660224	78660283	255,0,0
NC_035783.1	56089893	56089951	novel:NC_035783.1_10932	1.2	+	56089893	56089951	255,0,0
NC_035784.1	49086542	49086603	novel:NC_035784.1_13730	1.2	+	49086542	49086603	255,0,0
NC_035782.1	28812075	28812148	novel:NC_035782.1_6815	1.2	+	28812075	28812148	255,0,0
NC_035788.1	78566561	78566599	novel:NC_035788.1_36659	1.2	-	78566561	78566599	0,0,255
NC_035784.1	26462189	26462246	novel:NC_035784.1_15417	1.2	-	26462189	26462246	0,0,255
NC_035788.1	35882720	35882784	novel:NC_035788.1_34973	1.2	-	35882720	35882784	0,0,255
NC_035786.1	18055320	18055389	novel:NC_035786.1_22898	1.1	-	18055320	18055389	0,0,255
NC_035787.1	55816789	55816838	novel:NC_035787.1_27491	1.1	-	55816789	55816838	0,0,255
NC_035783.1	59112122	59112180	novel:NC_035783.1_12739	1.1	-	59112122	59112180	0,0,255
NC_035784.1	38215363	38215422	novel:NC_035784.1_13445	1.1	+	38215363	38215422	255,0,0
NC_035784.1	26817107	26817164	novel:NC_035784.1_15419	1.1	-	26817107	26817164	0,0,255
NC_035784.1	44872530	44872586	novel:NC_035784.1_15767	1	-	44872530	44872586	0,0,255
NC_035785.1	43678880	43678934	novel:NC_035785.1_20571	1	-	43678880	43678934	0,0,255
NC_035786.1	40460853	40460902	novel:NC_035786.1_23364	1	-	40460853	40460902	0,0,255
NC_035789.1	17431447	17431527	novel:NC_035789.1_40792	1	+	17431447	17431527	255,0,0
NC_035786.1	55280235	55280318	novel:NC_035786.1_23751	1	-	55280235	55280318	0,0,255
NC_035781.1	15725276	15725344	novel:NC_035781.1_3569	1	+	15725276	15725344	255,0,0
NC_035788.1	24364734	24364780	novel:NC_035788.1_34702	1	-	24364734	24364780	0,0,255
NC_035780.1	42434305	42434372	novel:NC_035780.1_1094	0.9	+	42434305	42434372	255,0,0
NC_035783.1	45990001	45990068	novel:NC_035783.1_10655	0.9	+	45990001	45990068	255,0,0
NC_035784.1	51250110	51250170	novel:NC_035784.1_13805	0.9	+	51250110	51250170	255,0,0
NC_035786.1	55280297	55280355	novel:NC_035786.1_23752	0.9	-	55280297	55280355	0,0,255
NC_035780.1	47385876	47385933	novel:NC_035780.1_2751	0.8	-	47385876	47385933	0,0,255
NC_035783.1	49259832	49259877	novel:NC_035783.1_10754	0.8	+	49259832	49259877	255,0,0
NC_035788.1	10632192	10632252	novel:NC_035788.1_33825	0.7	-	10632192	10632252	0,0,255
NC_035787.1	10416215	10416271	novel:NC_035787.1_24211	0.7	+	10416215	10416271	255,0,0
NC_035785.1	50913286	50913348	novel:NC_035785.1_19123	0.6	+	50913286	50913348	255,0,0
NC_035780.1	57408638	57408701	novel:NC_035780.1_1407	0.6	+	57408638	57408701	255,0,0
NC_035785.1	40056092	40056154	novel:NC_035785.1_20498	0.6	-	40056092	40056154	0,0,255
NC_035780.1	57624030	57624093	novel:NC_035780.1_1417	0.6	+	57624030	57624093	255,0,0
NC_035786.1	47365233	47365315	novel:NC_035786.1_23547	0.5	-	47365233	47365315	0,0,255
NC_035784.1	8785249	8785306	novel:NC_035784.1_15046	0.5	-	8785249	8785306	0,0,255
NC_035784.1	11955342	11955404	novel:NC_035784.1_13035	0.5	+	11955342	11955404	255,0,0
NC_035782.1	65196495	65196567	novel:NC_035782.1_7442	0.4	+	65196495	65196567	255,0,0
NC_035781.1	18781807	18781870	novel:NC_035781.1_3629	0.4	+	18781807	18781870	255,0,0
NC_035785.1	34981943	34981987	novel:NC_035785.1_20380	0.4	-	34981943	34981987	0,0,255
NC_035788.1	78659397	78659453	novel:NC_035788.1_31672	0.4	+	78659397	78659453	255,0,0
NC_035781.1	17739838	17739901	novel:NC_035781.1_3609	0.4	+	17739838	17739901	255,0,0
NC_035782.1	62649529	62649580	novel:NC_035782.1_7423	0.3	+	62649529	62649580	255,0,0
NC_035784.1	67572358	67572406	novel:NC_035784.1_14271	0.3	+	67572358	67572406	255,0,0
NC_035789.1	3802884	3802926	novel:NC_035789.1_38205	0.3	+	3802884	3802926	255,0,0
NC_035785.1	15690965	15691016	novel:NC_035785.1_19765	0.3	-	15690965	15691016	0,0,255
NC_035780.1	7653179	7653241	novel:NC_035780.1_208	0.2	+	7653179	7653241	255,0,0
NC_035788.1	86151545	86151585	novel:NC_035788.1_36860	0.2	-	86151545	86151585	0,0,255
NC_035783.1	35327911	35327970	novel:NC_035783.1_11885	0.1	-	35327911	35327970	0,0,255
NC_035788.1	2168288	2168351	novel:NC_035788.1_28144	0.1	+	2168288	2168351	255,0,0
NC_035784.1	50596930	50596979	novel:NC_035784.1_13798	0	+	50596930	50596979	255,0,0
NC_035781.1	56137746	56137819	novel:NC_035781.1_4470	0	+	56137746	56137819	255,0,0
NC_035785.1	15256111	15256162	novel:NC_035785.1_19759	0	-	15256111	15256162	0,0,255
NC_035784.1	4743743	4743801	novel:NC_035784.1_12894	0	+	4743743	4743801	255,0,0
NC_035788.1	7647114	7647173	novel:NC_035788.1_28386	0	+	7647114	7647173	255,0,0
NC_035788.1	19707909	19707949	novel:NC_035788.1_34080	0	-	19707909	19707949	0,0,255
NC_035783.1	30953590	30953650	novel:NC_035783.1_10078	0	+	30953590	30953650	255,0,0
NC_035788.1	79754578	79754637	novel:NC_035788.1_36728	0	-	79754578	79754637	0,0,255
NC_035787.1	2024522	2024562	novel:NC_035787.1_24002	0	+	2024522	2024562	255,0,0
NC_035782.1	36270699	36270761	novel:NC_035782.1_8727	0	-	36270699	36270761	0,0,255
NC_035783.1	31715382	31715442	novel:NC_035783.1_11623	0	-	31715382	31715442	0,0,255
