# Supplementary material for: Implications of Endogenous Small Regulatory RNAs on Gene Silencing in Mollusks
Source: bioRxiv. 2025 May 23:2025.05.19.654968. Preprint. [Version 1] doi: 10.1101/2025.05.19.654968 (PMC12139959; doi:10.1101/2025.05.19.654968)
Supplement: Supplement 1 [file media-1.zip › SupFile10_cgig_smallRNA_loci.txt]

NC_047559.1	173056	173223	Cluster1
NC_047559.1	1130417	1130505	Cluster1
NC_047559.1	1131768	1131856	Cluster1
NC_047559.1	1133662	1133750	Cluster1
NC_047559.1	1216339	1216425	Cluster1
NC_047559.1	1359534	1359760	Cluster1
NC_047559.1	6146973	6147386	Cluster1
NC_047559.1	11271594	11271865	Cluster1
NC_047559.1	14775086	14775227	Cluster1
NC_047559.1	15196189	15196274	Cluster1
NC_047559.1	15289435	15289511	Cluster1
NC_047559.1	17081258	17082027	Cluster1
NC_047559.1	17676942	17677132	Cluster1
NC_047559.1	17767246	17767298	Cluster1
NC_047559.1	19230598	19231003	Cluster1
NC_047559.1	19318641	19319046	Cluster1
NC_047559.1	21757110	21757219	Cluster1
NC_047559.1	22070073	22070117	Cluster1
NC_047559.1	23253161	23253575	Cluster1
NC_047559.1	23255084	23255498	Cluster1
NC_047559.1	23435074	23435252	Cluster1
NC_047559.1	23584526	23585505	Cluster1
NC_047559.1	24050977	24051072	Cluster1
NC_047559.1	24087283	24087404	Cluster1
NC_047559.1	25047753	25047891	Cluster1
NC_047559.1	28353693	28354190	Cluster1
NC_047559.1	29545587	29545634	Cluster1
NC_047559.1	30967628	30967723	Cluster1
NC_047559.1	31383667	31383762	Cluster1
NC_047559.1	31558413	31558508	Cluster1
NC_047559.1	33589260	33589336	Cluster1
NC_047559.1	36386147	36386496	Cluster1
NC_047559.1	38770344	38770906	Cluster1
NC_047559.1	40916223	40917231	Cluster1
NC_047559.1	41687072	41687146	Cluster1
NC_047559.1	45253341	45253519	Cluster1
NC_047559.1	47811051	47811535	Cluster1
NC_047559.1	50208618	50208789	Cluster1
NC_047559.1	50835604	50835971	Cluster1
NC_047559.1	51771949	51772122	Cluster1
NC_047559.1	52076191	52076237	Cluster1
NC_047559.1	55106715	55106761	Cluster1
NC_047559.1	55757644	55757720	Cluster1
NC_047560.1	531518	531740	Cluster1
NC_047560.1	1211082	1211201	Cluster1
NC_047560.1	3234795	3234847	Cluster1
NC_047560.1	3243434	3243715	Cluster1
NC_047560.1	3468777	3468867	Cluster1
NC_047560.1	3471082	3471147	Cluster1
NC_047560.1	3475347	3475525	Cluster1
NC_047560.1	3504012	3504059	Cluster1
NC_047560.1	3507169	3508951	Cluster1
NC_047560.1	3637993	3638045	Cluster1
NC_047560.1	4050382	4050478	Cluster1
NC_047560.1	4251063	4251117	Cluster1
NC_047560.1	4391616	4391875	Cluster1
NC_047560.1	4397373	4397427	Cluster1
NC_047560.1	4603658	4603710	Cluster1
NC_047560.1	4686990	4687255	Cluster1
NC_047560.1	4870536	4870588	Cluster1
NC_047560.1	5071047	5071295	Cluster1
NC_047560.1	5427377	5427432	Cluster1
NC_047560.1	6010653	6010937	Cluster1
NC_047560.1	6104264	6104332	Cluster1
NC_047560.1	6202734	6202825	Cluster1
NC_047560.1	6205108	6207157	Cluster1
NC_047560.1	6207804	6208232	Cluster1
NC_047560.1	6215865	6216831	Cluster1
NC_047560.1	6296299	6296470	Cluster1
NC_047560.1	6573859	6573944	Cluster1
NC_047560.1	7031395	7031654	Cluster1
NC_047560.1	7297293	7298062	Cluster1
NC_047560.1	7394317	7395268	Cluster1
NC_047560.1	7414633	7414688	Cluster1
NC_047560.1	7491373	7491415	Cluster1
NC_047560.1	7618738	7619021	Cluster1
NC_047560.1	7630725	7630817	Cluster1
NC_047560.1	7637821	7637913	Cluster1
NC_047560.1	7638804	7638869	Cluster1
NC_047560.1	8463249	8463292	Cluster1
NC_047560.1	8465437	8465489	Cluster1
NC_047560.1	8502448	8502500	Cluster1
NC_047560.1	8672057	8672133	Cluster1
NC_047560.1	9501181	9501341	Cluster1
NC_047560.1	9731903	9732135	Cluster1
NC_047560.1	9755002	9755805	Cluster1
NC_047560.1	9760532	9760599	Cluster1
NC_047560.1	9802510	9802718	Cluster1
NC_047560.1	9816316	9818798	Cluster1
NC_047560.1	9823826	9824234	Cluster1
NC_047560.1	9907126	9907391	Cluster1
NC_047560.1	10125671	10125723	Cluster1
NC_047560.1	10208558	10208751	Cluster1
NC_047560.1	10861652	10861706	Cluster1
NC_047560.1	11496336	11496437	Cluster1
NC_047560.1	12918215	12918368	Cluster1
NC_047560.1	13443190	13443447	Cluster1
NC_047560.1	13937883	13938029	Cluster1
NC_047560.1	13939223	13940257	Cluster1
NC_047560.1	13995485	13995559	Cluster1
NC_047560.1	14026715	14026769	Cluster1
NC_047560.1	14072044	14072231	Cluster1
NC_047560.1	14104010	14104428	Cluster1
NC_047560.1	14388023	14388083	Cluster1
NC_047560.1	14412290	14412364	Cluster1
NC_047560.1	15694368	15694554	Cluster1
NC_047560.1	16164347	16164520	Cluster1
NC_047560.1	17141191	17141371	Cluster1
NC_047560.1	17265980	17266058	Cluster1
NC_047560.1	18691596	18692210	Cluster1
NC_047560.1	19642843	19642952	Cluster1
NC_047560.1	20047434	20047520	Cluster1
NC_047560.1	20050499	20050585	Cluster1
NC_047560.1	20218939	20219161	Cluster1
NC_047560.1	21030949	21031035	Cluster1
NC_047560.1	23176458	23176872	Cluster1
NC_047560.1	23569654	23569875	Cluster1
NC_047560.1	24205954	24206041	Cluster1
NC_047560.1	25222486	25222708	Cluster1
NC_047560.1	25422636	25422745	Cluster1
NC_047560.1	25440115	25440591	Cluster1
NC_047560.1	25643759	25643868	Cluster1
NC_047560.1	26931309	26931566	Cluster1
NC_047560.1	27222561	27222853	Cluster1
NC_047560.1	27642965	27643508	Cluster1
NC_047560.1	28990086	28990131	Cluster1
NC_047560.1	29007233	29007395	Cluster1
NC_047560.1	29034016	29034130	Cluster1
NC_047560.1	29038284	29038459	Cluster1
NC_047560.1	29039010	29039701	Cluster1
NC_047560.1	29047026	29048038	Cluster1
NC_047560.1	29088207	29089174	Cluster1
NC_047560.1	29090041	29090176	Cluster1
NC_047560.1	29119687	29120758	Cluster1
NC_047560.1	29128328	29128618	Cluster1
NC_047560.1	29134902	29135224	Cluster1
NC_047560.1	29136219	29136628	Cluster1
NC_047560.1	29397267	29398303	Cluster1
NC_047560.1	30036324	30036738	Cluster1
NC_047560.1	30563818	30563904	Cluster1
NC_047560.1	30568445	30569114	Cluster1
NC_047560.1	30606490	30606547	Cluster1
NC_047560.1	30620549	30620613	Cluster1
NC_047560.1	30994571	30996445	Cluster1
NC_047560.1	31019023	31019157	Cluster1
NC_047560.1	31038150	31039885	Cluster1
NC_047560.1	31067990	31068254	Cluster1
NC_047560.1	31070661	31070752	Cluster1
NC_047560.1	31127749	31128790	Cluster1
NC_047560.1	31399583	31399869	Cluster1
NC_047560.1	31415233	31417819	Cluster1
NC_047560.1	31454355	31454737	Cluster1
NC_047560.1	31616467	31616545	Cluster1
NC_047560.1	31708117	31708304	Cluster1
NC_047560.1	32574762	32574847	Cluster1
NC_047560.1	32667253	32667451	Cluster1
NC_047560.1	32833385	32833799	Cluster1
NC_047560.1	33820308	33820511	Cluster1
NC_047560.1	33821106	33821459	Cluster1
NC_047560.1	33876736	33876919	Cluster1
NC_047560.1	33920556	33920811	Cluster1
NC_047560.1	33937475	33937822	Cluster1
NC_047560.1	33969734	33971118	Cluster1
NC_047560.1	33985254	33985834	Cluster1
NC_047560.1	34085944	34086142	Cluster1
NC_047560.1	34604047	34604616	Cluster1
NC_047560.1	35050041	35050426	Cluster1
NC_047560.1	35057494	35058201	Cluster1
NC_047560.1	38175081	38176583	Cluster1
NC_047560.1	38351484	38351546	Cluster1
NC_047560.1	38354591	38354885	Cluster1
NC_047560.1	38740069	38740179	Cluster1
NC_047560.1	39898450	39898599	Cluster1
NC_047560.1	40087196	40087396	Cluster1
NC_047560.1	40088010	40088363	Cluster1
NC_047560.1	40153984	40154167	Cluster1
NC_047560.1	40220624	40220692	Cluster1
NC_047560.1	40242943	40243686	Cluster1
NC_047560.1	40248713	40250543	Cluster1
NC_047560.1	40256707	40257070	Cluster1
NC_047560.1	40260023	40260837	Cluster1
NC_047560.1	40404012	40404472	Cluster1
NC_047560.1	40420920	40421200	Cluster1
NC_047560.1	40435312	40435509	Cluster1
NC_047560.1	42384208	42384765	Cluster1
NC_047560.1	42948686	42949091	Cluster1
NC_047560.1	44908980	44909288	Cluster1
NC_047560.1	45288657	45290391	Cluster1
NC_047560.1	45704403	45704633	Cluster1
NC_047560.1	45871203	45871268	Cluster1
NC_047560.1	48342208	48342251	Cluster1
NC_047560.1	49637807	49638029	Cluster1
NC_047560.1	50514886	50514931	Cluster1
NC_047560.1	50527835	50527880	Cluster1
NC_047560.1	50540349	50540394	Cluster1
NC_047560.1	52941432	52941669	Cluster1
NC_047560.1	54273257	54273430	Cluster1
NC_047560.1	54295089	54295442	Cluster1
NC_047560.1	55504070	55504181	Cluster1
NC_047560.1	57488574	57488680	Cluster1
NC_047560.1	57723636	57723844	Cluster1
NC_047560.1	57866183	57867051	Cluster1
NC_047560.1	57950994	57951092	Cluster1
NC_047560.1	59003080	59003589	Cluster1
NC_047560.1	59009212	59009270	Cluster1
NC_047560.1	59011484	59011982	Cluster1
NC_047560.1	59046957	59047192	Cluster1
NC_047560.1	59096747	59096953	Cluster1
NC_047560.1	59132374	59132582	Cluster1
NC_047560.1	59267226	59267923	Cluster1
NC_047560.1	59371618	59372104	Cluster1
NC_047560.1	59688685	59689147	Cluster1
NC_047560.1	60056376	60056460	Cluster1
NC_047560.1	60075704	60075762	Cluster1
NC_047560.1	60080307	60080585	Cluster1
NC_047560.1	60126588	60126683	Cluster1
NC_047560.1	60841836	60842010	Cluster1
NC_047560.1	60916522	60917080	Cluster1
NC_047560.1	61360189	61361916	Cluster1
NC_047560.1	61527900	61527947	Cluster1
NC_047560.1	64147550	64147719	Cluster1
NC_047560.1	64162709	64162964	Cluster1
NC_047560.1	67145006	67145080	Cluster1
NC_047560.1	67988284	67988449	Cluster1
NC_047560.1	68218304	68218347	Cluster1
NC_047560.1	68304873	68304992	Cluster1
NC_047560.1	69440257	69440370	Cluster1
NC_047560.1	69533354	69534062	Cluster1
NC_047560.1	69540105	69540489	Cluster1
NC_047560.1	71654683	71654905	Cluster1
NC_047560.1	72359527	72359716	Cluster1
NC_047560.1	72831279	72831536	Cluster1
NC_047560.1	73059850	73060153	Cluster1
NC_047560.1	73141632	73141922	Cluster1
NC_047560.1	73164932	73165088	Cluster1
NC_047561.1	292831	292912	Cluster1
NC_047561.1	363482	365338	Cluster1
NC_047561.1	1128715	1128797	Cluster1
NC_047561.1	1408106	1408923	Cluster1
NC_047561.1	1470317	1470634	Cluster1
NC_047561.1	1548792	1549611	Cluster1
NC_047561.1	2003935	2004106	Cluster1
NC_047561.1	2011127	2011298	Cluster1
NC_047561.1	2018364	2018535	Cluster1
NC_047561.1	2190609	2190719	Cluster1
NC_047561.1	3898502	3898611	Cluster1
NC_047561.1	5423377	5423465	Cluster1
NC_047561.1	5427872	5427985	Cluster1
NC_047561.1	5708525	5708755	Cluster1
NC_047561.1	6724204	6724426	Cluster1
NC_047561.1	8511620	8511690	Cluster1
NC_047561.1	9098972	9100857	Cluster1
NC_047561.1	9102216	9107637	Cluster1
NC_047561.1	9110967	9114128	Cluster1
NC_047561.1	9627081	9627127	Cluster1
NC_047561.1	11489967	11490372	Cluster1
NC_047561.1	11510198	11510277	Cluster1
NC_047561.1	15095859	15096090	Cluster1
NC_047561.1	15588300	15588388	Cluster1
NC_047561.1	15589045	15589133	Cluster1
NC_047561.1	15613755	15613843	Cluster1
NC_047561.1	15760766	15760853	Cluster1
NC_047561.1	17694434	17694529	Cluster1
NC_047561.1	21336736	21336820	Cluster1
NC_047561.1	22821563	22822062	Cluster1
NC_047561.1	23304153	23304767	Cluster1
NC_047561.1	31477508	31477603	Cluster1
NC_047561.1	32472684	32472793	Cluster1
NC_047561.1	35547638	35548071	Cluster1
NC_047561.1	41122784	41122830	Cluster1
NC_047561.1	42976828	42976923	Cluster1
NC_047561.1	48248137	48248232	Cluster1
NC_047561.1	48410436	48410512	Cluster1
NC_047562.1	160409	160580	Cluster1
NC_047562.1	262539	262712	Cluster1
NC_047562.1	1121442	1121736	Cluster1
NC_047562.1	1124768	1124830	Cluster1
NC_047562.1	1314146	1314496	Cluster1
NC_047562.1	2849731	2849961	Cluster1
NC_047562.1	6225992	6226087	Cluster1
NC_047562.1	7481299	7481713	Cluster1
NC_047562.1	9414859	9414976	Cluster1
NC_047562.1	9509754	9510139	Cluster1
NC_047562.1	10645085	10645275	Cluster1
NC_047562.1	11739779	11739864	Cluster1
NC_047562.1	14936592	14936883	Cluster1
NC_047562.1	16214676	16215188	Cluster1
NC_047562.1	19266135	19266357	Cluster1
NC_047562.1	20055390	20055775	Cluster1
NC_047562.1	20062337	20062722	Cluster1
NC_047562.1	22425446	22425492	Cluster1
NC_047562.1	23385084	23385130	Cluster1
NC_047562.1	27834584	27835222	Cluster1
NC_047562.1	27836702	27836778	Cluster1
NC_047562.1	28643687	28643796	Cluster1
NC_047562.1	30140103	30140609	Cluster1
NC_047562.1	30142239	30142313	Cluster1
NC_047562.1	30144365	30144439	Cluster1
NC_047562.1	30149666	30150327	Cluster1
NC_047562.1	30152200	30152274	Cluster1
NC_047562.1	30154295	30154369	Cluster1
NC_047562.1	30155484	30155986	Cluster1
NC_047562.1	30157449	30157983	Cluster1
NC_047562.1	30160869	30161375	Cluster1
NC_047562.1	30164383	30164905	Cluster1
NC_047562.1	30171612	30171686	Cluster1
NC_047562.1	30173542	30173616	Cluster1
NC_047562.1	30175365	30175439	Cluster1
NC_047562.1	30178651	30178726	Cluster1
NC_047562.1	30180307	30180383	Cluster1
NC_047562.1	30181384	30181458	Cluster1
NC_047562.1	30183224	30183300	Cluster1
NC_047562.1	30188040	30188114	Cluster1
NC_047562.1	30188898	30188972	Cluster1
NC_047562.1	30190543	30190619	Cluster1
NC_047562.1	30204645	30204719	Cluster1
NC_047562.1	33012650	33012704	Cluster1
NC_047562.1	34486889	34487869	Cluster1
NC_047562.1	34743351	34743446	Cluster1
NC_047562.1	41781578	41781625	Cluster1
NC_047562.1	43783017	43783188	Cluster1
NC_047562.1	44720195	44720417	Cluster1
NC_047562.1	45491619	45491705	Cluster1
NC_047562.1	50317661	50317891	Cluster1
NC_047562.1	50998110	50998205	Cluster1
NC_047563.1	31713	31808	Cluster1
NC_047563.1	858869	858940	Cluster1
NC_047563.1	2367183	2373011	Cluster1
NC_047563.1	2495881	2495939	Cluster1
NC_047563.1	2569609	2570436	Cluster1
NC_047563.1	3605867	3605954	Cluster1
NC_047563.1	3630354	3630649	Cluster1
NC_047563.1	4715970	4716539	Cluster1
NC_047563.1	5537282	5537358	Cluster1
NC_047563.1	8084476	8085098	Cluster1
NC_047563.1	8136574	8136760	Cluster1
NC_047563.1	14440052	14440098	Cluster1
NC_047563.1	14507819	14507992	Cluster1
NC_047563.1	16338644	16338690	Cluster1
NC_047563.1	17775540	17776149	Cluster1
NC_047563.1	18081209	18081526	Cluster1
NC_047563.1	21672435	21672558	Cluster1
NC_047563.1	24791074	24791116	Cluster1
NC_047563.1	29646385	29646431	Cluster1
NC_047563.1	30018853	30018924	Cluster1
NC_047563.1	30546995	30547847	Cluster1
NC_047563.1	31012868	31013353	Cluster1
NC_047563.1	32297594	32297767	Cluster1
NC_047563.1	33403515	33403701	Cluster1
NC_047563.1	33895124	33895693	Cluster1
NC_047563.1	33999997	34000611	Cluster1
NC_047563.1	34670009	34670623	Cluster1
NC_047563.1	37201262	37201348	Cluster1
NC_047563.1	37526875	37527298	Cluster1
NC_047563.1	38793754	38793799	Cluster1
NC_047563.1	43035123	43035354	Cluster1
NC_047563.1	44041224	44041319	Cluster1
NC_047563.1	44358331	44358455	Cluster1
NC_047563.1	52494957	52495080	Cluster1
NC_047563.1	52687583	52687770	Cluster1
NC_047563.1	53088699	53088871	Cluster1
NC_047563.1	55134362	55134739	Cluster1
NC_047563.1	57040187	57040283	Cluster1
NC_047563.1	57216595	57216681	Cluster1
NC_047563.1	60060092	60060177	Cluster1
NC_047563.1	60896647	60897111	Cluster1
NC_047563.1	62057747	62057920	Cluster1
NC_047563.1	62265262	62265847	Cluster1
NC_047563.1	62266824	62267311	Cluster1
NC_047563.1	62269076	62269885	Cluster1
NC_047563.1	67815406	67815492	Cluster1
NC_047563.1	68469742	68469818	Cluster1
NC_047563.1	73271265	73271460	Cluster1
NC_047564.1	1278789	1278858	Cluster1
NC_047564.1	1283914	1284023	Cluster1
NC_047564.1	1320292	1320401	Cluster1
NC_047564.1	5459176	5459469	Cluster1
NC_047564.1	5499374	5499649	Cluster1
NC_047564.1	5500257	5500671	Cluster1
NC_047564.1	5966287	5966416	Cluster1
NC_047564.1	5968363	5968793	Cluster1
NC_047564.1	5974038	5974144	Cluster1
NC_047564.1	5975196	5975325	Cluster1
NC_047564.1	5991673	5991802	Cluster1
NC_047564.1	5993149	5993278	Cluster1
NC_047564.1	8988730	8988775	Cluster1
NC_047564.1	9662782	9662856	Cluster1
NC_047564.1	9665546	9665641	Cluster1
NC_047564.1	11937936	11938550	Cluster1
NC_047564.1	12819611	12820069	Cluster1
NC_047564.1	16621731	16621778	Cluster1
NC_047564.1	18761139	18761258	Cluster1
NC_047564.1	19013265	19013643	Cluster1
NC_047564.1	20027424	20027480	Cluster1
NC_047564.1	21020291	21020426	Cluster1
NC_047564.1	21528749	21529161	Cluster1
NC_047564.1	21748831	21748993	Cluster1
NC_047564.1	21751025	21751352	Cluster1
NC_047564.1	21756785	21757135	Cluster1
NC_047564.1	21774761	21775046	Cluster1
NC_047564.1	24526696	24526770	Cluster1
NC_047564.1	26579308	26579354	Cluster1
NC_047564.1	26595100	26595144	Cluster1
NC_047564.1	27003014	27003109	Cluster1
NC_047564.1	27095036	27095100	Cluster1
NC_047564.1	27940285	27940698	Cluster1
NC_047564.1	34613901	34614042	Cluster1
NC_047564.1	36350242	36350537	Cluster1
NC_047564.1	37786245	37786333	Cluster1
NC_047564.1	38080419	38080573	Cluster1
NC_047564.1	38082432	38082588	Cluster1
NC_047564.1	38083794	38083840	Cluster1
NC_047564.1	39172529	39172700	Cluster1
NC_047564.1	50373531	50373678	Cluster1
NC_047564.1	51541032	51541110	Cluster1
NC_047564.1	53950830	53950906	Cluster1
NC_047564.1	54668764	54668822	Cluster1
NC_047564.1	57902729	57902839	Cluster1
NC_047564.1	58939223	58940125	Cluster1
NC_047565.1	1674122	1674208	Cluster1
NC_047565.1	1686663	1686758	Cluster1
NC_047565.1	2399345	2399695	Cluster1
NC_047565.1	3100563	3100634	Cluster1
NC_047565.1	4256188	4256234	Cluster1
NC_047565.1	6038583	6038853	Cluster1
NC_047565.1	7796853	7797024	Cluster1
NC_047565.1	8312102	8312324	Cluster1
NC_047565.1	8623096	8623380	Cluster1
NC_047565.1	8808042	8808629	Cluster1
NC_047565.1	12883708	12883754	Cluster1
NC_047565.1	16943294	16943773	Cluster1
NC_047565.1	16963672	16964151	Cluster1
NC_047565.1	18953518	18953672	Cluster1
NC_047565.1	18958033	18958079	Cluster1
NC_047565.1	18958963	18959124	Cluster1
NC_047565.1	18960662	18960816	Cluster1
NC_047565.1	18965585	18965631	Cluster1
NC_047565.1	18966516	18966677	Cluster1
NC_047565.1	18968174	18968328	Cluster1
NC_047565.1	18973084	18973130	Cluster1
NC_047565.1	18974021	18974182	Cluster1
NC_047565.1	18975740	18975894	Cluster1
NC_047565.1	18980631	18980677	Cluster1
NC_047565.1	18981566	18981727	Cluster1
NC_047565.1	18983293	18983447	Cluster1
NC_047565.1	18988184	18988230	Cluster1
NC_047565.1	18989119	18989280	Cluster1
NC_047565.1	18990846	18991000	Cluster1
NC_047565.1	21260971	21261388	Cluster1
NC_047565.1	24457282	24457358	Cluster1
NC_047565.1	25664398	25664484	Cluster1
NC_047565.1	25667987	25668082	Cluster1
NC_047565.1	25877624	25878194	Cluster1
NC_047565.1	27939266	27939496	Cluster1
NC_047565.1	27945898	27946128	Cluster1
NC_047565.1	29250630	29250677	Cluster1
NC_047565.1	29632487	29632534	Cluster1
NC_047565.1	30864058	30864187	Cluster1
NC_047565.1	30898524	30898653	Cluster1
NC_047565.1	30913789	30913918	Cluster1
NC_047565.1	30933334	30933463	Cluster1
NC_047565.1	30970654	30970783	Cluster1
NC_047565.1	33014843	33014890	Cluster1
NC_047565.1	33146328	33146424	Cluster1
NC_047565.1	34854253	34854318	Cluster1
NC_047565.1	35045790	35045988	Cluster1
NC_047565.1	35560719	35561047	Cluster1
NC_047565.1	35585527	35585603	Cluster1
NC_047565.1	36703770	36703817	Cluster1
NC_047565.1	42250814	42250859	Cluster1
NC_047565.1	42776104	42776176	Cluster1
NC_047565.1	43988839	43988952	Cluster1
NC_047565.1	43995169	43995264	Cluster1
NC_047565.1	43995995	43996090	Cluster1
NC_047565.1	48463841	48464464	Cluster1
NC_047565.1	49814881	49815079	Cluster1
NC_047565.1	51000259	51000553	Cluster1
NC_047565.1	51003668	51003730	Cluster1
NC_047565.1	51135352	51136187	Cluster1
NC_047565.1	55884190	55884361	Cluster1
NC_047565.1	56087040	56087116	Cluster1
NC_047565.1	56288478	56288549	Cluster1
NC_047565.1	61287004	61287175	Cluster1
NC_047566.1	758103	758146	Cluster1
NC_047566.1	1758759	1759018	Cluster1
NC_047566.1	2928348	2928517	Cluster1
NC_047566.1	3566066	3566175	Cluster1
NC_047566.1	3863678	3863749	Cluster1
NC_047566.1	5647293	5647464	Cluster1
NC_047566.1	7412877	7412988	Cluster1
NC_047566.1	7505758	7505867	Cluster1
NC_047566.1	7671591	7671848	Cluster1
NC_047566.1	7693650	7694069	Cluster1
NC_047566.1	8049083	8049184	Cluster1
NC_047566.1	8336200	8336286	Cluster1
NC_047566.1	8631105	8631205	Cluster1
NC_047566.1	9066834	9067310	Cluster1
NC_047566.1	9418140	9418298	Cluster1
NC_047566.1	9458166	9458460	Cluster1
NC_047566.1	9461504	9461566	Cluster1
NC_047566.1	10838047	10838432	Cluster1
NC_047566.1	10844640	10845348	Cluster1
NC_047566.1	11715082	11715192	Cluster1
NC_047566.1	12449043	12449612	Cluster1
NC_047566.1	13219229	13219324	Cluster1
NC_047566.1	13902809	13903126	Cluster1
NC_047566.1	14938760	14938828	Cluster1
NC_047566.1	15084525	15085074	Cluster1
NC_047566.1	15665137	15665232	Cluster1
NC_047566.1	16113896	16113967	Cluster1
NC_047566.1	16511488	16511707	Cluster1
NC_047566.1	19064313	19064721	Cluster1
NC_047566.1	21075304	21075718	Cluster1
NC_047566.1	21216701	21216820	Cluster1
NC_047566.1	23284972	23285067	Cluster1
NC_047566.1	26560163	26560329	Cluster1
NC_047566.1	26936117	26936290	Cluster1
NC_047566.1	27000524	27000667	Cluster1
NC_047566.1	27875611	27875675	Cluster1
NC_047566.1	31348940	31348985	Cluster1
NC_047566.1	34648044	34648196	Cluster1
NC_047566.1	36843711	36844028	Cluster1
NC_047566.1	36848562	36848879	Cluster1
NC_047566.1	37415068	37415366	Cluster1
NC_047566.1	37420609	37420916	Cluster1
NC_047566.1	37443814	37444107	Cluster1
NC_047566.1	38995793	38996206	Cluster1
NC_047566.1	39605252	39605379	Cluster1
NC_047566.1	39606142	39606269	Cluster1
NC_047566.1	40731489	40731661	Cluster1
NC_047566.1	42139291	42139404	Cluster1
NC_047566.1	42565062	42565182	Cluster1
NC_047566.1	43177504	43177674	Cluster1
NC_047566.1	45296148	45296771	Cluster1
NC_047566.1	45580771	45580879	Cluster1
NC_047566.1	46910351	46910398	Cluster1
NC_047566.1	48274244	48274846	Cluster1
NC_047566.1	50823322	50823431	Cluster1
NC_047566.1	50885922	50887770	Cluster1
NC_047566.1	52780885	52780980	Cluster1
NC_047566.1	55009963	55010257	Cluster1
NC_047566.1	55013302	55013364	Cluster1
NC_047566.1	56048635	56049186	Cluster1
NC_047566.1	56441339	56442319	Cluster1
NC_047566.1	56679192	56679736	Cluster1
NC_047566.1	56716566	56716660	Cluster1
NC_047566.1	56720354	56720415	Cluster1
NC_047566.1	57847095	57847190	Cluster1
NC_047567.1	641334	641587	Cluster1
NC_047567.1	1266266	1266561	Cluster1
NC_047567.1	2531377	2531420	Cluster1
NC_047567.1	2849007	2849260	Cluster1
NC_047567.1	3707822	3707995	Cluster1
NC_047567.1	3772695	3772936	Cluster1
NC_047567.1	4003341	4003486	Cluster1
NC_047567.1	4460382	4460650	Cluster1
NC_047567.1	4901349	4901433	Cluster1
NC_047567.1	4983172	4983434	Cluster1
NC_047567.1	4995030	4995075	Cluster1
NC_047567.1	7251806	7252515	Cluster1
NC_047567.1	7258727	7259111	Cluster1
NC_047567.1	7434501	7434610	Cluster1
NC_047567.1	8686191	8686575	Cluster1
NC_047567.1	8982088	8982612	Cluster1
NC_047567.1	9997691	9998232	Cluster1
NC_047567.1	20571313	20571486	Cluster1
NC_047567.1	23509157	23509342	Cluster1
NC_047567.1	23579132	23579305	Cluster1
NC_047567.1	30763509	30763701	Cluster1
NC_047567.1	34797733	34798181	Cluster1
NC_047567.1	35020222	35020711	Cluster1
NC_047567.1	35034443	35034976	Cluster1
NC_047567.1	35114192	35114656	Cluster1
NC_047567.1	35124623	35125159	Cluster1
NC_047567.1	36082570	36083015	Cluster1
NC_047567.1	36100301	36100835	Cluster1
NC_047567.1	36137158	36137271	Cluster1
NC_047567.1	36248299	36248361	Cluster1
NC_047567.1	36258492	36258635	Cluster1
NC_047567.1	36651952	36652046	Cluster1
NC_047567.1	36753126	36753188	Cluster1
NC_047567.1	36763321	36763464	Cluster1
NC_047568.1	103594	103937	Cluster1
NC_047568.1	1882091	1882137	Cluster1
NC_047568.1	2995765	2996109	Cluster1
NC_047568.1	3872947	3873768	Cluster1
NC_047568.1	4680676	4680795	Cluster1
NC_047568.1	4878940	4879016	Cluster1
NC_047568.1	8996144	8996514	Cluster1
NC_047568.1	11277980	11278217	Cluster1
NC_047568.1	11555333	11555556	Cluster1
NC_047568.1	11585641	11585687	Cluster1
NC_047568.1	11586261	11586307	Cluster1
NC_047568.1	11777228	11777636	Cluster1
NC_047568.1	12829598	12830433	Cluster1
NC_047568.1	12952104	12952199	Cluster1
NC_047568.1	18969195	18969241	Cluster1
NC_047568.1	20189677	20189766	Cluster1
NC_047568.1	25775311	25775358	Cluster1
NC_047568.1	29327638	29327874	Cluster1
NC_047568.1	29853839	29853913	Cluster1
NC_047568.1	30995812	30995941	Cluster1
NC_047568.1	30996783	30996912	Cluster1
NC_047568.1	30997764	30997893	Cluster1
NC_047568.1	31030833	31030907	Cluster1
NC_047568.1	35586811	35586897	Cluster1
NC_047568.1	35658773	35659073	Cluster1
NC_047568.1	38000427	38000614	Cluster1
NC_047568.1	39399173	39399660	Cluster1
NC_047568.1	43032356	43032403	Cluster1
NC_047568.1	46466932	46467201	Cluster1
NC_047568.1	47176086	47176133	Cluster1
NC_047568.1	49451080	49451126	Cluster1
NC_047568.1	52934594	52934765	Cluster1
NC_047568.1	54587929	54588102	Cluster1
NC_047568.1	56943768	56943853	Cluster1
NC_047568.1	57308096	57308259	Cluster1
NW_022994774.1	620831	620885	Cluster1
NW_022994774.1	1094286	1094395	Cluster1
NW_022994780.1	558	921	Cluster1
NW_022994780.1	3883	4710	Cluster1
NW_022994780.1	30044	30450	Cluster1
NW_022994784.1	60977	61055	Cluster1
NW_022994784.1	146571	146674	Cluster1
NW_022994784.1	1032517	1032725	Cluster1
NW_022994784.1	1092389	1092545	Cluster1
NW_022994784.1	1225500	1225779	Cluster1
NW_022994788.1	10368	10546	Cluster1
NW_022994789.1	49494	49598	Cluster1
NW_022994789.1	52481	52540	Cluster1
NW_022994789.1	172162	172266	Cluster1
NW_022994789.1	216623	216733	Cluster1
NW_022994789.1	248539	248645	Cluster1
NW_022994789.1	256036	256178	Cluster1
NW_022994789.1	418716	418782	Cluster1
NW_022994789.1	637965	638187	Cluster1
NW_022994789.1	660694	660790	Cluster1
NW_022994789.1	670501	670605	Cluster1
NW_022994790.1	62057	62170	Cluster1
NW_022994792.1	39504	40484	Cluster1
NW_022994794.1	162280	162326	Cluster1
NW_022994794.1	206746	207207	Cluster1
NW_022994794.1	216045	216242	Cluster1
NW_022994794.1	269239	269641	Cluster1
NW_022994794.1	308117	308635	Cluster1
NW_022994794.1	361984	362791	Cluster1
NW_022994794.1	364016	364503	Cluster1
NW_022994794.1	365501	366084	Cluster1
NW_022994794.1	529238	529561	Cluster1
NW_022994799.1	9386	9467	Cluster1
NW_022994799.1	80027	80074	Cluster1
NW_022994799.1	482958	483653	Cluster1
NW_022994799.1	504107	504617	Cluster1
NW_022994799.1	559916	560017	Cluster1
NW_022994803.1	27270	27346	Cluster1
NW_022994805.1	59866	60203	Cluster1
NW_022994805.1	94518	94624	Cluster1
NW_022994809.1	3429	4123	Cluster1
NW_022994809.1	9118	9212	Cluster1
NW_022994809.1	392853	393051	Cluster1
NW_022994809.1	433700	433953	Cluster1
NW_022994813.1	346093	346187	Cluster1
NW_022994813.1	462831	463020	Cluster1
NW_022994815.1	120088	120480	Cluster1
NW_022994816.1	643845	643954	Cluster1
NW_022994819.1	95871	95965	Cluster1
NW_022994820.1	273481	273594	Cluster1
NW_022994820.1	509288	509582	Cluster1
NW_022994820.1	512627	512689	Cluster1
NW_022994820.1	633597	634104	Cluster1
NW_022994821.1	50982	51029	Cluster1
NW_022994821.1	92428	92650	Cluster1
NW_022994821.1	134228	134334	Cluster1
NW_022994821.1	198948	199125	Cluster1
NW_022994821.1	225494	225575	Cluster1
NW_022994821.1	278193	278253	Cluster1
NW_022994822.1	207548	207754	Cluster1
NW_022994822.1	445170	445212	Cluster1
NW_022994822.1	505549	505625	Cluster1
NW_022994824.1	236325	236372	Cluster1
NW_022994825.1	226029	226251	Cluster1
NW_022994829.1	375586	375810	Cluster1
NW_022994829.1	402206	402608	Cluster1
NW_022994830.1	82079	82287	Cluster1
NW_022994830.1	104039	104273	Cluster1
NW_022994830.1	136409	136551	Cluster1
NW_022994830.1	180892	180939	Cluster1
NW_022994830.1	186433	186511	Cluster1
NW_022994830.1	329601	329696	Cluster1
NW_022994830.1	332310	332371	Cluster1
NW_022994830.1	512793	512912	Cluster1
NW_022994831.1	225462	225529	Cluster1
NW_022994833.1	103320	103415	Cluster1
NW_022994833.1	112692	112751	Cluster1
NW_022994833.1	502192	502273	Cluster1
NW_022994834.1	134962	135371	Cluster1
NW_022994834.1	139600	139767	Cluster1
NW_022994834.1	402574	402642	Cluster1
NW_022994835.1	200087	200261	Cluster1
NW_022994835.1	214407	214659	Cluster1
NW_022994837.1	217983	218963	Cluster1
NW_022994838.1	144976	145502	Cluster1
NW_022994838.1	147244	147475	Cluster1
NW_022994838.1	286892	286998	Cluster1
NW_022994838.1	304941	305163	Cluster1
NW_022994838.1	313174	313355	Cluster1
NW_022994839.1	352248	352313	Cluster1
NW_022994839.1	460606	461171	Cluster1
NW_022994842.1	342512	343125	Cluster1
NW_022994843.1	77994	78492	Cluster1
NW_022994844.1	357999	358703	Cluster1
NW_022994844.1	630601	630858	Cluster1
NW_022994844.1	784821	784908	Cluster1
NW_022994845.1	99147	99260	Cluster1
NW_022994846.1	224798	224876	Cluster1
NW_022994848.1	390402	390458	Cluster1
NW_022994848.1	469056	469374	Cluster1
NW_022994848.1	545039	545261	Cluster1
NW_022994848.1	808503	808760	Cluster1
NW_022994848.1	809685	809942	Cluster1
NW_022994848.1	810840	811097	Cluster1
NW_022994850.1	441580	442466	Cluster1
NW_022994851.1	48388	48559	Cluster1
NW_022994851.1	119566	119958	Cluster1
NW_022994851.1	277188	277389	Cluster1
NW_022994853.1	133875	134078	Cluster1
NW_022994854.1	144532	144589	Cluster1
NW_022994854.1	233673	233758	Cluster1
NW_022994856.1	193160	193266	Cluster1
NW_022994856.1	200764	200921	Cluster1
NW_022994857.1	112481	112930	Cluster1
NW_022994857.1	116426	116585	Cluster1
NW_022994857.1	149236	151188	Cluster1
NW_022994858.1	240747	240916	Cluster1
NW_022994860.1	121042	121599	Cluster1
NW_022994863.1	248824	249804	Cluster1
NW_022994863.1	277617	277818	Cluster1
NW_022994863.1	296104	296628	Cluster1
NW_022994863.1	298339	298570	Cluster1
NW_022994863.1	541751	541842	Cluster1
NW_022994863.1	544148	544545	Cluster1
NW_022994863.1	761015	761062	Cluster1
NW_022994863.1	798973	799057	Cluster1
NW_022994863.1	807916	808017	Cluster1
NW_022994863.1	817138	817295	Cluster1
NW_022994865.1	265343	265512	Cluster1
NW_022994865.1	1337659	1338633	Cluster1
NW_022994865.1	1821500	1821722	Cluster1
NW_022994865.1	2473380	2473971	Cluster1
NW_022994866.1	40072	40303	Cluster1
NW_022994866.1	42023	42550	Cluster1
NW_022994866.1	48499	48730	Cluster1
NW_022994866.1	50450	50977	Cluster1
NW_022994866.1	199524	200091	Cluster1
NW_022994866.1	207440	209314	Cluster1
NW_022994868.1	97329	97436	Cluster1
NW_022994868.1	110499	110564	Cluster1
NW_022994869.1	95266	95616	Cluster1
NW_022994869.1	118860	119114	Cluster1
NW_022994869.1	124463	124526	Cluster1
NW_022994872.1	50694	50863	Cluster1
NW_022994872.1	86679	86961	Cluster1
NW_022994872.1	121393	121772	Cluster1
NW_022994875.1	49353	49466	Cluster1
NW_022994877.1	181564	181733	Cluster1
NW_022994881.1	7593	7674	Cluster1
NW_022994881.1	20566	20644	Cluster1
NW_022994881.1	278643	278690	Cluster1
NW_022994881.1	284178	284256	Cluster1
NW_022994882.1	47604	47678	Cluster1
NW_022994885.1	153828	154145	Cluster1
NW_022994886.1	338767	338945	Cluster1
NW_022994886.1	610358	610547	Cluster1
NW_022994888.1	127288	127343	Cluster1
NW_022994889.1	149083	149291	Cluster1
NW_022994891.1	11737	11940	Cluster1
NW_022994891.1	34282	34456	Cluster1
NW_022994891.1	58797	59049	Cluster1
NW_022994892.1	99855	99941	Cluster1
NW_022994894.1	135482	135577	Cluster1
NW_022994895.1	203200	203306	Cluster1
NW_022994895.1	212329	212413	Cluster1
NW_022994895.1	224335	224835	Cluster1
NW_022994895.1	302286	302354	Cluster1
NW_022994895.1	346078	346276	Cluster1
NW_022994915.1	38477	38587	Cluster1
NW_022994930.1	69194	69240	Cluster1
NW_022994937.1	287974	288044	Cluster1
NW_022994939.1	157399	157558	Cluster1
NW_022994948.1	653066	653262	Cluster1
NW_022994950.1	11628	11704	Cluster1
NW_022994985.1	72483	72569	Cluster1
NW_022994997.1	149550	149669	Cluster1
NW_022994998.1	6956	7001	Cluster1
NC_047559.1	943034	944095	Cluster2
NC_047559.1	944663	947071	Cluster2
NC_047559.1	947622	948373	Cluster2
NC_047559.1	948914	950354	Cluster2
NC_047559.1	1214144	1214223	Cluster2
NC_047559.1	1215297	1215363	Cluster2
NC_047559.1	1454068	1454418	Cluster2
NC_047559.1	3158394	3159495	Cluster2
NC_047559.1	3169152	3169321	Cluster2
NC_047559.1	4538204	4538783	Cluster2
NC_047559.1	4555275	4555963	Cluster2
NC_047559.1	7229098	7229477	Cluster2
NC_047559.1	7340856	7340945	Cluster2
NC_047559.1	7959941	7960058	Cluster2
NC_047559.1	8320403	8321091	Cluster2
NC_047559.1	8983470	8983587	Cluster2
NC_047559.1	9624335	9624496	Cluster2
NC_047559.1	9891928	9892154	Cluster2
NC_047559.1	9912182	9912299	Cluster2
NC_047559.1	10362346	10362713	Cluster2
NC_047559.1	10575630	10576244	Cluster2
NC_047559.1	11727445	11727523	Cluster2
NC_047559.1	11728919	11729312	Cluster2
NC_047559.1	11731129	11731610	Cluster2
NC_047559.1	11732635	11733124	Cluster2
NC_047559.1	11914444	11914825	Cluster2
NC_047559.1	14393524	14393614	Cluster2
NC_047559.1	15277856	15277965	Cluster2
NC_047559.1	16443956	16444285	Cluster2
NC_047559.1	16531679	16531796	Cluster2
NC_047559.1	16844670	16845010	Cluster2
NC_047559.1	17085731	17086241	Cluster2
NC_047559.1	17159847	17160059	Cluster2
NC_047559.1	17312195	17312342	Cluster2
NC_047559.1	18380494	18380573	Cluster2
NC_047559.1	18434072	18434444	Cluster2
NC_047559.1	19229778	19230049	Cluster2
NC_047559.1	19319595	19319866	Cluster2
NC_047559.1	19428326	19428394	Cluster2
NC_047559.1	21772656	21772895	Cluster2
NC_047559.1	22176645	22176719	Cluster2
NC_047559.1	22734882	22737495	Cluster2
NC_047559.1	23305103	23305232	Cluster2
NC_047559.1	23356000	23356087	Cluster2
NC_047559.1	23371290	23371377	Cluster2
NC_047559.1	23597243	23597397	Cluster2
NC_047559.1	23876079	23878688	Cluster2
NC_047559.1	24053453	24053532	Cluster2
NC_047559.1	24902911	24903085	Cluster2
NC_047559.1	25612452	25612526	Cluster2
NC_047559.1	28259044	28259095	Cluster2
NC_047559.1	28760614	28760775	Cluster2
NC_047559.1	28769508	28769669	Cluster2
NC_047559.1	30065584	30065746	Cluster2
NC_047559.1	30968830	30968950	Cluster2
NC_047559.1	30969868	30969947	Cluster2
NC_047559.1	31348726	31348767	Cluster2
NC_047559.1	31349733	31349853	Cluster2
NC_047559.1	31365115	31365254	Cluster2
NC_047559.1	31381061	31381102	Cluster2
NC_047559.1	31557568	31557688	Cluster2
NC_047559.1	32908909	32909078	Cluster2
NC_047559.1	33138120	33138317	Cluster2
NC_047559.1	37449295	37449340	Cluster2
NC_047559.1	38806446	38806710	Cluster2
NC_047559.1	39103780	39104890	Cluster2
NC_047559.1	39714108	39714334	Cluster2
NC_047559.1	39943260	39943985	Cluster2
NC_047559.1	39948296	39949021	Cluster2
NC_047559.1	41407474	41407815	Cluster2
NC_047559.1	41685961	41686027	Cluster2
NC_047559.1	42076833	42077319	Cluster2
NC_047559.1	42078311	42078792	Cluster2
NC_047559.1	42080612	42081005	Cluster2
NC_047559.1	42082400	42082482	Cluster2
NC_047559.1	42703392	42703542	Cluster2
NC_047559.1	44152971	44153132	Cluster2
NC_047559.1	44825557	44825688	Cluster2
NC_047559.1	47787245	47787325	Cluster2
NC_047559.1	48082476	48082523	Cluster2
NC_047559.1	48427393	48427988	Cluster2
NC_047559.1	48952588	48952738	Cluster2
NC_047559.1	48962779	48962877	Cluster2
NC_047559.1	50207341	50207502	Cluster2
NC_047559.1	51130693	51130810	Cluster2
NC_047559.1	51233971	51234088	Cluster2
NC_047559.1	51498596	51498649	Cluster2
NC_047559.1	51770611	51770772	Cluster2
NC_047559.1	52443423	52443931	Cluster2
NC_047559.1	53076316	53076447	Cluster2
NC_047559.1	53712782	53713316	Cluster2
NC_047559.1	54483312	54483497	Cluster2
NC_047559.1	54494482	54494720	Cluster2
NC_047559.1	54502124	54502309	Cluster2
NC_047559.1	54508947	54509183	Cluster2
NC_047559.1	54520455	54520691	Cluster2
NC_047559.1	54817197	54817426	Cluster2
NC_047559.1	54831506	54831735	Cluster2
NC_047559.1	54843882	54844111	Cluster2
NC_047559.1	54947633	54947750	Cluster2
NC_047559.1	55179200	55179317	Cluster2
NC_047559.1	55740558	55741223	Cluster2
NC_047560.1	25972	26484	Cluster2
NC_047560.1	27471	27614	Cluster2
NC_047560.1	710804	710964	Cluster2
NC_047560.1	1255974	1256563	Cluster2
NC_047560.1	1770419	1771876	Cluster2
NC_047560.1	1772417	1773168	Cluster2
NC_047560.1	1773719	1777632	Cluster2
NC_047560.1	2718102	2718504	Cluster2
NC_047560.1	2996418	2996463	Cluster2
NC_047560.1	3245732	3245781	Cluster2
NC_047560.1	3258225	3258672	Cluster2
NC_047560.1	3263710	3264155	Cluster2
NC_047560.1	3294197	3294283	Cluster2
NC_047560.1	3295829	3295915	Cluster2
NC_047560.1	3297461	3297547	Cluster2
NC_047560.1	3299093	3299179	Cluster2
NC_047560.1	3300725	3300811	Cluster2
NC_047560.1	3323169	3323347	Cluster2
NC_047560.1	3492768	3493280	Cluster2
NC_047560.1	3494013	3494198	Cluster2
NC_047560.1	3494929	3497606	Cluster2
NC_047560.1	3500151	3500534	Cluster2
NC_047560.1	3501392	3502354	Cluster2
NC_047560.1	3505191	3506560	Cluster2
NC_047560.1	3512079	3512434	Cluster2
NC_047560.1	3521839	3522232	Cluster2
NC_047560.1	3523090	3523540	Cluster2
NC_047560.1	3528165	3529362	Cluster2
NC_047560.1	3530884	3531183	Cluster2
NC_047560.1	3642524	3642997	Cluster2
NC_047560.1	3843796	3844243	Cluster2
NC_047560.1	3940753	3941199	Cluster2
NC_047560.1	4002406	4002902	Cluster2
NC_047560.1	4090320	4090766	Cluster2
NC_047560.1	4122867	4123922	Cluster2
NC_047560.1	4133530	4134679	Cluster2
NC_047560.1	4247007	4247452	Cluster2
NC_047560.1	4477828	4478274	Cluster2
NC_047560.1	4598863	4599309	Cluster2
NC_047560.1	4682271	4682753	Cluster2
NC_047560.1	4866348	4866830	Cluster2
NC_047560.1	5006755	5006985	Cluster2
NC_047560.1	5061431	5061876	Cluster2
NC_047560.1	5167049	5167218	Cluster2
NC_047560.1	5199157	5199274	Cluster2
NC_047560.1	5245242	5245688	Cluster2
NC_047560.1	5409628	5410120	Cluster2
NC_047560.1	5649101	5649583	Cluster2
NC_047560.1	5831666	5832314	Cluster2
NC_047560.1	6027728	6027876	Cluster2
NC_047560.1	6079908	6079956	Cluster2
NC_047560.1	6082112	6082257	Cluster2
NC_047560.1	6095931	6096334	Cluster2
NC_047560.1	6098903	6099372	Cluster2
NC_047560.1	6122189	6123342	Cluster2
NC_047560.1	6154259	6154528	Cluster2
NC_047560.1	6165393	6165459	Cluster2
NC_047560.1	6173215	6173277	Cluster2
NC_047560.1	6184820	6185211	Cluster2
NC_047560.1	6186606	6186685	Cluster2
NC_047560.1	6189002	6189230	Cluster2
NC_047560.1	6197733	6199041	Cluster2
NC_047560.1	6200083	6201600	Cluster2
NC_047560.1	6213130	6213234	Cluster2
NC_047560.1	6224507	6224930	Cluster2
NC_047560.1	6230736	6230789	Cluster2
NC_047560.1	6231614	6231977	Cluster2
NC_047560.1	6295561	6295722	Cluster2
NC_047560.1	6302849	6303243	Cluster2
NC_047560.1	6318911	6319127	Cluster2
NC_047560.1	6332428	6332620	Cluster2
NC_047560.1	6335825	6336590	Cluster2
NC_047560.1	6337719	6339264	Cluster2
NC_047560.1	6340636	6341084	Cluster2
NC_047560.1	6366004	6366449	Cluster2
NC_047560.1	6383185	6384529	Cluster2
NC_047560.1	6571220	6571299	Cluster2
NC_047560.1	6596485	6596937	Cluster2
NC_047560.1	6631533	6631993	Cluster2
NC_047560.1	6669016	6669231	Cluster2
NC_047560.1	6751503	6752380	Cluster2
NC_047560.1	6816341	6816787	Cluster2
NC_047560.1	6900355	6900801	Cluster2
NC_047560.1	6974414	6974874	Cluster2
NC_047560.1	7106096	7106311	Cluster2
NC_047560.1	7122198	7122644	Cluster2
NC_047560.1	7170941	7171387	Cluster2
NC_047560.1	7302977	7303365	Cluster2
NC_047560.1	7324685	7325067	Cluster2
NC_047560.1	7347396	7348836	Cluster2
NC_047560.1	7349377	7350128	Cluster2
NC_047560.1	7350679	7354506	Cluster2
NC_047560.1	7375904	7378611	Cluster2
NC_047560.1	7380601	7380925	Cluster2
NC_047560.1	7397152	7398501	Cluster2
NC_047560.1	7399311	7399740	Cluster2
NC_047560.1	7403071	7403555	Cluster2
NC_047560.1	7423191	7423370	Cluster2
NC_047560.1	7426892	7427627	Cluster2
NC_047560.1	7435788	7435924	Cluster2
NC_047560.1	7438709	7439198	Cluster2
NC_047560.1	7444361	7446552	Cluster2
NC_047560.1	7448222	7448347	Cluster2
NC_047560.1	7460496	7460553	Cluster2
NC_047560.1	7489904	7489949	Cluster2
NC_047560.1	7501997	7502042	Cluster2
NC_047560.1	7520695	7521178	Cluster2
NC_047560.1	7522055	7523206	Cluster2
NC_047560.1	7523776	7523854	Cluster2
NC_047560.1	7676094	7677187	Cluster2
NC_047560.1	7693148	7693659	Cluster2
NC_047560.1	7694646	7699134	Cluster2
NC_047560.1	7701740	7702125	Cluster2
NC_047560.1	7704723	7705413	Cluster2
NC_047560.1	7707917	7710051	Cluster2
NC_047560.1	7714552	7714920	Cluster2
NC_047560.1	7726101	7726481	Cluster2
NC_047560.1	7743334	7745055	Cluster2
NC_047560.1	7747970	7748036	Cluster2
NC_047560.1	7750437	7750690	Cluster2
NC_047560.1	7994281	7994727	Cluster2
NC_047560.1	8022804	8023249	Cluster2
NC_047560.1	8108358	8108804	Cluster2
NC_047560.1	8185846	8186379	Cluster2
NC_047560.1	8220810	8221256	Cluster2
NC_047560.1	8248467	8248913	Cluster2
NC_047560.1	8436134	8436330	Cluster2
NC_047560.1	8568823	8569269	Cluster2
NC_047560.1	8654246	8654290	Cluster2
NC_047560.1	9696862	9698203	Cluster2
NC_047560.1	9708843	9709279	Cluster2
NC_047560.1	9730810	9731145	Cluster2
NC_047560.1	9746700	9748353	Cluster2
NC_047560.1	9748893	9749644	Cluster2
NC_047560.1	9750195	9752603	Cluster2
NC_047560.1	9753108	9754466	Cluster2
NC_047560.1	9759043	9759101	Cluster2
NC_047560.1	9762486	9762771	Cluster2
NC_047560.1	9763932	9763979	Cluster2
NC_047560.1	9898869	9899315	Cluster2
NC_047560.1	11195207	11195255	Cluster2
NC_047560.1	11200297	11200672	Cluster2
NC_047560.1	12119967	12120495	Cluster2
NC_047560.1	12123848	12124009	Cluster2
NC_047560.1	12785959	12786432	Cluster2
NC_047560.1	12787443	12787925	Cluster2
NC_047560.1	12789741	12790136	Cluster2
NC_047560.1	12791529	12791608	Cluster2
NC_047560.1	12920639	12921742	Cluster2
NC_047560.1	13882686	13882836	Cluster2
NC_047560.1	13889534	13889637	Cluster2
NC_047560.1	13892754	13893620	Cluster2
NC_047560.1	13916383	13917700	Cluster2
NC_047560.1	13918525	13918639	Cluster2
NC_047560.1	13928949	13929052	Cluster2
NC_047560.1	13932235	13932362	Cluster2
NC_047560.1	13935921	13936086	Cluster2
NC_047560.1	13952406	13952678	Cluster2
NC_047560.1	13967808	13968014	Cluster2
NC_047560.1	13968595	13969218	Cluster2
NC_047560.1	13971727	13972143	Cluster2
NC_047560.1	13972942	13973297	Cluster2
NC_047560.1	13978181	13978298	Cluster2
NC_047560.1	14002199	14002300	Cluster2
NC_047560.1	14011603	14011659	Cluster2
NC_047560.1	14035686	14035757	Cluster2
NC_047560.1	14074366	14074613	Cluster2
NC_047560.1	14094684	14094873	Cluster2
NC_047560.1	14097910	14099376	Cluster2
NC_047560.1	14102281	14102337	Cluster2
NC_047560.1	14103325	14103386	Cluster2
NC_047560.1	14106284	14108497	Cluster2
NC_047560.1	14142003	14143503	Cluster2
NC_047560.1	14277778	14277900	Cluster2
NC_047560.1	14303897	14303985	Cluster2
NC_047560.1	14400368	14400740	Cluster2
NC_047560.1	14852249	14852383	Cluster2
NC_047560.1	15290953	15291169	Cluster2
NC_047560.1	15695581	15695743	Cluster2
NC_047560.1	15854040	15854784	Cluster2
NC_047560.1	16165824	16165986	Cluster2
NC_047560.1	16466870	16467401	Cluster2
NC_047560.1	17377419	17377536	Cluster2
NC_047560.1	18500277	18502865	Cluster2
NC_047560.1	18914847	18915170	Cluster2
NC_047560.1	19060356	19060436	Cluster2
NC_047560.1	19938069	19938178	Cluster2
NC_047560.1	20346436	20346518	Cluster2
NC_047560.1	20348724	20349206	Cluster2
NC_047560.1	20350201	20350686	Cluster2
NC_047560.1	21296958	21297445	Cluster2
NC_047560.1	21298454	21298936	Cluster2
NC_047560.1	21300752	21301147	Cluster2
NC_047560.1	21302537	21302618	Cluster2
NC_047560.1	22371532	22371951	Cluster2
NC_047560.1	23702411	23702493	Cluster2
NC_047560.1	24440323	24440391	Cluster2
NC_047560.1	25282504	25283248	Cluster2
NC_047560.1	25743826	25743882	Cluster2
NC_047560.1	25745012	25745181	Cluster2
NC_047560.1	25967023	25967139	Cluster2
NC_047560.1	27081548	27081634	Cluster2
NC_047560.1	27085175	27085261	Cluster2
NC_047560.1	27088802	27088888	Cluster2
NC_047560.1	27481276	27482005	Cluster2
NC_047560.1	27642031	27642112	Cluster2
NC_047560.1	27646009	27646491	Cluster2
NC_047560.1	27647475	27647984	Cluster2
NC_047560.1	27794687	27795098	Cluster2
NC_047560.1	28458528	28458856	Cluster2
NC_047560.1	28734189	28736382	Cluster2
NC_047560.1	28738066	28738191	Cluster2
NC_047560.1	28766910	28767090	Cluster2
NC_047560.1	28784392	28784460	Cluster2
NC_047560.1	28815666	28815759	Cluster2
NC_047560.1	28929874	28929967	Cluster2
NC_047560.1	28989018	28989557	Cluster2
NC_047560.1	28991147	28991391	Cluster2
NC_047560.1	29014806	29016531	Cluster2
NC_047560.1	29023590	29024394	Cluster2
NC_047560.1	29034887	29035225	Cluster2
NC_047560.1	29040611	29041977	Cluster2
NC_047560.1	29051131	29052044	Cluster2
NC_047560.1	29054019	29054132	Cluster2
NC_047560.1	29056125	29056472	Cluster2
NC_047560.1	29060383	29060463	Cluster2
NC_047560.1	29073532	29074642	Cluster2
NC_047560.1	29129279	29130044	Cluster2
NC_047560.1	29219639	29220283	Cluster2
NC_047560.1	29480667	29480720	Cluster2
NC_047560.1	29722374	29722635	Cluster2
NC_047560.1	29854376	29854729	Cluster2
NC_047560.1	30358107	30358447	Cluster2
NC_047560.1	30582748	30583693	Cluster2
NC_047560.1	30588673	30589182	Cluster2
NC_047560.1	30642987	30643190	Cluster2
NC_047560.1	30660814	30661196	Cluster2
NC_047560.1	30940066	30940318	Cluster2
NC_047560.1	30941461	30942583	Cluster2
NC_047560.1	30946378	30946443	Cluster2
NC_047560.1	30981089	30981408	Cluster2
NC_047560.1	30988634	30990059	Cluster2
NC_047560.1	30992300	30992342	Cluster2
NC_047560.1	30998823	30998982	Cluster2
NC_047560.1	31001848	31003360	Cluster2
NC_047560.1	31007936	31008251	Cluster2
NC_047560.1	31017563	31018020	Cluster2
NC_047560.1	31020198	31020618	Cluster2
NC_047560.1	31042507	31042712	Cluster2
NC_047560.1	31043987	31044203	Cluster2
NC_047560.1	31046536	31047340	Cluster2
NC_047560.1	31051193	31052326	Cluster2
NC_047560.1	31056648	31056796	Cluster2
NC_047560.1	31058377	31059496	Cluster2
NC_047560.1	31071886	31072073	Cluster2
NC_047560.1	31090560	31090842	Cluster2
NC_047560.1	31123038	31125839	Cluster2
NC_047560.1	31136292	31136342	Cluster2
NC_047560.1	31188311	31188462	Cluster2
NC_047560.1	31202744	31203344	Cluster2
NC_047560.1	31355154	31358329	Cluster2
NC_047560.1	31367690	31367810	Cluster2
NC_047560.1	31369598	31370873	Cluster2
NC_047560.1	31371478	31371640	Cluster2
NC_047560.1	31372492	31373465	Cluster2
NC_047560.1	31375453	31376488	Cluster2
NC_047560.1	31385747	31385791	Cluster2
NC_047560.1	31402221	31402862	Cluster2
NC_047560.1	31419326	31419668	Cluster2
NC_047560.1	31421947	31422351	Cluster2
NC_047560.1	31423792	31424500	Cluster2
NC_047560.1	31456420	31456752	Cluster2
NC_047560.1	31458240	31458345	Cluster2
NC_047560.1	31709331	31709493	Cluster2
NC_047560.1	32572044	32572085	Cluster2
NC_047560.1	32573047	32573160	Cluster2
NC_047560.1	32967002	32967088	Cluster2
NC_047560.1	32970419	32970505	Cluster2
NC_047560.1	32974101	32974187	Cluster2
NC_047560.1	33097654	33097981	Cluster2
NC_047560.1	33750459	33750538	Cluster2
NC_047560.1	33870204	33871213	Cluster2
NC_047560.1	33871918	33873337	Cluster2
NC_047560.1	33873875	33874299	Cluster2
NC_047560.1	33878316	33878740	Cluster2
NC_047560.1	33893539	33894008	Cluster2
NC_047560.1	33897689	33897735	Cluster2
NC_047560.1	33900683	33900796	Cluster2
NC_047560.1	33905689	33905739	Cluster2
NC_047560.1	33933767	33934064	Cluster2
NC_047560.1	33943345	33943506	Cluster2
NC_047560.1	33946054	33946328	Cluster2
NC_047560.1	33962583	33963052	Cluster2
NC_047560.1	33968430	33968607	Cluster2
NC_047560.1	34075931	34076664	Cluster2
NC_047560.1	34079244	34079482	Cluster2
NC_047560.1	34080086	34080236	Cluster2
NC_047560.1	34080876	34081434	Cluster2
NC_047560.1	34083038	34083650	Cluster2
NC_047560.1	34092047	34092379	Cluster2
NC_047560.1	34110571	34111251	Cluster2
NC_047560.1	34122099	34122142	Cluster2
NC_047560.1	34500443	34500520	Cluster2
NC_047560.1	35052533	35055583	Cluster2
NC_047560.1	35609242	35609446	Cluster2
NC_047560.1	35774258	35774415	Cluster2
NC_047560.1	35881118	35881218	Cluster2
NC_047560.1	36002526	36002742	Cluster2
NC_047560.1	36449263	36449641	Cluster2
NC_047560.1	36459344	36459461	Cluster2
NC_047560.1	36853974	36854062	Cluster2
NC_047560.1	37360464	37360561	Cluster2
NC_047560.1	37576162	37576206	Cluster2
NC_047560.1	37589590	37589646	Cluster2
NC_047560.1	37590769	37590890	Cluster2
NC_047560.1	37848733	37848831	Cluster2
NC_047560.1	38120702	38120747	Cluster2
NC_047560.1	38180721	38180898	Cluster2
NC_047560.1	38842513	38842807	Cluster2
NC_047560.1	39643708	39643791	Cluster2
NC_047560.1	39739858	39740446	Cluster2
NC_047560.1	39747069	39747659	Cluster2
NC_047560.1	39896499	39896658	Cluster2
NC_047560.1	40076087	40076283	Cluster2
NC_047560.1	40080480	40080739	Cluster2
NC_047560.1	40142244	40143019	Cluster2
NC_047560.1	40143559	40145219	Cluster2
NC_047560.1	40145759	40147422	Cluster2
NC_047560.1	40149192	40150611	Cluster2
NC_047560.1	40151149	40151573	Cluster2
NC_047560.1	40155564	40155988	Cluster2
NC_047560.1	40176431	40176517	Cluster2
NC_047560.1	40188639	40188915	Cluster2
NC_047560.1	40202910	40203087	Cluster2
NC_047560.1	40246637	40247518	Cluster2
NC_047560.1	40258541	40259339	Cluster2
NC_047560.1	40272181	40272619	Cluster2
NC_047560.1	40277068	40278517	Cluster2
NC_047560.1	40312445	40312929	Cluster2
NC_047560.1	40391677	40391760	Cluster2
NC_047560.1	40411611	40412349	Cluster2
NC_047560.1	40415501	40416321	Cluster2
NC_047560.1	40418848	40419467	Cluster2
NC_047560.1	40443817	40444497	Cluster2
NC_047560.1	40471960	40472002	Cluster2
NC_047560.1	40476950	40477678	Cluster2
NC_047560.1	40499362	40500511	Cluster2
NC_047560.1	40713860	40714158	Cluster2
NC_047560.1	41499012	41499489	Cluster2
NC_047560.1	41500673	41501155	Cluster2
NC_047560.1	41502972	41503367	Cluster2
NC_047560.1	42625676	42626109	Cluster2
NC_047560.1	42627169	42627330	Cluster2
NC_047560.1	42844537	42844624	Cluster2
NC_047560.1	43010250	43010328	Cluster2
NC_047560.1	43011477	43011858	Cluster2
NC_047560.1	43013674	43014156	Cluster2
NC_047560.1	43015300	43015787	Cluster2
NC_047560.1	43028946	43029045	Cluster2
NC_047560.1	43620581	43620680	Cluster2
NC_047560.1	44891956	44892044	Cluster2
NC_047560.1	44905380	44905599	Cluster2
NC_047560.1	44912671	44913416	Cluster2
NC_047560.1	45014818	45014980	Cluster2
NC_047560.1	45015997	45016175	Cluster2
NC_047560.1	45269866	45271600	Cluster2
NC_047560.1	45373436	45373570	Cluster2
NC_047560.1	45870021	45870183	Cluster2
NC_047560.1	45872032	45872127	Cluster2
NC_047560.1	45910701	45910954	Cluster2
NC_047560.1	46148195	46148365	Cluster2
NC_047560.1	46543349	46543474	Cluster2
NC_047560.1	47270558	47271053	Cluster2
NC_047560.1	47273065	47273166	Cluster2
NC_047560.1	47289721	47289890	Cluster2
NC_047560.1	48145680	48145762	Cluster2
NC_047560.1	48209132	48209251	Cluster2
NC_047560.1	48921446	48921528	Cluster2
NC_047560.1	48922918	48923313	Cluster2
NC_047560.1	48925451	48925595	Cluster2
NC_047560.1	48926595	48927081	Cluster2
NC_047560.1	49302336	49302456	Cluster2
NC_047560.1	49885946	49886024	Cluster2
NC_047560.1	49888168	49888560	Cluster2
NC_047560.1	49890376	49890858	Cluster2
NC_047560.1	49891847	49892336	Cluster2
NC_047560.1	50911731	50912177	Cluster2
NC_047560.1	51249010	51249377	Cluster2
NC_047560.1	51440346	51440392	Cluster2
NC_047560.1	52472345	52472390	Cluster2
NC_047560.1	52613227	52613388	Cluster2
NC_047560.1	53283435	53283596	Cluster2
NC_047560.1	53788691	53788808	Cluster2
NC_047560.1	54116993	54117095	Cluster2
NC_047560.1	54120586	54120665	Cluster2
NC_047560.1	54274589	54274750	Cluster2
NC_047560.1	54291490	54291709	Cluster2
NC_047560.1	54298874	54299619	Cluster2
NC_047560.1	54526963	54527026	Cluster2
NC_047560.1	54528095	54528174	Cluster2
NC_047560.1	55901758	55902504	Cluster2
NC_047560.1	56900969	56901035	Cluster2
NC_047560.1	57353572	57354627	Cluster2
NC_047560.1	57380830	57382300	Cluster2
NC_047560.1	57483289	57484062	Cluster2
NC_047560.1	57487333	57487932	Cluster2
NC_047560.1	57492185	57492251	Cluster2
NC_047560.1	57512855	57513356	Cluster2
NC_047560.1	57560112	57560189	Cluster2
NC_047560.1	57702387	57702731	Cluster2
NC_047560.1	57706445	57706924	Cluster2
NC_047560.1	57719078	57719195	Cluster2
NC_047560.1	57952138	57952296	Cluster2
NC_047560.1	58591445	58591957	Cluster2
NC_047560.1	58626676	58626945	Cluster2
NC_047560.1	58630134	58630629	Cluster2
NC_047560.1	58634359	58634730	Cluster2
NC_047560.1	58642358	58642436	Cluster2
NC_047560.1	58643835	58644229	Cluster2
NC_047560.1	58646043	58646525	Cluster2
NC_047560.1	58647513	58648002	Cluster2
NC_047560.1	58793439	58793484	Cluster2
NC_047560.1	58990790	58991033	Cluster2
NC_047560.1	59002250	59002308	Cluster2
NC_047560.1	59031898	59032049	Cluster2
NC_047560.1	59051878	59052032	Cluster2
NC_047560.1	59101392	59101665	Cluster2
NC_047560.1	59104844	59105343	Cluster2
NC_047560.1	59137022	59137291	Cluster2
NC_047560.1	59140486	59140989	Cluster2
NC_047560.1	59144700	59145059	Cluster2
NC_047560.1	59148360	59148409	Cluster2
NC_047560.1	59268539	59269794	Cluster2
NC_047560.1	59273306	59273486	Cluster2
NC_047560.1	59278569	59279252	Cluster2
NC_047560.1	59292604	59292894	Cluster2
NC_047560.1	59303164	59303938	Cluster2
NC_047560.1	59626100	59626834	Cluster2
NC_047560.1	59830711	59831019	Cluster2
NC_047560.1	59837497	59837594	Cluster2
NC_047560.1	59838414	59838470	Cluster2
NC_047560.1	59861526	59861590	Cluster2
NC_047560.1	60017657	60018000	Cluster2
NC_047560.1	60055631	60055696	Cluster2
NC_047560.1	60123876	60123955	Cluster2
NC_047560.1	60124951	60125014	Cluster2
NC_047560.1	60359676	60359826	Cluster2
NC_047560.1	60368693	60368810	Cluster2
NC_047560.1	60382711	60382840	Cluster2
NC_047560.1	60394554	60394916	Cluster2
NC_047560.1	60866315	60867048	Cluster2
NC_047560.1	60872128	60872378	Cluster2
NC_047560.1	61005416	61005504	Cluster2
NC_047560.1	61118777	61119201	Cluster2
NC_047560.1	61317843	61317887	Cluster2
NC_047560.1	61378904	61380622	Cluster2
NC_047560.1	61400837	61402625	Cluster2
NC_047560.1	61426659	61426755	Cluster2
NC_047560.1	61491009	61491068	Cluster2
NC_047560.1	62499623	62499757	Cluster2
NC_047560.1	62694262	62694432	Cluster2
NC_047560.1	62706676	62706846	Cluster2
NC_047560.1	62919173	62919659	Cluster2
NC_047560.1	62934518	62935006	Cluster2
NC_047560.1	62936817	62937211	Cluster2
NC_047560.1	62937721	62938216	Cluster2
NC_047560.1	62939069	62939151	Cluster2
NC_047560.1	63040664	63041100	Cluster2
NC_047560.1	63041745	63044705	Cluster2
NC_047560.1	63095856	63096344	Cluster2
NC_047560.1	63097342	63097824	Cluster2
NC_047560.1	63099629	63100028	Cluster2
NC_047560.1	63118046	63118124	Cluster2
NC_047560.1	63748572	63749299	Cluster2
NC_047560.1	64150508	64150671	Cluster2
NC_047560.1	64166636	64166721	Cluster2
NC_047560.1	64612522	64613214	Cluster2
NC_047560.1	64831161	64831330	Cluster2
NC_047560.1	64890515	64890741	Cluster2
NC_047560.1	65397399	65397568	Cluster2
NC_047560.1	65589574	65589735	Cluster2
NC_047560.1	66700293	66701019	Cluster2
NC_047560.1	66741500	66741823	Cluster2
NC_047560.1	66748983	66749708	Cluster2
NC_047560.1	66783572	66783634	Cluster2
NC_047560.1	66792572	66792638	Cluster2
NC_047560.1	66806175	66806474	Cluster2
NC_047560.1	67146564	67146630	Cluster2
NC_047560.1	67225162	67225287	Cluster2
NC_047560.1	67306946	67307034	Cluster2
NC_047560.1	67343799	67344015	Cluster2
NC_047560.1	67356874	67357090	Cluster2
NC_047560.1	67428839	67428964	Cluster2
NC_047560.1	67471506	67471631	Cluster2
NC_047560.1	67553724	67553940	Cluster2
NC_047560.1	67616692	67617557	Cluster2
NC_047560.1	67864008	67864224	Cluster2
NC_047560.1	67882526	67882742	Cluster2
NC_047560.1	67896144	67896360	Cluster2
NC_047560.1	67908905	67909120	Cluster2
NC_047560.1	67920294	67920464	Cluster2
NC_047560.1	67936200	67936416	Cluster2
NC_047560.1	68811275	68811491	Cluster2
NC_047560.1	69074198	69074640	Cluster2
NC_047560.1	69193100	69193180	Cluster2
NC_047560.1	69194254	69194320	Cluster2
NC_047560.1	69300695	69300774	Cluster2
NC_047560.1	69301848	69301914	Cluster2
NC_047560.1	69358658	69358838	Cluster2
NC_047560.1	69359895	69361149	Cluster2
NC_047560.1	69535973	69539023	Cluster2
NC_047560.1	69774300	69774516	Cluster2
NC_047560.1	69857847	69857900	Cluster2
NC_047560.1	70474294	70474354	Cluster2
NC_047560.1	70511259	70511743	Cluster2
NC_047560.1	70512901	70513383	Cluster2
NC_047560.1	70515199	70515594	Cluster2
NC_047560.1	70516987	70517066	Cluster2
NC_047560.1	70709010	70709532	Cluster2
NC_047560.1	70800925	70801265	Cluster2
NC_047560.1	71037411	71037627	Cluster2
NC_047560.1	71182072	71182155	Cluster2
NC_047560.1	71375763	71375846	Cluster2
NC_047560.1	71386035	71386251	Cluster2
NC_047560.1	71925382	71925864	Cluster2
NC_047560.1	71929914	71930001	Cluster2
NC_047560.1	72156228	72156610	Cluster2
NC_047560.1	72212232	72212311	Cluster2
NC_047560.1	72213705	72214099	Cluster2
NC_047560.1	72215910	72216391	Cluster2
NC_047560.1	72217388	72217859	Cluster2
NC_047560.1	72347397	72347774	Cluster2
NC_047560.1	72350166	72350606	Cluster2
NC_047560.1	72354970	72355087	Cluster2
NC_047560.1	72696068	72696555	Cluster2
NC_047560.1	72697751	72697895	Cluster2
NC_047560.1	72701833	72701888	Cluster2
NC_047560.1	73055751	73056495	Cluster2
NC_047560.1	73061801	73062020	Cluster2
NC_047560.1	73167076	73167237	Cluster2
NC_047561.1	142004	142311	Cluster2
NC_047561.1	143494	143976	Cluster2
NC_047561.1	145792	146187	Cluster2
NC_047561.1	147580	147659	Cluster2
NC_047561.1	294126	295922	Cluster2
NC_047561.1	414853	414982	Cluster2
NC_047561.1	494298	494367	Cluster2
NC_047561.1	972699	972819	Cluster2
NC_047561.1	974172	974251	Cluster2
NC_047561.1	1018065	1018790	Cluster2
NC_047561.1	1132739	1132953	Cluster2
NC_047561.1	1134725	1134827	Cluster2
NC_047561.1	1391893	1392017	Cluster2
NC_047561.1	1518190	1518314	Cluster2
NC_047561.1	2005267	2005428	Cluster2
NC_047561.1	2012470	2012631	Cluster2
NC_047561.1	2019706	2019867	Cluster2
NC_047561.1	2367780	2367960	Cluster2
NC_047561.1	2666797	2666871	Cluster2
NC_047561.1	2771885	2772046	Cluster2
NC_047561.1	2773103	2774356	Cluster2
NC_047561.1	4079748	4079974	Cluster2
NC_047561.1	4092403	4092560	Cluster2
NC_047561.1	4937585	4937630	Cluster2
NC_047561.1	5657430	5657916	Cluster2
NC_047561.1	5659110	5659592	Cluster2
NC_047561.1	5661408	5661803	Cluster2
NC_047561.1	5663196	5663275	Cluster2
NC_047561.1	6042605	6042978	Cluster2
NC_047561.1	7365345	7365422	Cluster2
NC_047561.1	8453187	8453604	Cluster2
NC_047561.1	9109598	9109958	Cluster2
NC_047561.1	10711212	10711452	Cluster2
NC_047561.1	13775348	13775427	Cluster2
NC_047561.1	13776822	13777215	Cluster2
NC_047561.1	13779031	13779513	Cluster2
NC_047561.1	13780787	13781271	Cluster2
NC_047561.1	13828679	13828936	Cluster2
NC_047561.1	14119032	14119193	Cluster2
NC_047561.1	14668798	14668893	Cluster2
NC_047561.1	14681667	14683064	Cluster2
NC_047561.1	15094764	15095099	Cluster2
NC_047561.1	16395085	16395210	Cluster2
NC_047561.1	16396948	16397073	Cluster2
NC_047561.1	16406786	16406911	Cluster2
NC_047561.1	16408821	16408946	Cluster2
NC_047561.1	16840168	16840293	Cluster2
NC_047561.1	16843736	16843861	Cluster2
NC_047561.1	17230074	17230476	Cluster2
NC_047561.1	17732620	17732665	Cluster2
NC_047561.1	18449491	18449550	Cluster2
NC_047561.1	18725001	18725079	Cluster2
NC_047561.1	18726473	18726868	Cluster2
NC_047561.1	18728684	18729166	Cluster2
NC_047561.1	18730161	18730646	Cluster2
NC_047561.1	19585631	19585819	Cluster2
NC_047561.1	19614802	19614990	Cluster2
NC_047561.1	19697409	19697597	Cluster2
NC_047561.1	20425010	20425127	Cluster2
NC_047561.1	20503531	20503648	Cluster2
NC_047561.1	20683950	20684075	Cluster2
NC_047561.1	20773626	20773806	Cluster2
NC_047561.1	21694962	21695008	Cluster2
NC_047561.1	22121031	22121113	Cluster2
NC_047561.1	22282888	22282981	Cluster2
NC_047561.1	22784587	22784696	Cluster2
NC_047561.1	23499628	23500114	Cluster2
NC_047561.1	23501127	23501609	Cluster2
NC_047561.1	23503261	23503339	Cluster2
NC_047561.1	23983169	23983245	Cluster2
NC_047561.1	25189619	25189781	Cluster2
NC_047561.1	25700398	25700572	Cluster2
NC_047561.1	25804886	25805068	Cluster2
NC_047561.1	25806094	25807346	Cluster2
NC_047561.1	25997830	25998329	Cluster2
NC_047561.1	25999318	25999800	Cluster2
NC_047561.1	26001611	26002006	Cluster2
NC_047561.1	26003358	26003437	Cluster2
NC_047561.1	29290647	29290764	Cluster2
NC_047561.1	29668888	29669048	Cluster2
NC_047561.1	29702702	29702863	Cluster2
NC_047561.1	29750339	29752447	Cluster2
NC_047561.1	29837858	29837954	Cluster2
NC_047561.1	31328694	31328855	Cluster2
NC_047561.1	31431374	31431438	Cluster2
NC_047561.1	32379211	32380272	Cluster2
NC_047561.1	32380882	32383290	Cluster2
NC_047561.1	32383841	32384592	Cluster2
NC_047561.1	32385133	32386589	Cluster2
NC_047561.1	32435860	32436021	Cluster2
NC_047561.1	32548600	32548770	Cluster2
NC_047561.1	32715175	32715336	Cluster2
NC_047561.1	32820318	32820732	Cluster2
NC_047561.1	32821955	32822375	Cluster2
NC_047561.1	33675472	33675548	Cluster2
NC_047561.1	33685545	33685621	Cluster2
NC_047561.1	33686689	33686765	Cluster2
NC_047561.1	33693526	33693602	Cluster2
NC_047561.1	33694951	33695028	Cluster2
NC_047561.1	33703986	33704062	Cluster2
NC_047561.1	33708440	33708516	Cluster2
NC_047561.1	33727717	33727793	Cluster2
NC_047561.1	33741839	33741915	Cluster2
NC_047561.1	33746126	33746203	Cluster2
NC_047561.1	34017919	34017995	Cluster2
NC_047561.1	34023607	34023683	Cluster2
NC_047561.1	34024746	34024822	Cluster2
NC_047561.1	34026842	34026918	Cluster2
NC_047561.1	34029690	34029766	Cluster2
NC_047561.1	34031124	34031200	Cluster2
NC_047561.1	34045887	34045963	Cluster2
NC_047561.1	34046808	34046884	Cluster2
NC_047561.1	34048462	34048538	Cluster2
NC_047561.1	34050467	34050544	Cluster2
NC_047561.1	34965749	34965829	Cluster2
NC_047561.1	35272873	35273138	Cluster2
NC_047561.1	35570794	35573699	Cluster2
NC_047561.1	36551408	36551569	Cluster2
NC_047561.1	39501023	39501140	Cluster2
NC_047561.1	39856033	39856759	Cluster2
NC_047561.1	40214604	40214721	Cluster2
NC_047561.1	41285099	41286078	Cluster2
NC_047561.1	41934935	41935097	Cluster2
NC_047561.1	42514627	42515092	Cluster2
NC_047561.1	42566238	42566315	Cluster2
NC_047561.1	43020730	43021075	Cluster2
NC_047561.1	43049410	43049894	Cluster2
NC_047561.1	43051076	43051558	Cluster2
NC_047561.1	43058302	43058840	Cluster2
NC_047561.1	43063148	43063629	Cluster2
NC_047561.1	44212859	44213585	Cluster2
NC_047561.1	45583459	45583675	Cluster2
NC_047561.1	48252726	48252805	Cluster2
NC_047561.1	49500418	49500601	Cluster2
NC_047561.1	49975071	49975148	Cluster2
NC_047561.1	49977608	49977685	Cluster2
NC_047561.1	50158587	50158667	Cluster2
NC_047561.1	50187410	50187945	Cluster2
NC_047561.1	50497299	50497460	Cluster2
NC_047561.1	50955657	50955818	Cluster2
NC_047561.1	50972931	50973092	Cluster2
NC_047561.1	50988845	50989006	Cluster2
NC_047561.1	51842247	51842376	Cluster2
NC_047561.1	51863175	51863367	Cluster2
NC_047561.1	52214575	52214700	Cluster2
NC_047561.1	55897752	55898123	Cluster2
NC_047561.1	55905827	55906186	Cluster2
NC_047561.1	56485438	56485667	Cluster2
NC_047561.1	56511960	56512141	Cluster2
NC_047561.1	56557794	56558023	Cluster2
NC_047561.1	56581618	56581805	Cluster2
NC_047561.1	56600254	56600483	Cluster2
NC_047561.1	56743820	56744049	Cluster2
NC_047561.1	56780464	56780655	Cluster2
NC_047561.1	56936671	56938111	Cluster2
NC_047561.1	56938652	56939403	Cluster2
NC_047561.1	56939954	56942362	Cluster2
NC_047561.1	56942867	56943928	Cluster2
NC_047561.1	57450207	57450428	Cluster2
NC_047561.1	57586603	57586832	Cluster2
NC_047561.1	57601809	57602038	Cluster2
NC_047561.1	57655070	57655299	Cluster2
NC_047561.1	57777304	57777533	Cluster2
NC_047561.1	57785918	57786012	Cluster2
NC_047561.1	57825078	57825174	Cluster2
NC_047561.1	57917145	57917374	Cluster2
NC_047562.1	161746	161908	Cluster2
NC_047562.1	166325	166373	Cluster2
NC_047562.1	261215	261376	Cluster2
NC_047562.1	756310	756479	Cluster2
NC_047562.1	1388274	1388669	Cluster2
NC_047562.1	1434665	1434836	Cluster2
NC_047562.1	1441816	1441979	Cluster2
NC_047562.1	1571826	1571909	Cluster2
NC_047562.1	1759078	1759256	Cluster2
NC_047562.1	2013369	2013530	Cluster2
NC_047562.1	2014584	2015837	Cluster2
NC_047562.1	2436556	2436641	Cluster2
NC_047562.1	3358466	3358833	Cluster2
NC_047562.1	3375037	3375523	Cluster2
NC_047562.1	3385784	3386000	Cluster2
NC_047562.1	3396565	3397050	Cluster2
NC_047562.1	3809042	3809529	Cluster2
NC_047562.1	3814131	3814650	Cluster2
NC_047562.1	3816466	3816861	Cluster2
NC_047562.1	3818257	3818335	Cluster2
NC_047562.1	3919716	3919863	Cluster2
NC_047562.1	3996583	3997084	Cluster2
NC_047562.1	4044574	4044722	Cluster2
NC_047562.1	4110052	4110568	Cluster2
NC_047562.1	4172663	4173152	Cluster2
NC_047562.1	4269339	4269825	Cluster2
NC_047562.1	4293696	4293844	Cluster2
NC_047562.1	4362412	4362897	Cluster2
NC_047562.1	4435102	4435184	Cluster2
NC_047562.1	4436562	4436957	Cluster2
NC_047562.1	4439498	4440210	Cluster2
NC_047562.1	4441309	4441795	Cluster2
NC_047562.1	4473069	4473564	Cluster2
NC_047562.1	4666735	4667146	Cluster2
NC_047562.1	4668402	4668884	Cluster2
NC_047562.1	4670700	4671093	Cluster2
NC_047562.1	4672485	4672567	Cluster2
NC_047562.1	4906676	4906758	Cluster2
NC_047562.1	5115287	5115402	Cluster2
NC_047562.1	5193446	5194019	Cluster2
NC_047562.1	6220590	6220669	Cluster2
NC_047562.1	6431351	6431499	Cluster2
NC_047562.1	6457804	6458308	Cluster2
NC_047562.1	6851216	6851908	Cluster2
NC_047562.1	7269212	7269326	Cluster2
NC_047562.1	7835102	7835483	Cluster2
NC_047562.1	9413705	9413866	Cluster2
NC_047562.1	10293882	10294265	Cluster2
NC_047562.1	10317525	10317910	Cluster2
NC_047562.1	10390698	10391082	Cluster2
NC_047562.1	10655437	10655822	Cluster2
NC_047562.1	10775311	10775692	Cluster2
NC_047562.1	11740828	11740894	Cluster2
NC_047562.1	11741963	11742042	Cluster2
NC_047562.1	11963170	11963658	Cluster2
NC_047562.1	11964640	11964949	Cluster2
NC_047562.1	12205613	12205804	Cluster2
NC_047562.1	12345987	12346626	Cluster2
NC_047562.1	12527985	12528085	Cluster2
NC_047562.1	13202410	13202694	Cluster2
NC_047562.1	13309817	13310104	Cluster2
NC_047562.1	13364818	13365420	Cluster2
NC_047562.1	13390464	13390802	Cluster2
NC_047562.1	13711737	13712056	Cluster2
NC_047562.1	14790920	14791655	Cluster2
NC_047562.1	14837847	14837926	Cluster2
NC_047562.1	14839321	14839714	Cluster2
NC_047562.1	14841530	14842012	Cluster2
NC_047562.1	14846259	14846745	Cluster2
NC_047562.1	14890126	14890205	Cluster2
NC_047562.1	14891602	14891994	Cluster2
NC_047562.1	14893806	14894289	Cluster2
NC_047562.1	15435684	15435772	Cluster2
NC_047562.1	15537051	15538079	Cluster2
NC_047562.1	16162243	16162331	Cluster2
NC_047562.1	17354619	17354712	Cluster2
NC_047562.1	17971679	17971796	Cluster2
NC_047562.1	18455466	18455544	Cluster2
NC_047562.1	18505965	18506208	Cluster2
NC_047562.1	18845636	18845851	Cluster2
NC_047562.1	18887198	18887264	Cluster2
NC_047562.1	18945369	18945538	Cluster2
NC_047562.1	19034921	19035186	Cluster2
NC_047562.1	19332215	19332567	Cluster2
NC_047562.1	19854886	19854973	Cluster2
NC_047562.1	20057049	20060099	Cluster2
NC_047562.1	20098307	20098420	Cluster2
NC_047562.1	20103465	20103544	Cluster2
NC_047562.1	20639331	20639957	Cluster2
NC_047562.1	21502658	21502874	Cluster2
NC_047562.1	22641624	22642573	Cluster2
NC_047562.1	22645178	22646126	Cluster2
NC_047562.1	22648746	22649695	Cluster2
NC_047562.1	22745858	22745903	Cluster2
NC_047562.1	23877497	23877553	Cluster2
NC_047562.1	23943169	23943225	Cluster2
NC_047562.1	24058696	24058742	Cluster2
NC_047562.1	24108409	24108536	Cluster2
NC_047562.1	24743992	24744154	Cluster2
NC_047562.1	24968841	24968920	Cluster2
NC_047562.1	24970315	24970708	Cluster2
NC_047562.1	24972524	24973006	Cluster2
NC_047562.1	24974006	24974477	Cluster2
NC_047562.1	24997474	24997635	Cluster2
NC_047562.1	26320152	26320252	Cluster2
NC_047562.1	26891514	26891622	Cluster2
NC_047562.1	26899962	26900123	Cluster2
NC_047562.1	27617832	27618356	Cluster2
NC_047562.1	28648851	28648930	Cluster2
NC_047562.1	28650011	28650076	Cluster2
NC_047562.1	29129178	29129223	Cluster2
NC_047562.1	29360400	29360841	Cluster2
NC_047562.1	29636204	29636365	Cluster2
NC_047562.1	30917642	30917959	Cluster2
NC_047562.1	30924754	30924913	Cluster2
NC_047562.1	31243048	31243404	Cluster2
NC_047562.1	31501903	31501982	Cluster2
NC_047562.1	31858003	31858164	Cluster2
NC_047562.1	31879889	31880018	Cluster2
NC_047562.1	33341252	33341423	Cluster2
NC_047562.1	33670509	33670896	Cluster2
NC_047562.1	33997980	33998139	Cluster2
NC_047562.1	34122995	34123115	Cluster2
NC_047562.1	34124276	34124355	Cluster2
NC_047562.1	34741592	34741712	Cluster2
NC_047562.1	34962495	34962591	Cluster2
NC_047562.1	36323074	36323158	Cluster2
NC_047562.1	36368781	36368942	Cluster2
NC_047562.1	36808453	36809707	Cluster2
NC_047562.1	36810742	36810922	Cluster2
NC_047562.1	37313549	37313718	Cluster2
NC_047562.1	39194458	39195003	Cluster2
NC_047562.1	40289918	40290014	Cluster2
NC_047562.1	40877951	40878015	Cluster2
NC_047562.1	41010666	41011042	Cluster2
NC_047562.1	41680671	41680780	Cluster2
NC_047562.1	43781840	43782001	Cluster2
NC_047562.1	45493672	45493751	Cluster2
NC_047562.1	46311450	46311784	Cluster2
NC_047562.1	46949731	46950204	Cluster2
NC_047562.1	47036680	47037108	Cluster2
NC_047562.1	47038224	47038333	Cluster2
NC_047562.1	47040274	47040706	Cluster2
NC_047562.1	47041764	47041946	Cluster2
NC_047562.1	49249888	49250429	Cluster2
NC_047562.1	50470825	50471054	Cluster2
NC_047562.1	50541212	50541442	Cluster2
NC_047562.1	50586758	50586839	Cluster2
NC_047562.1	50593892	50593973	Cluster2
NC_047562.1	50608920	50609163	Cluster2
NC_047562.1	50638107	50638336	Cluster2
NC_047562.1	50655716	50655945	Cluster2
NC_047562.1	50671148	50671377	Cluster2
NC_047562.1	50782241	50782472	Cluster2
NC_047562.1	50996350	50996470	Cluster2
NC_047562.1	51321210	51321297	Cluster2
NC_047562.1	51467891	51468099	Cluster2
NC_047562.1	51483649	51483897	Cluster2
NC_047562.1	51518051	51518290	Cluster2
NC_047562.1	51535638	51535886	Cluster2
NC_047562.1	51827218	51827326	Cluster2
NC_047562.1	52008853	52009218	Cluster2
NC_047562.1	52195695	52196107	Cluster2
NC_047562.1	52197020	52197664	Cluster2
NC_047562.1	52199229	52199622	Cluster2
NC_047562.1	52201037	52201098	Cluster2
NC_047562.1	52205967	52206694	Cluster2
NC_047563.1	29540	29619	Cluster2
NC_047563.1	30681	30747	Cluster2
NC_047563.1	842482	842906	Cluster2
NC_047563.1	874676	874755	Cluster2
NC_047563.1	876148	876543	Cluster2
NC_047563.1	878359	878841	Cluster2
NC_047563.1	879843	880328	Cluster2
NC_047563.1	910426	910850	Cluster2
NC_047563.1	1432117	1432346	Cluster2
NC_047563.1	2364152	2366087	Cluster2
NC_047563.1	3585791	3585952	Cluster2
NC_047563.1	4908645	4908939	Cluster2
NC_047563.1	6887526	6887614	Cluster2
NC_047563.1	7391556	7391637	Cluster2
NC_047563.1	10063019	10063187	Cluster2
NC_047563.1	10064745	10064914	Cluster2
NC_047563.1	10861374	10861491	Cluster2
NC_047563.1	13803651	13803731	Cluster2
NC_047563.1	13888674	13888762	Cluster2
NC_047563.1	14509170	14509331	Cluster2
NC_047563.1	14799648	14800003	Cluster2
NC_047563.1	14863499	14863715	Cluster2
NC_047563.1	15603830	15604338	Cluster2
NC_047563.1	15864839	15864956	Cluster2
NC_047563.1	16173482	16173536	Cluster2
NC_047563.1	16411551	16411597	Cluster2
NC_047563.1	17123466	17123512	Cluster2
NC_047563.1	17635727	17636211	Cluster2
NC_047563.1	17637213	17637694	Cluster2
NC_047563.1	17639485	17639880	Cluster2
NC_047563.1	17641273	17641337	Cluster2
NC_047563.1	17761825	17762104	Cluster2
NC_047563.1	17798617	17798905	Cluster2
NC_047563.1	18089687	18091927	Cluster2
NC_047563.1	18093611	18093736	Cluster2
NC_047563.1	19696692	19696853	Cluster2
NC_047563.1	19966433	19966602	Cluster2
NC_047563.1	21483563	21484048	Cluster2
NC_047563.1	21485177	21485658	Cluster2
NC_047563.1	23111860	23112227	Cluster2
NC_047563.1	23231995	23232362	Cluster2
NC_047563.1	23671474	23671862	Cluster2
NC_047563.1	23740594	23740892	Cluster2
NC_047563.1	24462397	24462841	Cluster2
NC_047563.1	24506423	24506475	Cluster2
NC_047563.1	24784953	24784998	Cluster2
NC_047563.1	24792541	24792586	Cluster2
NC_047563.1	24817266	24817345	Cluster2
NC_047563.1	24820949	24821431	Cluster2
NC_047563.1	24822322	24822807	Cluster2
NC_047563.1	25812440	25812887	Cluster2
NC_047563.1	27109265	27109847	Cluster2
NC_047563.1	27183806	27184388	Cluster2
NC_047563.1	27481683	27481784	Cluster2
NC_047563.1	27540321	27540403	Cluster2
NC_047563.1	27541793	27542188	Cluster2
NC_047563.1	27544004	27544486	Cluster2
NC_047563.1	27545485	27545969	Cluster2
NC_047563.1	27591646	27592272	Cluster2
NC_047563.1	27595342	27595386	Cluster2
NC_047563.1	28440991	28441144	Cluster2
NC_047563.1	28849102	28849222	Cluster2
NC_047563.1	28850198	28850277	Cluster2
NC_047563.1	29297564	29297643	Cluster2
NC_047563.1	29657040	29657100	Cluster2
NC_047563.1	29670136	29670620	Cluster2
NC_047563.1	29671903	29672385	Cluster2
NC_047563.1	29674561	29674956	Cluster2
NC_047563.1	29676349	29676428	Cluster2
NC_047563.1	30797587	30798299	Cluster2
NC_047563.1	31021273	31022009	Cluster2
NC_047563.1	31086499	31086549	Cluster2
NC_047563.1	32298789	32298952	Cluster2
NC_047563.1	32731701	32731780	Cluster2
NC_047563.1	32733175	32733568	Cluster2
NC_047563.1	32735384	32735866	Cluster2
NC_047563.1	32736862	32737348	Cluster2
NC_047563.1	33030778	33031504	Cluster2
NC_047563.1	33248513	33248633	Cluster2
NC_047563.1	33249644	33249685	Cluster2
NC_047563.1	33410915	33411052	Cluster2
NC_047563.1	33412366	33412610	Cluster2
NC_047563.1	33825974	33826606	Cluster2
NC_047563.1	33827160	33827302	Cluster2
NC_047563.1	33829246	33829550	Cluster2
NC_047563.1	33998272	33998389	Cluster2
NC_047563.1	35030101	35030259	Cluster2
NC_047563.1	35078589	35078750	Cluster2
NC_047563.1	35707619	35707778	Cluster2
NC_047563.1	36099864	36099980	Cluster2
NC_047563.1	36149003	36149063	Cluster2
NC_047563.1	37546380	37546426	Cluster2
NC_047563.1	38079164	38079333	Cluster2
NC_047563.1	38213144	38213247	Cluster2
NC_047563.1	38215422	38215505	Cluster2
NC_047563.1	38393270	38393357	Cluster2
NC_047563.1	38481063	38481547	Cluster2
NC_047563.1	38482727	38483209	Cluster2
NC_047563.1	38485021	38485416	Cluster2
NC_047563.1	38491709	38491791	Cluster2
NC_047563.1	38794823	38795067	Cluster2
NC_047563.1	39611976	39612020	Cluster2
NC_047563.1	39653290	39653438	Cluster2
NC_047563.1	40057604	40057830	Cluster2
NC_047563.1	41537222	41537830	Cluster2
NC_047563.1	41789309	41789466	Cluster2
NC_047563.1	41876542	41876700	Cluster2
NC_047563.1	42246563	42246688	Cluster2
NC_047563.1	42248372	42250744	Cluster2
NC_047563.1	42512571	42513296	Cluster2
NC_047563.1	42515896	42516621	Cluster2
NC_047563.1	42705667	42705835	Cluster2
NC_047563.1	43017320	43017508	Cluster2
NC_047563.1	43034026	43034361	Cluster2
NC_047563.1	43166031	43166117	Cluster2
NC_047563.1	43420006	43420446	Cluster2
NC_047563.1	43426502	43427100	Cluster2
NC_047563.1	43765601	43765808	Cluster2
NC_047563.1	44043923	44044002	Cluster2
NC_047563.1	44274621	44274962	Cluster2
NC_047563.1	44280982	44281349	Cluster2
NC_047563.1	44328991	44329644	Cluster2
NC_047563.1	44391898	44392844	Cluster2
NC_047563.1	44422557	44423209	Cluster2
NC_047563.1	44447178	44447876	Cluster2
NC_047563.1	44474766	44475053	Cluster2
NC_047563.1	44492311	44492390	Cluster2
NC_047563.1	44493783	44494178	Cluster2
NC_047563.1	44495994	44496476	Cluster2
NC_047563.1	44506800	44507287	Cluster2
NC_047563.1	44543255	44543907	Cluster2
NC_047563.1	44615288	44615987	Cluster2
NC_047563.1	44644570	44645222	Cluster2
NC_047563.1	44687269	44687967	Cluster2
NC_047563.1	44707566	44708218	Cluster2
NC_047563.1	44736303	44736693	Cluster2
NC_047563.1	44776708	44777407	Cluster2
NC_047563.1	44802117	44802763	Cluster2
NC_047563.1	44877867	44878518	Cluster2
NC_047563.1	44903211	44903910	Cluster2
NC_047563.1	44928240	44928938	Cluster2
NC_047563.1	45096865	45097563	Cluster2
NC_047563.1	45157506	45157570	Cluster2
NC_047563.1	45158959	45159349	Cluster2
NC_047563.1	45162108	45162590	Cluster2
NC_047563.1	45163589	45164078	Cluster2
NC_047563.1	45265797	45265962	Cluster2
NC_047563.1	45306088	45306740	Cluster2
NC_047563.1	45520311	45520962	Cluster2
NC_047563.1	45763515	45763676	Cluster2
NC_047563.1	46190986	46191265	Cluster2
NC_047563.1	46256230	46256669	Cluster2
NC_047563.1	46276174	46276598	Cluster2
NC_047563.1	46299449	46300101	Cluster2
NC_047563.1	46324449	46325148	Cluster2
NC_047563.1	46563700	46563788	Cluster2
NC_047563.1	47047443	47047604	Cluster2
NC_047563.1	47048634	47048803	Cluster2
NC_047563.1	47061357	47061573	Cluster2
NC_047563.1	47224553	47224945	Cluster2
NC_047563.1	47248611	47249004	Cluster2
NC_047563.1	47972112	47972838	Cluster2
NC_047563.1	48184472	48184868	Cluster2
NC_047563.1	48266173	48266250	Cluster2
NC_047563.1	48287935	48288743	Cluster2
NC_047563.1	48298122	48298506	Cluster2
NC_047563.1	48383326	48383403	Cluster2
NC_047563.1	48396665	48397055	Cluster2
NC_047563.1	48498046	48498109	Cluster2
NC_047563.1	48511328	48511403	Cluster2
NC_047563.1	48532692	48532769	Cluster2
NC_047563.1	48647102	48647176	Cluster2
NC_047563.1	48793926	48794457	Cluster2
NC_047563.1	48858901	48859432	Cluster2
NC_047563.1	48903264	48903798	Cluster2
NC_047563.1	48923563	48924097	Cluster2
NC_047563.1	48962691	48963226	Cluster2
NC_047563.1	49318860	49319391	Cluster2
NC_047563.1	50107668	50107713	Cluster2
NC_047563.1	50708828	50709215	Cluster2
NC_047563.1	50811721	50811809	Cluster2
NC_047563.1	50893440	50894161	Cluster2
NC_047563.1	51251545	51251706	Cluster2
NC_047563.1	51339957	51340086	Cluster2
NC_047563.1	52198808	52199189	Cluster2
NC_047563.1	52304872	52305041	Cluster2
NC_047563.1	52306656	52306965	Cluster2
NC_047563.1	52315909	52315987	Cluster2
NC_047563.1	52317383	52317776	Cluster2
NC_047563.1	52319592	52320074	Cluster2
NC_047563.1	52321044	52321546	Cluster2
NC_047563.1	52686427	52686564	Cluster2
NC_047563.1	52895597	52896083	Cluster2
NC_047563.1	52897076	52897558	Cluster2
NC_047563.1	52899374	52899769	Cluster2
NC_047563.1	53087362	53087523	Cluster2
NC_047563.1	53309212	53310061	Cluster2
NC_047563.1	53818735	53818814	Cluster2
NC_047563.1	53820209	53820602	Cluster2
NC_047563.1	53822418	53822900	Cluster2
NC_047563.1	53823912	53824396	Cluster2
NC_047563.1	53973796	53974281	Cluster2
NC_047563.1	54039652	54040134	Cluster2
NC_047563.1	54117550	54117649	Cluster2
NC_047563.1	54118853	54118932	Cluster2
NC_047563.1	54256023	54256177	Cluster2
NC_047563.1	54385608	54385834	Cluster2
NC_047563.1	54566653	54567138	Cluster2
NC_047563.1	55944470	55945513	Cluster2
NC_047563.1	57175035	57175117	Cluster2
NC_047563.1	57176505	57176892	Cluster2
NC_047563.1	57178177	57178670	Cluster2
NC_047563.1	57214395	57214474	Cluster2
NC_047563.1	57344105	57344385	Cluster2
NC_047563.1	57369871	57370035	Cluster2
NC_047563.1	57943212	57943392	Cluster2
NC_047563.1	58150676	58150892	Cluster2
NC_047563.1	58273384	58273870	Cluster2
NC_047563.1	58274871	58275354	Cluster2
NC_047563.1	58277170	58277563	Cluster2
NC_047563.1	58278955	58279037	Cluster2
NC_047563.1	58764504	58764667	Cluster2
NC_047563.1	58777002	58777165	Cluster2
NC_047563.1	59086975	59087062	Cluster2
NC_047563.1	59747363	59747854	Cluster2
NC_047563.1	59749018	59749500	Cluster2
NC_047563.1	59751316	59751711	Cluster2
NC_047563.1	59753104	59753182	Cluster2
NC_047563.1	60232231	60232297	Cluster2
NC_047563.1	60233361	60233440	Cluster2
NC_047563.1	60244299	60244744	Cluster2
[truncated: 3,408 more rows]
