# Supplementary material for: Implications of Endogenous Small Regulatory RNAs on Gene Silencing in Mollusks
Source: bioRxiv. 2025 May 23:2025.05.19.654968. Preprint. [Version 1] doi: 10.1101/2025.05.19.654968 (PMC12139959; doi:10.1101/2025.05.19.654968)
Supplement: Supplement 1 [file media-1.zip › SupFile11_cvirg_smallRNA_loci.txt]

NC_035780.1	1135256	1135327	cluster 1
NC_035780.1	1445218	1445280	cluster 1
NC_035780.1	6411345	6411414	cluster 1
NC_035780.1	27640213	27640710	cluster 1
NC_035780.1	27644325	27644388	cluster 1
NC_035780.1	27647464	27647527	cluster 1
NC_035780.1	27671519	27672034	cluster 1
NC_035780.1	29629600	29629660	cluster 1
NC_035780.1	42065714	42065777	cluster 1
NC_035780.1	43473041	43473103	cluster 1
NC_035780.1	44809205	44809266	cluster 1
NC_035780.1	45093999	45094060	cluster 1
NC_035780.1	46559032	46559094	cluster 1
NC_035781.1	7305573	7305642	cluster 1
NC_035781.1	10635374	10635508	cluster 1
NC_035781.1	13235181	13235243	cluster 1
NC_035781.1	13235917	13236008	cluster 1
NC_035781.1	13236689	13236780	cluster 1
NC_035781.1	13237462	13237553	cluster 1
NC_035781.1	13238231	13238322	cluster 1
NC_035781.1	13238996	13239087	cluster 1
NC_035781.1	13239755	13239846	cluster 1
NC_035781.1	13240520	13240611	cluster 1
NC_035781.1	13241279	13241370	cluster 1
NC_035781.1	13242042	13242133	cluster 1
NC_035781.1	13242801	13242892	cluster 1
NC_035781.1	13243565	13243655	cluster 1
NC_035781.1	13244351	13244413	cluster 1
NC_035781.1	13245117	13245179	cluster 1
NC_035781.1	13245861	13245952	cluster 1
NC_035781.1	17324434	17324526	cluster 1
NC_035781.1	18276296	18276544	cluster 1
NC_035781.1	19460659	19460721	cluster 1
NC_035781.1	23636845	23636887	cluster 1
NC_035781.1	24043564	24043606	cluster 1
NC_035781.1	48009067	48009121	cluster 1
NC_035781.1	49924483	49924537	cluster 1
NC_035781.1	56738077	56738165	cluster 1
NC_035781.1	57168288	57168376	cluster 1
NC_035782.1	6409796	6409861	cluster 1
NC_035782.1	25625681	25625779	cluster 1
NC_035782.1	27906116	27906214	cluster 1
NC_035782.1	38598902	38598968	cluster 1
NC_035782.1	39204651	39204717	cluster 1
NC_035782.1	45853787	45853866	cluster 1
NC_035782.1	51379372	51379446	cluster 1
NC_035782.1	61296937	61297011	cluster 1
NC_035783.1	16703767	16703837	cluster 1
NC_035783.1	21918333	21918420	cluster 1
NC_035783.1	34447150	34447780	cluster 1
NC_035783.1	34524273	34524901	cluster 1
NC_035783.1	34955836	34955896	cluster 1
NC_035784.1	3883279	3883460	cluster 1
NC_035784.1	3927515	3927988	cluster 1
NC_035784.1	14529188	14529248	cluster 1
NC_035784.1	26217123	26217209	cluster 1
NC_035784.1	26283899	26283969	cluster 1
NC_035784.1	27149231	27149331	cluster 1
NC_035784.1	36394980	36395041	cluster 1
NC_035784.1	51356893	51356958	cluster 1
NC_035784.1	56293430	56293828	cluster 1
NC_035784.1	57769897	57769978	cluster 1
NC_035785.1	11551218	11551301	cluster 1
NC_035786.1	28393563	28393641	cluster 1
NC_035786.1	33757619	33757710	cluster 1
NC_035787.1	3070449	3070507	cluster 1
NC_035787.1	46075125	46075190	cluster 1
NC_035787.1	48338651	48339257	cluster 1
NC_035787.1	56554783	56554986	cluster 1
NC_035787.1	56571586	56571788	cluster 1
NC_035787.1	56591369	56591572	cluster 1
NC_035787.1	56610479	56610622	cluster 1
NC_035787.1	56620180	56620323	cluster 1
NC_035787.1	69305555	69305637	cluster 1
NC_035787.1	70966440	70966522	cluster 1
NC_035787.1	73855556	73855614	cluster 1
NC_035788.1	22017430	22017970	cluster 1
NC_035788.1	36961704	36961832	cluster 1
NC_035788.1	63445227	63445273	cluster 1
NC_035788.1	64886589	64886661	cluster 1
NC_035789.1	635300	635760	cluster 1
NC_035789.1	12870312	12870438	cluster 1
NC_035789.1	13167369	13167466	cluster 1
NC_035789.1	14070484	14070930	cluster 1
NC_035789.1	15559508	15559635	cluster 1
NC_035789.1	17960966	17961037	cluster 1
NC_035789.1	18134963	18135090	cluster 1
NC_035789.1	20916520	20916617	cluster 1
NC_035789.1	24918792	24919265	cluster 1
NC_035789.1	27562569	27562696	cluster 1
NC_035780.1	17411968	17412230	cluster 2
NC_035780.1	17454692	17454951	cluster 2
NC_035780.1	17683047	17683307	cluster 2
NC_035780.1	17768797	17768923	cluster 2
NC_035780.1	17791761	17791966	cluster 2
NC_035780.1	17809479	17809598	cluster 2
NC_035780.1	17817423	17817536	cluster 2
NC_035780.1	24834509	24835302	cluster 2
NC_035780.1	28481327	28481389	cluster 2
NC_035780.1	31563313	31563394	cluster 2
NC_035780.1	31564023	31564092	cluster 2
NC_035780.1	31564751	31565634	cluster 2
NC_035780.1	47440222	47440763	cluster 2
NC_035780.1	50020507	50020598	cluster 2
NC_035781.1	6743512	6743686	cluster 2
NC_035781.1	15140696	15141013	cluster 2
NC_035781.1	15187279	15187662	cluster 2
NC_035781.1	17910698	17910763	cluster 2
NC_035781.1	18942819	18942884	cluster 2
NC_035781.1	21416954	21417028	cluster 2
NC_035781.1	54923496	54923556	cluster 2
NC_035782.1	159085	159131	cluster 2
NC_035782.1	1641318	1641638	cluster 2
NC_035782.1	4845073	4845121	cluster 2
NC_035782.1	5437470	5437518	cluster 2
NC_035782.1	19231522	19231570	cluster 2
NC_035782.1	24941171	24941941	cluster 2
NC_035782.1	24963993	24964526	cluster 2
NC_035782.1	33849920	33850470	cluster 2
NC_035782.1	42246924	42247640	cluster 2
NC_035782.1	53066241	53066303	cluster 2
NC_035782.1	53756739	53756806	cluster 2
NC_035782.1	55091247	55091297	cluster 2
NC_035782.1	62649555	62649613	cluster 2
NC_035782.1	74063207	74063499	cluster 2
NC_035783.1	1246946	1247022	cluster 2
NC_035783.1	3580478	3580538	cluster 2
NC_035783.1	11922749	11922808	cluster 2
NC_035783.1	13825628	13825757	cluster 2
NC_035783.1	20064152	20064873	cluster 2
NC_035783.1	29081392	29081469	cluster 2
NC_035783.1	29656321	29656375	cluster 2
NC_035783.1	30332250	30333020	cluster 2
NC_035783.1	30345836	30346606	cluster 2
NC_035783.1	31410229	31410277	cluster 2
NC_035783.1	34695179	34695251	cluster 2
NC_035783.1	39450475	39450969	cluster 2
NC_035783.1	39598569	39598631	cluster 2
NC_035783.1	50882031	50882128	cluster 2
NC_035784.1	19737757	19738473	cluster 2
NC_035784.1	29344441	29344679	cluster 2
NC_035784.1	51356155	51356218	cluster 2
NC_035784.1	55569231	55569409	cluster 2
NC_035784.1	60633111	60633155	cluster 2
NC_035784.1	61785300	61785360	cluster 2
NC_035784.1	66647376	66647437	cluster 2
NC_035784.1	66666603	66666866	cluster 2
NC_035784.1	70689480	70689565	cluster 2
NC_035784.1	97977099	97977147	cluster 2
NC_035785.1	8597155	8597203	cluster 2
NC_035785.1	10169929	10169977	cluster 2
NC_035785.1	12854486	12854547	cluster 2
NC_035785.1	16174545	16174817	cluster 2
NC_035785.1	16306725	16306997	cluster 2
NC_035785.1	19650598	19650646	cluster 2
NC_035785.1	28614754	28614802	cluster 2
NC_035785.1	29746283	29746342	cluster 2
NC_035785.1	47081177	47081225	cluster 2
NC_035785.1	50383703	50383790	cluster 2
NC_035786.1	463576	463624	cluster 2
NC_035786.1	2321985	2322041	cluster 2
NC_035786.1	7058564	7058612	cluster 2
NC_035786.1	11969072	11969120	cluster 2
NC_035786.1	13735995	13736051	cluster 2
NC_035786.1	13745749	13745808	cluster 2
NC_035786.1	23243846	23244705	cluster 2
NC_035786.1	28541335	28541383	cluster 2
NC_035786.1	34675240	34675323	cluster 2
NC_035786.1	40911283	40911331	cluster 2
NC_035786.1	48260346	48261419	cluster 2
NC_035786.1	48606613	48606761	cluster 2
NC_035786.1	50406205	50406262	cluster 2
NC_035786.1	54065732	54065810	cluster 2
NC_035786.1	55931208	55931281	cluster 2
NC_035786.1	55968250	55968324	cluster 2
NC_035786.1	55971752	55971830	cluster 2
NC_035787.1	3066473	3066538	cluster 2
NC_035787.1	5446591	5446639	cluster 2
NC_035787.1	9763575	9763623	cluster 2
NC_035787.1	11549063	11549111	cluster 2
NC_035787.1	18180513	18180976	cluster 2
NC_035787.1	27297017	27298232	cluster 2
NC_035787.1	27315903	27316334	cluster 2
NC_035787.1	30231352	30231400	cluster 2
NC_035787.1	37272512	37272572	cluster 2
NC_035787.1	39399059	39399107	cluster 2
NC_035787.1	49648293	49648341	cluster 2
NC_035787.1	58243865	58243913	cluster 2
NC_035787.1	73859529	73859594	cluster 2
NC_035788.1	5130623	5131074	cluster 2
NC_035788.1	7037132	7037201	cluster 2
NC_035788.1	8107498	8107617	cluster 2
NC_035788.1	8580786	8581813	cluster 2
NC_035788.1	9910929	9911354	cluster 2
NC_035788.1	11974513	11974609	cluster 2
NC_035788.1	13754727	13754770	cluster 2
NC_035788.1	13932880	13932923	cluster 2
NC_035788.1	14318410	14318453	cluster 2
NC_035788.1	14383461	14383504	cluster 2
NC_035788.1	15790091	15790139	cluster 2
NC_035788.1	16058940	16058998	cluster 2
NC_035788.1	17303943	17304583	cluster 2
NC_035788.1	20929799	20930348	cluster 2
NC_035788.1	34518366	34518414	cluster 2
NC_035788.1	36688994	36689065	cluster 2
NC_035788.1	38255364	38255857	cluster 2
NC_035788.1	38572816	38572864	cluster 2
NC_035788.1	45312757	45312805	cluster 2
NC_035788.1	47607388	47607726	cluster 2
NC_035788.1	54953795	54954007	cluster 2
NC_035788.1	57740665	57740841	cluster 2
NC_035788.1	65709992	65710055	cluster 2
NC_035788.1	71127378	71127453	cluster 2
NC_035788.1	74310656	74311145	cluster 2
NC_035788.1	78344544	78344669	cluster 2
NC_035788.1	80663175	80666396	cluster 2
NC_035788.1	87846657	87846726	cluster 2
NC_035788.1	89616029	89616690	cluster 2
NC_035788.1	89633521	89634182	cluster 2
NC_035788.1	89890994	89891042	cluster 2
NC_035788.1	93787606	93787755	cluster 2
NC_035788.1	93788952	93789011	cluster 2
NC_035788.1	97607669	97607717	cluster 2
NC_035788.1	98393708	98393756	cluster 2
NC_035789.1	4174445	4174493	cluster 2
NC_035789.1	5077190	5077238	cluster 2
NC_035789.1	8687141	8687238	cluster 2
NC_035789.1	13386760	13387159	cluster 2
NC_035789.1	13737112	13737165	cluster 2
NC_035789.1	13847471	13847524	cluster 2
NC_035789.1	13940634	13940687	cluster 2
NC_035789.1	14177301	14178060	cluster 2
NC_035789.1	14596227	14596436	cluster 2
NC_035789.1	14670441	14670778	cluster 2
NC_035789.1	14730543	14730940	cluster 2
NC_035789.1	17431130	17431527	cluster 2
NC_035789.1	19421415	19421678	cluster 2
NC_035789.1	19608243	19608291	cluster 2
NC_035789.1	19656661	19657016	cluster 2
NC_035789.1	19680343	19681364	cluster 2
NC_035789.1	20180231	20180692	cluster 2
NC_035789.1	23824561	23824604	cluster 2
NC_035789.1	23888231	23888274	cluster 2
NC_035789.1	23929037	23929473	cluster 2
NC_035789.1	24057245	24057288	cluster 2
NC_035789.1	24336752	24336795	cluster 2
NC_035789.1	27081155	27081203	cluster 2
NC_035789.1	27091005	27091692	cluster 2
NC_035789.1	27570186	27570523	cluster 2
NC_035789.1	29671072	29671191	cluster 2
NC_035789.1	30081187	30082217	cluster 2
NC_035780.1	17780510	17781248	cluster 3
NC_035780.1	19801938	19802035	cluster 3
NC_035780.1	24338612	24338676	cluster 3
NC_035780.1	31489962	31490026	cluster 3
NC_035780.1	33744693	33745416	cluster 3
NC_035780.1	37027692	37027895	cluster 3
NC_035780.1	37033162	37033386	cluster 3
NC_035780.1	41312720	41313353	cluster 3
NC_035780.1	41601280	41601355	cluster 3
NC_035780.1	41657928	41658004	cluster 3
NC_035780.1	50498494	50498597	cluster 3
NC_035780.1	56932551	56932697	cluster 3
NC_035781.1	6026826	6027403	cluster 3
NC_035781.1	9043063	9043176	cluster 3
NC_035781.1	11624937	11625039	cluster 3
NC_035781.1	12273467	12273530	cluster 3
NC_035781.1	15380270	15380349	cluster 3
NC_035781.1	16962514	16962560	cluster 3
NC_035781.1	19457496	19457558	cluster 3
NC_035781.1	21817222	21817275	cluster 3
NC_035781.1	25526391	25526505	cluster 3
NC_035781.1	32449356	32449993	cluster 3
NC_035781.1	34989688	34989749	cluster 3
NC_035781.1	38398392	38398452	cluster 3
NC_035781.1	40279272	40279337	cluster 3
NC_035781.1	41683021	41683081	cluster 3
NC_035781.1	51436046	51436102	cluster 3
NC_035781.1	56894929	56895571	cluster 3
NC_035782.1	5910958	5911532	cluster 3
NC_035782.1	8231741	8231809	cluster 3
NC_035782.1	8653327	8653395	cluster 3
NC_035782.1	18514068	18514182	cluster 3
NC_035782.1	37047565	37047634	cluster 3
NC_035782.1	51340860	51341017	cluster 3
NC_035782.1	55306411	55306529	cluster 3
NC_035782.1	61474834	61475433	cluster 3
NC_035782.1	61481140	61481204	cluster 3
NC_035782.1	61481847	61481913	cluster 3
NC_035783.1	11923458	11924002	cluster 3
NC_035783.1	14878035	14878148	cluster 3
NC_035783.1	19395985	19396098	cluster 3
NC_035783.1	21726185	21727107	cluster 3
NC_035783.1	24462705	24462807	cluster 3
NC_035783.1	34944674	34944735	cluster 3
NC_035783.1	34945597	34945662	cluster 3
NC_035783.1	34946446	34946506	cluster 3
NC_035783.1	37144150	37144219	cluster 3
NC_035783.1	37145236	37145328	cluster 3
NC_035783.1	38136395	38137145	cluster 3
NC_035783.1	39260571	39260632	cluster 3
NC_035783.1	46901501	46901576	cluster 3
NC_035783.1	47811650	47811752	cluster 3
NC_035783.1	53859505	53860003	cluster 3
NC_035784.1	1295517	1295619	cluster 3
NC_035784.1	4987039	4987084	cluster 3
NC_035784.1	6051956	6052021	cluster 3
NC_035784.1	6996637	6996702	cluster 3
NC_035784.1	14882554	14882619	cluster 3
NC_035784.1	16546737	16547085	cluster 3
NC_035784.1	32765084	32765126	cluster 3
NC_035784.1	36915851	36915911	cluster 3
NC_035784.1	36916569	36917681	cluster 3
NC_035784.1	39870326	39870402	cluster 3
NC_035784.1	45381472	45381577	cluster 3
NC_035784.1	52819045	52819268	cluster 3
NC_035784.1	65965032	65965095	cluster 3
NC_035784.1	65966000	65966064	cluster 3
NC_035784.1	72987984	72988086	cluster 3
NC_035784.1	75587648	75587873	cluster 3
NC_035784.1	80559454	80560061	cluster 3
NC_035784.1	84835237	84835293	cluster 3
NC_035784.1	90569298	90569373	cluster 3
NC_035784.1	91247426	91247824	cluster 3
NC_035784.1	93031060	93031368	cluster 3
NC_035784.1	93104564	93104733	cluster 3
NC_035784.1	96520451	96520526	cluster 3
NC_035784.1	97319710	97319757	cluster 3
NC_035785.1	4003547	4004245	cluster 3
NC_035785.1	5702299	5702473	cluster 3
NC_035785.1	5707419	5707558	cluster 3
NC_035785.1	9401865	9402090	cluster 3
NC_035785.1	9408112	9408315	cluster 3
NC_035785.1	9865534	9865636	cluster 3
NC_035785.1	18951264	18951339	cluster 3
NC_035785.1	22731567	22732073	cluster 3
NC_035785.1	25206928	25207001	cluster 3
NC_035785.1	27374020	27374582	cluster 3
NC_035785.1	28598972	28599086	cluster 3
NC_035785.1	36554125	36554238	cluster 3
NC_035785.1	39821342	39821567	cluster 3
NC_035785.1	45864112	45864187	cluster 3
NC_035785.1	47160215	47160403	cluster 3
NC_035786.1	17391012	17391151	cluster 3
NC_035786.1	30165699	30166255	cluster 3
NC_035786.1	32026534	32026646	cluster 3
NC_035786.1	32964954	32965018	cluster 3
NC_035786.1	42347643	42347783	cluster 3
NC_035786.1	43147172	43147285	cluster 3
NC_035786.1	44268916	44268980	cluster 3
NC_035786.1	45075278	45075777	cluster 3
NC_035786.1	45371156	45371217	cluster 3
NC_035786.1	47216961	47217036	cluster 3
NC_035786.1	48936939	48937014	cluster 3
NC_035786.1	54077256	54077333	cluster 3
NC_035786.1	55948320	55948397	cluster 3
NC_035787.1	15433969	15434081	cluster 3
NC_035787.1	17958283	17958358	cluster 3
NC_035787.1	20980370	20980491	cluster 3
NC_035787.1	21109373	21109711	cluster 3
NC_035787.1	24433734	24435623	cluster 3
NC_035787.1	24921957	24922568	cluster 3
NC_035787.1	24923160	24923963	cluster 3
NC_035787.1	25354103	25354216	cluster 3
NC_035787.1	25358423	25358464	cluster 3
NC_035787.1	26446240	26446367	cluster 3
NC_035787.1	26451686	26451891	cluster 3
NC_035787.1	26587405	26587544	cluster 3
NC_035787.1	27319024	27319620	cluster 3
NC_035787.1	27560564	27561304	cluster 3
NC_035787.1	27618019	27618095	cluster 3
NC_035787.1	32566334	32566436	cluster 3
NC_035787.1	35712935	35713049	cluster 3
NC_035787.1	40940034	40940306	cluster 3
NC_035787.1	48381629	48381686	cluster 3
NC_035787.1	48383174	48383235	cluster 3
NC_035787.1	48387990	48388055	cluster 3
NC_035787.1	48393489	48393556	cluster 3
NC_035787.1	48428579	48428639	cluster 3
NC_035787.1	50370349	50370939	cluster 3
NC_035787.1	52215400	52215502	cluster 3
NC_035787.1	52908365	52908478	cluster 3
NC_035787.1	61895616	61896094	cluster 3
NC_035787.1	63211037	63211150	cluster 3
NC_035787.1	70673092	70673689	cluster 3
NC_035787.1	70683777	70683880	cluster 3
NC_035787.1	72422928	72423003	cluster 3
NC_035787.1	75517933	75518045	cluster 3
NC_035788.1	4519196	4519421	cluster 3
NC_035788.1	5502678	5502811	cluster 3
NC_035788.1	8206583	8207163	cluster 3
NC_035788.1	17626077	17626139	cluster 3
NC_035788.1	19593830	19594183	cluster 3
NC_035788.1	25738449	25738523	cluster 3
NC_035788.1	41532470	41532809	cluster 3
NC_035788.1	46599245	46599309	cluster 3
NC_035788.1	58500032	58500107	cluster 3
NC_035788.1	60222702	60223261	cluster 3
NC_035788.1	65708411	65708476	cluster 3
NC_035788.1	69395802	69395905	cluster 3
NC_035788.1	74809543	74809676	cluster 3
NC_035788.1	75917010	75917112	cluster 3
NC_035788.1	78659397	78660283	cluster 3
NC_035788.1	81018412	81018476	cluster 3
NC_035788.1	81195122	81195167	cluster 3
NC_035788.1	88913971	88914680	cluster 3
NC_035788.1	89143081	89143835	cluster 3
NC_035788.1	91723696	91724195	cluster 3
NC_035788.1	93464243	93464742	cluster 3
NC_035788.1	102110194	102110850	cluster 3
NC_035788.1	103792484	103792598	cluster 3
NC_035789.1	1312359	1312472	cluster 3
NC_035789.1	3337174	3337276	cluster 3
NC_035789.1	3406097	3406199	cluster 3
NC_035789.1	9246343	9246445	cluster 3
NC_035789.1	9548216	9548291	cluster 3
NC_035789.1	12404472	12405031	cluster 3
NC_035789.1	13003210	13003413	cluster 3
NC_035789.1	13006290	13006773	cluster 3
NC_035789.1	13028242	13028467	cluster 3
NC_035789.1	13218550	13219043	cluster 3
NC_035789.1	14389989	14390068	cluster 3
NC_035789.1	14646263	14646402	cluster 3
NC_035789.1	14651742	14651945	cluster 3
NC_035789.1	14841799	14842275	cluster 3
NC_035789.1	15809983	15810461	cluster 3
NC_035789.1	15857183	15857397	cluster 3
NC_035789.1	16128957	16129070	cluster 3
NC_035789.1	16298298	16298657	cluster 3
NC_035789.1	16348665	16348890	cluster 3
NC_035789.1	16555908	16556464	cluster 3
NC_035789.1	16776172	16776251	cluster 3
NC_035789.1	17029066	17029578	cluster 3
NC_035789.1	17332722	17332927	cluster 3
NC_035789.1	19921976	19922472	cluster 3
NC_035789.1	20012173	20012387	cluster 3
NC_035789.1	21093408	21093753	cluster 3
NC_035789.1	21601486	21601831	cluster 3
NC_035789.1	24463253	24463328	cluster 3
NC_035789.1	27259217	27259721	cluster 3
NC_035780.1	470002	470626	cluster 4
NC_035780.1	473602	474209	cluster 4
NC_035780.1	2937550	2937620	cluster 4
NC_035780.1	7330456	7330513	cluster 4
NC_035780.1	18500866	18500970	cluster 4
NC_035780.1	18576613	18576717	cluster 4
NC_035780.1	26983526	26983612	cluster 4
NC_035780.1	32972552	32972849	cluster 4
NC_035780.1	33047714	33047789	cluster 4
NC_035780.1	33049135	33049188	cluster 4
NC_035780.1	37390295	37390358	cluster 4
NC_035780.1	37391555	37391618	cluster 4
NC_035780.1	37393640	37394194	cluster 4
NC_035780.1	37395213	37395276	cluster 4
NC_035780.1	37396079	37396662	cluster 4
NC_035780.1	37397207	37397548	cluster 4
NC_035780.1	37398509	37398571	cluster 4
NC_035780.1	38893175	38893238	cluster 4
NC_035780.1	38894427	38894490	cluster 4
NC_035780.1	38896493	38897039	cluster 4
NC_035780.1	38898113	38898176	cluster 4
NC_035780.1	38899190	38899982	cluster 4
NC_035780.1	38901522	38901598	cluster 4
NC_035780.1	38902245	38903131	cluster 4
NC_035780.1	41971792	41972208	cluster 4
NC_035780.1	43503904	43504053	cluster 4
NC_035780.1	46093858	46094548	cluster 4
NC_035780.1	55586812	55586892	cluster 4
NC_035780.1	56098849	56098918	cluster 4
NC_035780.1	56100106	56100288	cluster 4
NC_035780.1	56105266	56105322	cluster 4
NC_035780.1	56106855	56106906	cluster 4
NC_035780.1	56111793	56111846	cluster 4
NC_035780.1	56335727	56335801	cluster 4
NC_035780.1	56531701	56531775	cluster 4
NC_035780.1	56533063	56533139	cluster 4
NC_035780.1	56593384	56594075	cluster 4
NC_035780.1	57355201	57355282	cluster 4
NC_035780.1	61060206	61060288	cluster 4
NC_035780.1	61066857	61066940	cluster 4
NC_035780.1	62472091	62472192	cluster 4
NC_035781.1	5340885	5340929	cluster 4
NC_035781.1	12567275	12567544	cluster 4
NC_035781.1	12717093	12717597	cluster 4
NC_035781.1	12726301	12726805	cluster 4
NC_035781.1	12735513	12736017	cluster 4
NC_035781.1	12880795	12881414	cluster 4
NC_035781.1	12884401	12885012	cluster 4
NC_035781.1	13246636	13246725	cluster 4
NC_035781.1	13921804	13921909	cluster 4
NC_035781.1	13922552	13922657	cluster 4
NC_035781.1	13923313	13923378	cluster 4
NC_035781.1	13924076	13924181	cluster 4
NC_035781.1	15127198	15127702	cluster 4
NC_035781.1	15136568	15137072	cluster 4
NC_035781.1	15145740	15146244	cluster 4
NC_035781.1	15155089	15155593	cluster 4
NC_035781.1	15164442	15164946	cluster 4
NC_035781.1	15173795	15174299	cluster 4
NC_035781.1	15183152	15183656	cluster 4
NC_035781.1	15192386	15192890	cluster 4
NC_035781.1	15201723	15202227	cluster 4
NC_035781.1	15205172	15205681	cluster 4
NC_035781.1	15771635	15771890	cluster 4
NC_035781.1	21648510	21649049	cluster 4
NC_035781.1	21697493	21698019	cluster 4
NC_035781.1	21856783	21857603	cluster 4
NC_035781.1	23028689	23028853	cluster 4
NC_035781.1	23043930	23043986	cluster 4
NC_035781.1	23536744	23537001	cluster 4
NC_035781.1	23567254	23567511	cluster 4
NC_035781.1	24502410	24502676	cluster 4
NC_035781.1	27768823	27768986	cluster 4
NC_035781.1	27769849	27770012	cluster 4
NC_035781.1	27770904	27771067	cluster 4
NC_035781.1	27771957	27772120	cluster 4
NC_035781.1	27773017	27773175	cluster 4
NC_035781.1	28882831	28882995	cluster 4
NC_035781.1	35213293	35213450	cluster 4
NC_035781.1	35215715	35215913	cluster 4
NC_035781.1	42271298	42272150	cluster 4
NC_035781.1	42342507	42342954	cluster 4
NC_035781.1	42349414	42349862	cluster 4
NC_035781.1	42375477	42375796	cluster 4
NC_035781.1	42388349	42388489	cluster 4
NC_035781.1	42403924	42404371	cluster 4
NC_035781.1	42428496	42428856	cluster 4
NC_035781.1	42504121	42504436	cluster 4
NC_035781.1	42546470	42546907	cluster 4
NC_035781.1	42562150	42562596	cluster 4
NC_035781.1	42841188	42841260	cluster 4
NC_035781.1	48119045	48119209	cluster 4
NC_035781.1	49776015	49776179	cluster 4
NC_035781.1	53607141	53607305	cluster 4
NC_035781.1	56290021	56290070	cluster 4
NC_035781.1	59059249	59059298	cluster 4
NC_035782.1	2600609	2600776	cluster 4
NC_035782.1	3845733	3845906	cluster 4
NC_035782.1	4924251	4924823	cluster 4
NC_035782.1	6664693	6664842	cluster 4
NC_035782.1	9264187	9264272	cluster 4
NC_035782.1	10457204	10457374	cluster 4
NC_035782.1	12098510	12099208	cluster 4
NC_035782.1	16019604	16020094	cluster 4
NC_035782.1	16028799	16029290	cluster 4
NC_035782.1	16306023	16306583	cluster 4
NC_035782.1	22902980	22903548	cluster 4
NC_035782.1	27242493	27242793	cluster 4
NC_035782.1	27471047	27471347	cluster 4
NC_035782.1	36703455	36703540	cluster 4
NC_035782.1	44347236	44347843	cluster 4
NC_035782.1	45027241	45027411	cluster 4
NC_035782.1	45850076	45850150	cluster 4
NC_035782.1	49593612	49593675	cluster 4
NC_035782.1	51382025	51382093	cluster 4
NC_035782.1	57048548	57048614	cluster 4
NC_035782.1	59640694	59641301	cluster 4
NC_035782.1	59646864	59647471	cluster 4
NC_035782.1	68048021	68048540	cluster 4
NC_035782.1	68936503	68936772	cluster 4
NC_035782.1	71325576	71325622	cluster 4
NC_035782.1	72886636	72886682	cluster 4
NC_035782.1	74067108	74067441	cluster 4
NC_035782.1	75666644	75666748	cluster 4
NC_035782.1	75822679	75822828	cluster 4
NC_035782.1	76787294	76787628	cluster 4
NC_035783.1	7590479	7590745	cluster 4
NC_035783.1	7884473	7884739	cluster 4
NC_035783.1	10573850	10574535	cluster 4
NC_035783.1	10579516	10580203	cluster 4
NC_035783.1	15701226	15701375	cluster 4
NC_035783.1	16701577	16701640	cluster 4
NC_035783.1	18666485	18666860	cluster 4
NC_035783.1	18668688	18668897	cluster 4
NC_035783.1	19184138	19184368	cluster 4
NC_035783.1	24371738	24371780	cluster 4
NC_035783.1	32906461	32906503	cluster 4
NC_035783.1	32907566	32907670	cluster 4
NC_035783.1	32908742	32908845	cluster 4
NC_035783.1	32909911	32909972	cluster 4
NC_035783.1	34429955	34431160	cluster 4
NC_035783.1	34432171	34444294	cluster 4
NC_035783.1	34444907	34446513	cluster 4
NC_035783.1	34525539	34527143	cluster 4
NC_035783.1	34527836	34540352	cluster 4
NC_035783.1	34540982	34542117	cluster 4
NC_035783.1	35931033	35931302	cluster 4
NC_035783.1	37045910	37046167	cluster 4
NC_035783.1	37096121	37096378	cluster 4
NC_035783.1	37108385	37109156	cluster 4
NC_035783.1	37139558	37139600	cluster 4
NC_035783.1	37140658	37140762	cluster 4
NC_035783.1	37141820	37141922	cluster 4
NC_035783.1	37142974	37143078	cluster 4
NC_035783.1	37146374	37146478	cluster 4
NC_035783.1	37147541	37147645	cluster 4
NC_035783.1	37148696	37148800	cluster 4
NC_035783.1	37155058	37155099	cluster 4
NC_035783.1	37424165	37424208	cluster 4
NC_035783.1	37850715	37850787	cluster 4
NC_035783.1	37851365	37851437	cluster 4
NC_035783.1	37852485	37852553	cluster 4
NC_035783.1	37853610	37853713	cluster 4
NC_035783.1	37859980	37860021	cluster 4
NC_035783.1	38168341	38168384	cluster 4
NC_035783.1	40135746	40135796	cluster 4
NC_035783.1	41605701	41605751	cluster 4
NC_035783.1	43517554	43517658	cluster 4
NC_035783.1	43518722	43518825	cluster 4
NC_035783.1	43519887	43519991	cluster 4
NC_035783.1	43521056	43521158	cluster 4
NC_035783.1	43522203	43522307	cluster 4
NC_035783.1	43523366	43523469	cluster 4
NC_035783.1	43524560	43524619	cluster 4
NC_035783.1	43525684	43525788	cluster 4
NC_035783.1	43526838	43526941	cluster 4
NC_035783.1	43527987	43528091	cluster 4
NC_035783.1	43529165	43529207	cluster 4
NC_035783.1	43621001	43621043	cluster 4
NC_035783.1	43623030	43623134	cluster 4
NC_035783.1	45905057	45905569	cluster 4
NC_035783.1	48500400	48500475	cluster 4
NC_035783.1	57361517	57361586	cluster 4
NC_035783.1	57364603	57364683	cluster 4
NC_035784.1	2591218	2591748	cluster 4
NC_035784.1	2597340	2597867	cluster 4
NC_035784.1	3200893	3200946	cluster 4
NC_035784.1	3837658	3837927	cluster 4
NC_035784.1	4139187	4139270	cluster 4
NC_035784.1	4400083	4400152	cluster 4
NC_035784.1	4760526	4760595	cluster 4
NC_035784.1	8122616	8122765	cluster 4
NC_035784.1	13211333	13211397	cluster 4
NC_035784.1	13214384	13215111	cluster 4
NC_035784.1	19650342	19650401	cluster 4
NC_035784.1	19694064	19694752	cluster 4
NC_035784.1	23830072	23830221	cluster 4
NC_035784.1	24152195	24152452	cluster 4
NC_035784.1	28857573	28857945	cluster 4
NC_035784.1	32985584	32986545	cluster 4
NC_035784.1	33568687	33569651	cluster 4
NC_035784.1	41143252	41143877	cluster 4
NC_035784.1	42621219	42621448	cluster 4
NC_035784.1	42637464	42637539	cluster 4
NC_035784.1	42961848	42962132	cluster 4
NC_035784.1	43752216	43752301	cluster 4
NC_035784.1	46826792	46827049	cluster 4
NC_035784.1	47369138	47369198	cluster 4
NC_035784.1	47746848	47746932	cluster 4
NC_035784.1	47750401	47750453	cluster 4
NC_035784.1	48839406	48840013	cluster 4
NC_035784.1	48842989	48843596	cluster 4
NC_035784.1	49001606	49001681	cluster 4
NC_035784.1	49038941	49039185	cluster 4
NC_035784.1	52202886	52204040	cluster 4
NC_035784.1	52205660	52205817	cluster 4
NC_035784.1	52206491	52206576	cluster 4
NC_035784.1	52207492	52207970	cluster 4
NC_035784.1	52222565	52222650	cluster 4
NC_035784.1	52223392	52223477	cluster 4
NC_035784.1	52225478	52225953	cluster 4
NC_035784.1	52238430	52239667	cluster 4
NC_035784.1	52240457	52240542	cluster 4
NC_035784.1	52241304	52241464	cluster 4
NC_035784.1	52242141	52242301	cluster 4
NC_035784.1	52243423	52243909	cluster 4
NC_035784.1	52245634	52246846	cluster 4
NC_035784.1	52248453	52248536	cluster 4
NC_035784.1	52249283	52249443	cluster 4
NC_035784.1	52250565	52251051	cluster 4
NC_035784.1	52263865	52265098	cluster 4
NC_035784.1	52265888	52265973	cluster 4
NC_035784.1	52266732	52266892	cluster 4
NC_035784.1	52267567	52267727	cluster 4
NC_035784.1	52268849	52269334	cluster 4
NC_035784.1	52282128	52283365	cluster 4
NC_035784.1	52284154	52284486	cluster 4
NC_035784.1	52830161	52830232	cluster 4
NC_035784.1	52833160	52833205	cluster 4
NC_035784.1	53083118	53083197	cluster 4
NC_035784.1	53084547	53084651	cluster 4
NC_035784.1	54071275	54071385	cluster 4
NC_035784.1	54371492	54371602	cluster 4
NC_035784.1	54373306	54373384	cluster 4
NC_035784.1	54509043	54509113	cluster 4
NC_035784.1	57637007	57637063	cluster 4
NC_035784.1	57638500	57638556	cluster 4
NC_035784.1	58204983	58205078	cluster 4
NC_035784.1	63981179	63981353	cluster 4
NC_035784.1	70183742	70183793	cluster 4
NC_035784.1	71372050	71372487	cluster 4
NC_035784.1	75519827	75519877	cluster 4
NC_035784.1	75521550	75521592	cluster 4
NC_035784.1	81542468	81542577	cluster 4
NC_035784.1	83232549	83232618	cluster 4
NC_035784.1	83799454	83799534	cluster 4
NC_035784.1	86968135	86968404	cluster 4
NC_035784.1	87692442	87692967	cluster 4
NC_035784.1	92755442	92756050	cluster 4
NC_035784.1	92759023	92759642	cluster 4
NC_035784.1	92860718	92860867	cluster 4
NC_035784.1	93091015	93091095	cluster 4
NC_035784.1	96401332	96401458	cluster 4
NC_035784.1	96428127	96428251	cluster 4
NC_035784.1	96457326	96457383	cluster 4
NC_035784.1	96485956	96486082	cluster 4
NC_035784.1	96515688	96515814	cluster 4
NC_035784.1	97457379	97457503	cluster 4
NC_035784.1	97493312	97493367	cluster 4
NC_035784.1	97544316	97544440	cluster 4
NC_035784.1	97596943	97597034	cluster 4
NC_035784.1	97640444	97640501	cluster 4
NC_035784.1	97726240	97726340	cluster 4
NC_035784.1	97755481	97755607	cluster 4
NC_035784.1	97856435	97856490	cluster 4
NC_035784.1	97904853	97904977	cluster 4
NC_035784.1	97953148	97953274	cluster 4
NC_035784.1	97997625	97997749	cluster 4
NC_035784.1	98043619	98043743	cluster 4
NC_035784.1	98086762	98086817	cluster 4
NC_035784.1	98131590	98131680	cluster 4
NC_035784.1	98168597	98169127	cluster 4
NC_035784.1	98170029	98170153	cluster 4
NC_035784.1	98222761	98223372	cluster 4
NC_035784.1	98224280	98224404	cluster 4
NC_035784.1	98279735	98279825	cluster 4
NC_035784.1	98331916	98332006	cluster 4
NC_035784.1	98450750	98450840	cluster 4
NC_035784.1	98522455	98522712	cluster 4
NC_035784.1	98571313	98571368	cluster 4
NC_035784.1	98645379	98645503	cluster 4
NC_035785.1	1470786	1470871	cluster 4
NC_035785.1	4143665	4143950	cluster 4
NC_035785.1	4270016	4270282	cluster 4
NC_035785.1	5677137	5677562	cluster 4
NC_035785.1	8604527	8605059	cluster 4
NC_035785.1	8651548	8652053	cluster 4
NC_035785.1	12610096	12610184	cluster 4
NC_035785.1	14481942	14482011	cluster 4
NC_035785.1	14974644	14974754	cluster 4
NC_035785.1	15620096	15620200	cluster 4
NC_035785.1	15755221	15755326	cluster 4
NC_035785.1	16334663	16334773	cluster 4
NC_035785.1	16890834	16891103	cluster 4
NC_035785.1	17185526	17185627	cluster 4
NC_035785.1	17601588	17601692	cluster 4
NC_035785.1	18225170	18225858	cluster 4
NC_035785.1	18442882	18442962	cluster 4
NC_035785.1	23230218	23230303	cluster 4
NC_035785.1	23646648	23646689	cluster 4
NC_035785.1	23769642	23769683	cluster 4
NC_035785.1	24353357	24353865	cluster 4
NC_035785.1	27841784	27841900	cluster 4
NC_035785.1	28462287	28462445	cluster 4
NC_035785.1	31266027	31266098	cluster 4
NC_035785.1	31267797	31267871	cluster 4
NC_035785.1	31268495	31268569	cluster 4
NC_035785.1	32946769	32946943	cluster 4
NC_035785.1	34265798	34266504	cluster 4
NC_035785.1	41946606	41946861	cluster 4
NC_035785.1	42994032	42994158	cluster 4
NC_035785.1	43417253	43417490	cluster 4
NC_035785.1	46480118	46480491	cluster 4
NC_035785.1	46723605	46724006	cluster 4
NC_035785.1	48061610	48061840	cluster 4
NC_035786.1	2056210	2056788	cluster 4
NC_035786.1	4636305	4636390	cluster 4
NC_035786.1	7471073	7471154	cluster 4
NC_035786.1	13891937	13892089	cluster 4
NC_035786.1	15812127	15812646	cluster 4
NC_035786.1	16308985	16309254	cluster 4
NC_035786.1	19002787	19002872	cluster 4
NC_035786.1	19659195	19659352	cluster 4
NC_035786.1	21110549	21110624	cluster 4
NC_035786.1	23631111	23631795	cluster 4
NC_035786.1	23636639	23637326	cluster 4
NC_035786.1	23987202	23987753	cluster 4
NC_035786.1	25994800	25994851	cluster 4
NC_035786.1	27046966	27047232	cluster 4
NC_035786.1	38681544	38681619	cluster 4
NC_035786.1	39270519	39271204	cluster 4
NC_035786.1	39276256	39276942	cluster 4
NC_035786.1	45679579	45679876	cluster 4
NC_035786.1	46549456	46549522	cluster 4
NC_035786.1	47230202	47230281	cluster 4
NC_035786.1	49166471	49166536	cluster 4
NC_035786.1	50211401	50211466	cluster 4
NC_035786.1	50863402	50863467	cluster 4
NC_035786.1	54073988	54074392	cluster 4
NC_035786.1	55649114	55649647	cluster 4
NC_035787.1	362798	362878	cluster 4
NC_035787.1	1073765	1073927	cluster 4
NC_035787.1	1738888	1739157	cluster 4
NC_035787.1	2467687	2467772	cluster 4
NC_035787.1	5257049	5257286	cluster 4
NC_035787.1	16034293	16034365	cluster 4
NC_035787.1	16473957	16474037	cluster 4
NC_035787.1	18197726	18197801	cluster 4
NC_035787.1	19821803	19821888	cluster 4
NC_035787.1	20790845	20791132	cluster 4
NC_035787.1	21791773	21791858	cluster 4
NC_035787.1	22805561	22805641	cluster 4
NC_035787.1	24993041	24993566	cluster 4
NC_035787.1	34207393	34207693	cluster 4
NC_035787.1	36795218	36795831	cluster 4
NC_035787.1	37026191	37026469	cluster 4
NC_035787.1	42645330	42645567	cluster 4
NC_035787.1	42918132	42918822	cluster 4
NC_035787.1	42923703	42924395	cluster 4
NC_035787.1	43705284	43705369	cluster 4
NC_035787.1	43764787	43765476	cluster 4
NC_035787.1	43770524	43771213	cluster 4
NC_035787.1	48395103	48395172	cluster 4
NC_035787.1	51377554	51378084	cluster 4
NC_035787.1	53602401	53602481	cluster 4
NC_035787.1	54428359	54428421	cluster 4
NC_035787.1	58584317	58584592	cluster 4
NC_035787.1	58590051	58590326	cluster 4
NC_035787.1	59559906	59560037	cluster 4
NC_035787.1	60069201	60069480	cluster 4
NC_035787.1	64633142	64633222	cluster 4
NC_035787.1	66742467	66742991	cluster 4
NC_035787.1	68010619	68010669	cluster 4
NC_035787.1	68260285	68260782	cluster 4
NC_035787.1	75274588	75274737	cluster 4
NC_035787.1	75719103	75719437	cluster 4
NC_035788.1	2979300	2979656	cluster 4
NC_035788.1	4352422	4352507	cluster 4
NC_035788.1	4368890	4368975	cluster 4
NC_035788.1	5318320	5318363	cluster 4
NC_035788.1	5584593	5584670	cluster 4
NC_035788.1	10027333	10027590	cluster 4
NC_035788.1	10030703	10030944	cluster 4
NC_035788.1	14020529	14020614	cluster 4
NC_035788.1	16120282	16120509	cluster 4
NC_035788.1	17262912	17263169	cluster 4
NC_035788.1	18645616	18646227	cluster 4
NC_035788.1	18649201	18649812	cluster 4
NC_035788.1	19558372	19558638	cluster 4
NC_035788.1	19844626	19845182	cluster 4
NC_035788.1	23772187	23772652	cluster 4
NC_035788.1	23775402	23775452	cluster 4
NC_035788.1	24210845	24211384	cluster 4
NC_035788.1	28642938	28642996	cluster 4
NC_035788.1	29580300	29580826	cluster 4
NC_035788.1	29715502	29716185	cluster 4
NC_035788.1	30041483	30042168	cluster 4
NC_035788.1	30047222	30047909	cluster 4
NC_035788.1	32450990	32451676	cluster 4
NC_035788.1	32456565	32457255	cluster 4
NC_035788.1	34920980	34921265	cluster 4
NC_035788.1	40189951	40190036	cluster 4
NC_035788.1	48988626	48988946	cluster 4
NC_035788.1	53794174	53794876	cluster 4
NC_035788.1	59625407	59625676	cluster 4
NC_035788.1	63200073	63200756	cluster 4
NC_035788.1	63639683	63639832	cluster 4
NC_035788.1	65298395	65298925	cluster 4
NC_035788.1	66596186	66596698	cluster 4
NC_035788.1	67153118	67153373	cluster 4
NC_035788.1	67611571	67612257	cluster 4
NC_035788.1	72035446	72035531	cluster 4
NC_035788.1	74917754	74918015	cluster 4
NC_035788.1	74932006	74933061	cluster 4
NC_035788.1	75068321	75068656	cluster 4
NC_035788.1	76025272	76025541	cluster 4
NC_035788.1	78732381	78732537	cluster 4
NC_035788.1	81141711	81141796	cluster 4
NC_035788.1	84566426	84566663	cluster 4
NC_035788.1	85159140	85159272	cluster 4
NC_035788.1	88254385	88254640	cluster 4
NC_035788.1	90875869	90875916	cluster 4
NC_035788.1	93129293	93129430	cluster 4
NC_035788.1	96648070	96648576	cluster 4
NC_035788.1	100934187	100934805	cluster 4
NC_035788.1	101776258	101776338	cluster 4
NC_035789.1	514923	514978	cluster 4
NC_035789.1	775765	775875	cluster 4
NC_035789.1	1087993	1088076	cluster 4
NC_035789.1	1361575	1361706	cluster 4
NC_035789.1	1427484	1427569	cluster 4
NC_035789.1	1866891	1866976	cluster 4
NC_035789.1	2850764	2850937	cluster 4
NC_035789.1	3060263	3060794	cluster 4
NC_035789.1	3254330	3254577	cluster 4
NC_035789.1	3255092	3255359	cluster 4
NC_035789.1	3580735	3581407	cluster 4
NC_035789.1	3582790	3583074	cluster 4
NC_035789.1	5651397	5651579	cluster 4
NC_035789.1	6422192	6422272	cluster 4
NC_035789.1	7531989	7532691	cluster 4
NC_035789.1	8934475	8934650	cluster 4
NC_035789.1	9978863	9979470	cluster 4
NC_035789.1	12089048	12089317	cluster 4
NC_035789.1	12879592	12880166	cluster 4
NC_035789.1	13443340	13443671	cluster 4
NC_035789.1	14666147	14667243	cluster 4
NC_035789.1	15001817	15001859	cluster 4
NC_035789.1	15005162	15005204	cluster 4
NC_035789.1	15322985	15323978	cluster 4
NC_035789.1	15875924	15876731	cluster 4
NC_035789.1	18968267	18968560	cluster 4
NC_035789.1	19381525	19382522	cluster 4
NC_035789.1	19547704	19548283	cluster 4
NC_035789.1	20737811	20738080	cluster 4
NC_035789.1	21553123	21553343	cluster 4
NC_035789.1	26920543	26920606	cluster 4
NC_035789.1	31726895	31727164	cluster 4
NC_007175.2	1740	5135	cluster 4
NC_007175.2	5672	9901	cluster 4
NC_007175.2	11383	11516	cluster 4
NC_007175.2	15277	15982	cluster 4
NC_035780.1	9977194	9977432	cluster 5
NC_035780.1	24278284	24278522	cluster 5
NC_035780.1	24284231	24284469	cluster 5
NC_035780.1	32259281	32259359	cluster 5
NC_035780.1	32743930	32744020	cluster 5
NC_035780.1	34378155	34378506	cluster 5
NC_035780.1	36308884	36308991	cluster 5
NC_035780.1	43177291	43177338	cluster 5
NC_035781.1	4986319	4986395	cluster 5
NC_035781.1	29397011	29397104	cluster 5
NC_035781.1	31044319	31044451	cluster 5
NC_035781.1	35240811	35240964	cluster 5
NC_035781.1	56287499	56287579	cluster 5
NC_035781.1	58836346	58836546	cluster 5
NC_035782.1	16354638	16354820	cluster 5
NC_035782.1	16361990	16362172	cluster 5
NC_035782.1	16576676	16576903	cluster 5
NC_035782.1	22898173	22898304	cluster 5
NC_035782.1	32963864	32963911	cluster 5
NC_035782.1	33887380	33887474	cluster 5
NC_035782.1	45965233	45965309	cluster 5
NC_035782.1	52430156	52430786	cluster 5
NC_035782.1	58357367	58357461	cluster 5
NC_035782.1	59203850	59204160	cluster 5
NC_035782.1	71010215	71010725	cluster 5
NC_035782.1	75880633	75880759	cluster 5
NC_035783.1	140098	140415	cluster 5
NC_035783.1	11789435	11789515	cluster 5
NC_035783.1	30058490	30060141	cluster 5
NC_035783.1	44724270	44724364	cluster 5
NC_035783.1	46284281	46284918	cluster 5
NC_035784.1	8925845	8925892	cluster 5
NC_035784.1	15186824	15186900	cluster 5
NC_035784.1	22720379	22720588	cluster 5
NC_035784.1	30246081	30246128	cluster 5
NC_035784.1	32424691	32424738	cluster 5
NC_035784.1	42135417	42135639	cluster 5
NC_035784.1	42137709	42137943	cluster 5
NC_035784.1	42138924	42138971	cluster 5
NC_035784.1	42618979	42619026	cluster 5
NC_035784.1	42626757	42626804	cluster 5
NC_035784.1	42633955	42634181	cluster 5
NC_035784.1	42648361	42648595	cluster 5
NC_035784.1	48284783	48284830	cluster 5
NC_035784.1	52193932	52201214	cluster 5
NC_035784.1	52211851	52218966	cluster 5
NC_035784.1	52229713	52236792	cluster 5
NC_035784.1	52254979	52262262	cluster 5
NC_035784.1	52273242	52280524	cluster 5
NC_035784.1	52288315	52289488	cluster 5
NC_035784.1	52289995	52291185	cluster 5
NC_035784.1	52817343	52817580	cluster 5
NC_035784.1	53026824	53027064	cluster 5
NC_035784.1	53182807	53183131	cluster 5
NC_035784.1	53197166	53197404	cluster 5
NC_035784.1	53208265	53208504	cluster 5
NC_035784.1	53234741	53234973	cluster 5
NC_035784.1	53244562	53244801	cluster 5
NC_035784.1	53301585	53301812	cluster 5
NC_035784.1	53432188	53432512	cluster 5
NC_035784.1	53452785	53453023	cluster 5
NC_035784.1	53454241	53454533	cluster 5
NC_035784.1	53578516	53578753	cluster 5
NC_035784.1	53963726	53963955	cluster 5
NC_035784.1	53990328	53990564	cluster 5
NC_035784.1	54614435	54614672	cluster 5
NC_035784.1	54982147	54982379	cluster 5
NC_035784.1	55108626	55108702	cluster 5
NC_035784.1	56071433	56071653	cluster 5
NC_035784.1	57874256	57874336	cluster 5
NC_035784.1	57940255	57940483	cluster 5
NC_035784.1	60188990	60189220	cluster 5
NC_035784.1	65282878	65282958	cluster 5
NC_035784.1	65675183	65675243	cluster 5
NC_035784.1	70716235	70716315	cluster 5
NC_035784.1	75773994	75774088	cluster 5
NC_035784.1	77444877	77445190	cluster 5
NC_035784.1	86073276	86073905	cluster 5
NC_035784.1	95213971	95214051	cluster 5
NC_035784.1	96875696	96876006	cluster 5
NC_035785.1	2709290	2709366	cluster 5
NC_035785.1	5237762	5237842	cluster 5
NC_035785.1	15520080	15520174	cluster 5
NC_035785.1	32154426	32154520	cluster 5
NC_035785.1	46677807	46677901	cluster 5
NC_035785.1	48823504	48823812	cluster 5
NC_035786.1	1697390	1697435	cluster 5
NC_035786.1	3111945	3112039	cluster 5
NC_035786.1	7469244	7469324	cluster 5
NC_035786.1	20451331	20451424	cluster 5
NC_035786.1	21639059	21639152	cluster 5
NC_035786.1	22660482	22660886	cluster 5
NC_035786.1	23988904	23988984	cluster 5
NC_035786.1	28303091	28303167	cluster 5
NC_035786.1	30359409	30359489	cluster 5
NC_035786.1	48374792	48374874	cluster 5
NC_035787.1	40131	40207	cluster 5
NC_035787.1	2952746	2952827	cluster 5
NC_035787.1	11692534	11692716	cluster 5
NC_035787.1	16258680	16258862	cluster 5
NC_035787.1	16292911	16293103	cluster 5
NC_035787.1	16407493	16407675	cluster 5
NC_035787.1	16676782	16676895	cluster 5
NC_035787.1	16904963	16905155	cluster 5
NC_035787.1	17544483	17544665	cluster 5
NC_035787.1	17564202	17564384	cluster 5
NC_035787.1	18202733	18202915	cluster 5
NC_035787.1	18211109	18211291	cluster 5
NC_035787.1	18292070	18292252	cluster 5
NC_035787.1	18373830	18374012	cluster 5
NC_035787.1	18406279	18406461	cluster 5
NC_035787.1	19155145	19155327	cluster 5
NC_035787.1	19242328	19242510	cluster 5
NC_035787.1	26422644	26422740	cluster 5
NC_035787.1	34976569	34977003	cluster 5
NC_035787.1	38781711	38782158	cluster 5
NC_035787.1	40198714	40198951	cluster 5
NC_035787.1	40365524	40365709	cluster 5
NC_035787.1	40564952	40565137	cluster 5
NC_035787.1	40625211	40625448	cluster 5
NC_035787.1	41066530	41066715	cluster 5
NC_035787.1	41265920	41266098	cluster 5
NC_035787.1	41341638	41341823	cluster 5
NC_035787.1	41705527	41705764	cluster 5
NC_035787.1	41739813	41739998	cluster 5
NC_035787.1	41789379	41789565	cluster 5
NC_035787.1	41798685	41798922	cluster 5
NC_035787.1	41913358	41913542	cluster 5
NC_035787.1	42046681	42046866	cluster 5
NC_035787.1	42080139	42080324	cluster 5
NC_035787.1	42165217	42165451	cluster 5
NC_035787.1	42193827	42194002	cluster 5
NC_035787.1	42490484	42490669	cluster 5
NC_035787.1	44657542	44657622	cluster 5
NC_035787.1	52370199	52370333	cluster 5
NC_035787.1	56592082	56592174	cluster 5
NC_035787.1	61986355	61986437	cluster 5
NC_035787.1	61990196	61990278	cluster 5
NC_035787.1	73943650	73943732	cluster 5
NC_035788.1	7193885	7194112	cluster 5
NC_035788.1	8816626	8817551	cluster 5
NC_035788.1	18673981	18674057	cluster 5
NC_035788.1	19827052	19827298	cluster 5
NC_035788.1	21860821	21861084	cluster 5
NC_035788.1	24427500	24427576	cluster 5
NC_035788.1	26280145	26280239	cluster 5
NC_035788.1	53075014	53075148	cluster 5
NC_035788.1	53679083	53679433	cluster 5
NC_035788.1	63108639	63108735	cluster 5
NC_035788.1	67383339	67383569	cluster 5
NC_035788.1	68092213	68092381	cluster 5
NC_035788.1	83150752	83151225	cluster 5
NC_035788.1	83785640	83786016	cluster 5
NC_035788.1	86841564	86841617	cluster 5
NC_035788.1	87466288	87466342	cluster 5
NC_035788.1	87468232	87468285	cluster 5
NC_035788.1	87621573	87621836	cluster 5
NC_035788.1	88872561	88872824	cluster 5
NC_035788.1	92369752	92369998	cluster 5
NC_035789.1	398325	398534	cluster 5
NC_035789.1	786151	786253	cluster 5
NC_035789.1	3366082	3366308	cluster 5
NC_035789.1	3522740	3523368	cluster 5
NC_035789.1	5578463	5578718	cluster 5
NC_035789.1	11902969	11903063	cluster 5
NC_035789.1	15170285	15170379	cluster 5
NC_035789.1	21772745	21772838	cluster 5
NC_035789.1	30320819	30321744	cluster 5
NC_035780.1	938122	938182	cluster 6
NC_035780.1	1657797	1657864	cluster 6
NC_035780.1	15864749	15866072	cluster 6
NC_035780.1	16871737	16871816	cluster 6
NC_035780.1	22063754	22063796	cluster 6
NC_035780.1	25783676	25783762	cluster 6
NC_035780.1	26493587	26493629	cluster 6
NC_035780.1	29274855	29274908	cluster 6
NC_035780.1	38290880	38290993	cluster 6
NC_035780.1	41130235	41130296	cluster 6
NC_035780.1	41224836	41224897	cluster 6
NC_035780.1	41895028	41895417	cluster 6
NC_035780.1	48173409	48173478	cluster 6
NC_035780.1	54834541	54834608	cluster 6
NC_035781.1	7311644	7311878	cluster 6
NC_035781.1	10619702	10619836	cluster 6
NC_035781.1	10621043	10621177	cluster 6
NC_035781.1	10622454	10622588	cluster 6
NC_035781.1	10626269	10626403	cluster 6
NC_035781.1	10627466	10627600	cluster 6
NC_035781.1	10628797	10628931	cluster 6
NC_035781.1	10630072	10630206	cluster 6
NC_035781.1	10631417	10631542	cluster 6
NC_035781.1	10632748	10632873	cluster 6
NC_035781.1	10634079	10634204	cluster 6
NC_035781.1	12522805	12523319	cluster 6
NC_035781.1	14156506	14156598	cluster 6
NC_035781.1	17771517	17771581	cluster 6
NC_035781.1	18811801	18811865	cluster 6
NC_035781.1	26899081	26899157	cluster 6
NC_035781.1	28500311	28500383	cluster 6
NC_035781.1	28907610	28907688	cluster 6
NC_035781.1	28979181	28979223	cluster 6
NC_035781.1	33375656	33375733	cluster 6
NC_035781.1	33376491	33376567	cluster 6
NC_035781.1	33377138	33377215	cluster 6
NC_035781.1	35622706	35622778	cluster 6
NC_035781.1	35624240	35624307	cluster 6
NC_035781.1	38554506	38554688	cluster 6
NC_035781.1	43117066	43117131	cluster 6
NC_035781.1	55531179	55531569	cluster 6
NC_035781.1	59276898	59276952	cluster 6
NC_035781.1	59484779	59484833	cluster 6
NC_035781.1	60161828	60163795	cluster 6
NC_035782.1	2451575	2451653	cluster 6
NC_035782.1	6952779	6952866	cluster 6
NC_035782.1	11545657	11546154	cluster 6
NC_035782.1	20941542	20951174	cluster 6
NC_035782.1	20951720	20957475	cluster 6
NC_035782.1	21889657	21889713	cluster 6
NC_035782.1	24959359	24960613	cluster 6
NC_035782.1	33881493	33881550	cluster 6
NC_035782.1	51382662	51383514	cluster 6
NC_035782.1	53515118	53515226	cluster 6
NC_035782.1	53538046	53538107	cluster 6
NC_035782.1	59128062	59128151	cluster 6
NC_035782.1	59618925	59619011	cluster 6
NC_035782.1	59619763	59619847	cluster 6
NC_035782.1	59620528	59620614	cluster 6
NC_035782.1	61295900	61295975	cluster 6
NC_035782.1	66725127	66725200	cluster 6
NC_035782.1	66898199	66898272	cluster 6
NC_035782.1	70444049	70444128	cluster 6
NC_035783.1	1281213	1281285	cluster 6
NC_035783.1	10450897	10450942	cluster 6
NC_035783.1	14716665	14716753	cluster 6
NC_035783.1	18048519	18048593	cluster 6
NC_035783.1	29774981	29775042	cluster 6
NC_035783.1	32402249	32402321	cluster 6
NC_035783.1	39789553	39789630	cluster 6
NC_035783.1	43739008	43740297	cluster 6
NC_035783.1	57019690	57019738	cluster 6
NC_035784.1	9600263	9600344	cluster 6
NC_035784.1	10679229	10679289	cluster 6
NC_035784.1	12767734	12767812	cluster 6
NC_035784.1	14529811	14529880	cluster 6
NC_035784.1	14883366	14883433	cluster 6
NC_035784.1	15071604	15076643	cluster 6
NC_035784.1	18322378	18322454	cluster 6
NC_035784.1	21352551	21352640	cluster 6
NC_035784.1	22572058	22572121	cluster 6
NC_035784.1	25025548	25025612	cluster 6
NC_035784.1	31129586	31129663	cluster 6
NC_035784.1	31583764	31583841	cluster 6
NC_035784.1	33869999	33870085	cluster 6
NC_035784.1	40469870	40470265	cluster 6
NC_035784.1	43434787	43434874	cluster 6
NC_035784.1	43435745	43435831	cluster 6
NC_035784.1	43436701	43436787	cluster 6
NC_035784.1	43437662	43437748	cluster 6
NC_035784.1	43439615	43439702	cluster 6
NC_035784.1	43737964	43738023	cluster 6
NC_035784.1	43738899	43738986	cluster 6
NC_035784.1	43739869	43739954	cluster 6
NC_035784.1	43740833	43740918	cluster 6
NC_035784.1	43787335	43787701	cluster 6
NC_035784.1	43819753	43819812	cluster 6
NC_035784.1	44250359	44250445	cluster 6
NC_035784.1	44251351	44251411	cluster 6
NC_035784.1	44252272	44252358	cluster 6
NC_035784.1	44253248	44253320	cluster 6
NC_035784.1	44254183	44254269	cluster 6
NC_035784.1	44255171	44255231	cluster 6
NC_035784.1	44256098	44256184	cluster 6
NC_035784.1	44257063	44257149	cluster 6
NC_035784.1	44265580	44266629	cluster 6
NC_035784.1	44427537	44428588	cluster 6
NC_035784.1	44446530	44448543	cluster 6
NC_035784.1	45554996	45556688	cluster 6
NC_035784.1	45727896	45729931	cluster 6
NC_035784.1	45832757	45832843	cluster 6
NC_035784.1	45843801	45845838	cluster 6
NC_035784.1	45968293	45968379	cluster 6
NC_035784.1	45969255	45969341	cluster 6
NC_035784.1	45978775	45980141	cluster 6
NC_035784.1	46074841	46076153	cluster 6
NC_035784.1	46084977	46085037	cluster 6
NC_035784.1	46088814	46088899	cluster 6
NC_035784.1	46089750	46089836	cluster 6
NC_035784.1	46090719	46090789	cluster 6
NC_035784.1	46091655	46092161	cluster 6
NC_035784.1	46162585	46162676	cluster 6
NC_035784.1	46172263	46173630	cluster 6
NC_035784.1	51897849	51898033	cluster 6
NC_035784.1	52416395	52416709	cluster 6
NC_035784.1	52435735	52437191	cluster 6
NC_035784.1	55403749	55403826	cluster 6
NC_035784.1	66819404	66819920	cluster 6
NC_035784.1	71716214	71716265	cluster 6
NC_035784.1	77481692	77481808	cluster 6
NC_035784.1	84485000	84485059	cluster 6
NC_035784.1	85670924	85671136	cluster 6
NC_035784.1	87714598	87716154	cluster 6
NC_035784.1	87771290	87771351	cluster 6
NC_035784.1	97455800	97456459	cluster 6
NC_035784.1	97542770	97543281	cluster 6
NC_035784.1	97676706	97677873	cluster 6
NC_035784.1	97816804	97817472	cluster 6
NC_035784.1	97951583	97951731	cluster 6
NC_035784.1	98042106	98042187	cluster 6
NC_035784.1	98330315	98330971	cluster 6
NC_035785.1	885936	886148	cluster 6
NC_035785.1	20702831	20703072	cluster 6
NC_035785.1	29154545	29154595	cluster 6
NC_035785.1	32511035	32511106	cluster 6
NC_035785.1	32581031	32581147	cluster 6
NC_035785.1	40153048	40153569	cluster 6
NC_035785.1	40329149	40329595	cluster 6
NC_035785.1	44097114	44098654	cluster 6
NC_035785.1	46344786	46345064	cluster 6
NC_035785.1	49671167	49671411	cluster 6
NC_035785.1	50797677	50798394	cluster 6
NC_035786.1	1106468	1106554	cluster 6
NC_035786.1	1116611	1118001	cluster 6
NC_035786.1	2132801	2133186	cluster 6
NC_035786.1	5034951	5035229	cluster 6
NC_035786.1	5046670	5046947	cluster 6
NC_035786.1	5106201	5106285	cluster 6
NC_035786.1	7260017	7260586	cluster 6
NC_035786.1	7261109	7261494	cluster 6
NC_035786.1	7262015	7262569	cluster 6
NC_035786.1	7263086	7263289	cluster 6
NC_035786.1	7264330	7264892	cluster 6
NC_035786.1	7265406	7265945	cluster 6
NC_035786.1	7266457	7267191	cluster 6
NC_035786.1	7267703	7268443	cluster 6
NC_035786.1	7268959	7269162	cluster 6
NC_035786.1	7269677	7270242	cluster 6
NC_035786.1	7270758	7270961	cluster 6
NC_035786.1	38419048	38419584	cluster 6
NC_035786.1	42168580	42168696	cluster 6
NC_035786.1	44001080	44001192	cluster 6
NC_035786.1	46682726	46683002	cluster 6
NC_035786.1	46683717	46684215	cluster 6
NC_035786.1	46684741	46685801	cluster 6
NC_035786.1	47364301	47365679	cluster 6
NC_035786.1	47366207	47367268	cluster 6
NC_035786.1	55951936	55952205	cluster 6
NC_035786.1	55963751	55964021	cluster 6
NC_035787.1	5860734	5860805	cluster 6
NC_035787.1	8918294	8918494	cluster 6
NC_035787.1	10057717	10058180	cluster 6
NC_035787.1	13665427	13665470	cluster 6
NC_035787.1	13689475	13689518	cluster 6
NC_035787.1	18062653	18062842	cluster 6
NC_035787.1	23853994	23854175	cluster 6
NC_035787.1	27321084	27321428	cluster 6
NC_035787.1	32951973	32952155	cluster 6
NC_035787.1	40909715	40909757	cluster 6
NC_035787.1	44341426	44341635	cluster 6
NC_035787.1	47823580	47823644	cluster 6
NC_035787.1	57025608	57025653	cluster 6
NC_035787.1	57126511	57126557	cluster 6
NC_035787.1	57182725	57183238	cluster 6
NC_035787.1	59558679	59558790	cluster 6
NC_035787.1	59808347	59808708	cluster 6
NC_035787.1	59939786	59940835	cluster 6
NC_035787.1	59952598	59952684	cluster 6
NC_035787.1	59954505	59954591	cluster 6
NC_035787.1	59955443	59955529	cluster 6
NC_035787.1	59956393	59956479	cluster 6
NC_035787.1	59958306	59958392	cluster 6
NC_035787.1	59960219	59960305	cluster 6
NC_035787.1	59961171	59961257	cluster 6
NC_035787.1	59962132	59962210	cluster 6
NC_035787.1	59963088	59963174	cluster 6
NC_035787.1	59964034	59964120	cluster 6
NC_035787.1	59969655	59969741	cluster 6
NC_035787.1	61976809	61976920	cluster 6
NC_035787.1	61987311	61987389	cluster 6
NC_035787.1	61988271	61988357	cluster 6
NC_035787.1	61989232	61989318	cluster 6
NC_035787.1	62949266	62949352	cluster 6
NC_035787.1	62950231	62950317	cluster 6
NC_035787.1	62951200	62951257	cluster 6
NC_035787.1	62952140	62952197	cluster 6
NC_035787.1	62953097	62953168	cluster 6
NC_035787.1	62964676	62966049	cluster 6
NC_035787.1	62978989	62979075	cluster 6
NC_035787.1	62979950	62980036	cluster 6
NC_035787.1	62980895	62980981	cluster 6
NC_035787.1	62981847	62981933	cluster 6
NC_035787.1	62982802	62982888	cluster 6
NC_035787.1	62983758	62983844	cluster 6
NC_035787.1	62984718	62984805	cluster 6
NC_035787.1	63254439	63255485	cluster 6
NC_035787.1	63265046	63265132	cluster 6
NC_035787.1	63266005	63266090	cluster 6
NC_035787.1	63266970	63267056	cluster 6
NC_035787.1	63267932	63268018	cluster 6
NC_035787.1	63268893	63268979	cluster 6
NC_035787.1	63269855	63269941	cluster 6
NC_035787.1	63270925	63271011	cluster 6
NC_035787.1	63271886	63271972	cluster 6
NC_035787.1	63272847	63272933	cluster 6
NC_035787.1	63273809	63273895	cluster 6
NC_035787.1	63274771	63274857	cluster 6
NC_035787.1	63275731	63275817	cluster 6
NC_035787.1	63276695	63276781	cluster 6
NC_035787.1	63277657	63277743	cluster 6
NC_035787.1	63278618	63278704	cluster 6
NC_035787.1	63279581	63279667	cluster 6
NC_035787.1	63280541	63280627	cluster 6
NC_035787.1	63281503	63281589	cluster 6
NC_035787.1	63282463	63282549	cluster 6
NC_035787.1	63283423	63283509	cluster 6
NC_035787.1	63284383	63284469	cluster 6
NC_035787.1	63285344	63285430	cluster 6
NC_035787.1	63286307	63286393	cluster 6
NC_035787.1	65856631	65858097	cluster 6
NC_035787.1	67075433	67075479	cluster 6
NC_035787.1	70642826	70643347	cluster 6
NC_035788.1	5593187	5593368	cluster 6
NC_035788.1	10146059	10146102	cluster 6
NC_035788.1	15864785	15864854	cluster 6
NC_035788.1	18066662	18066877	cluster 6
NC_035788.1	18846907	18846971	cluster 6
NC_035788.1	18856225	18856518	cluster 6
NC_035788.1	18933439	18934490	cluster 6
NC_035788.1	19611961	19612349	cluster 6
NC_035788.1	22173370	22173862	cluster 6
NC_035788.1	42924096	42924158	cluster 6
NC_035788.1	46583769	46584155	cluster 6
NC_035788.1	49095868	49095914	cluster 6
NC_035788.1	64387528	64387888	cluster 6
NC_035788.1	68215567	68215682	cluster 6
NC_035788.1	68776770	68776847	cluster 6
NC_035788.1	72271295	72271454	cluster 6
NC_035788.1	73553653	73553989	cluster 6
NC_035788.1	75363204	75363250	cluster 6
NC_035788.1	77704684	77704749	cluster 6
NC_035788.1	79767463	79767509	cluster 6
NC_035788.1	89614973	89615438	cluster 6
NC_035788.1	89634773	89635239	cluster 6
NC_035788.1	91982322	91982443	cluster 6
NC_035788.1	101514913	101515197	cluster 6
NC_035789.1	245032	245096	cluster 6
NC_035789.1	3097935	3097981	cluster 6
NC_035789.1	4877722	4877786	cluster 6
NC_035789.1	11712220	11713772	cluster 6
NC_035789.1	14097694	14097898	cluster 6
NC_035789.1	14282918	14283342	cluster 6
NC_035789.1	17012073	17012119	cluster 6
NC_035789.1	20989120	20989629	cluster 6
NC_035789.1	23948111	23948609	cluster 6
NC_035789.1	31374030	31374732	cluster 6
NC_035780.1	7307482	7307544	cluster 7
NC_035780.1	7347285	7347343	cluster 7
NC_035780.1	10571490	10571613	cluster 7
NC_035780.1	11680228	11680351	cluster 7
NC_035780.1	15183267	15183452	cluster 7
NC_035780.1	24132681	24133048	cluster 7
NC_035780.1	24161718	24161939	cluster 7
NC_035780.1	25660877	25660953	cluster 7
NC_035780.1	29818701	29818772	cluster 7
NC_035780.1	30386702	30387287	cluster 7
NC_035780.1	30388041	30388408	cluster 7
NC_035780.1	31912206	31912285	cluster 7
NC_035780.1	32469787	32469866	cluster 7
NC_035780.1	32608186	32608265	cluster 7
NC_035780.1	39838030	39838088	cluster 7
NC_035780.1	39842725	39843795	cluster 7
NC_035780.1	39844344	39845442	cluster 7
NC_035780.1	39847204	39847704	cluster 7
NC_035780.1	39849880	39849933	cluster 7
NC_035780.1	39851533	39851586	cluster 7
NC_035780.1	56336542	56336615	cluster 7
NC_035780.1	63573289	63573335	cluster 7
NC_035781.1	327612	328223	cluster 7
NC_035781.1	12720801	12721310	cluster 7
NC_035781.1	12730013	12730522	cluster 7
NC_035781.1	12739226	12739735	cluster 7
NC_035781.1	15131313	15131820	cluster 7
NC_035781.1	15149862	15150369	cluster 7
NC_035781.1	15159208	15159715	cluster 7
NC_035781.1	15168562	15169069	cluster 7
NC_035781.1	15177919	15178426	cluster 7
NC_035781.1	15196508	15197015	cluster 7
NC_035781.1	18166485	18166564	cluster 7
NC_035781.1	19202066	19202145	cluster 7
NC_035781.1	35185004	35185499	cluster 7
NC_035781.1	42416940	42417374	cluster 7
NC_035781.1	46365235	46365285	cluster 7
NC_035781.1	46643639	46643689	cluster 7
NC_035781.1	47407601	47408106	cluster 7
NC_035781.1	50530892	50531397	cluster 7
NC_035781.1	50541980	50542485	cluster 7
NC_035781.1	50553061	50553566	cluster 7
NC_035781.1	50564443	50564625	cluster 7
NC_035781.1	57770907	57771192	cluster 7
NC_035782.1	9612114	9612666	cluster 7
NC_035782.1	19239108	19239163	cluster 7
NC_035782.1	19248746	19248794	cluster 7
NC_035782.1	19264599	19264653	cluster 7
NC_035782.1	19265483	19265531	cluster 7
NC_035782.1	19266175	19266229	cluster 7
NC_035782.1	19269501	19269555	cluster 7
NC_035782.1	19272064	19272123	cluster 7
NC_035782.1	19273710	19273764	cluster 7
NC_035782.1	19279267	19279588	cluster 7
NC_035782.1	19297102	19297156	cluster 7
NC_035782.1	19299113	19299167	cluster 7
NC_035782.1	24520222	24520293	cluster 7
NC_035782.1	24572349	24572420	cluster 7
NC_035782.1	27917325	27917440	cluster 7
NC_035782.1	27923823	27923938	cluster 7
NC_035782.1	34775012	34775611	cluster 7
NC_035782.1	34800170	34800285	cluster 7
NC_035782.1	44147982	44148725	cluster 7
NC_035782.1	47671502	47671561	cluster 7
NC_035782.1	64921531	64921592	cluster 7
NC_035783.1	10431233	10431511	cluster 7
NC_035783.1	23913172	23913248	cluster 7
NC_035783.1	37150991	37151135	cluster 7
NC_035783.1	37427592	37428103	cluster 7
NC_035783.1	37855914	37856058	cluster 7
NC_035783.1	38171776	38172287	cluster 7
NC_035783.1	38640827	38641218	cluster 7
NC_035783.1	42493075	42493450	cluster 7
NC_035783.1	57561499	57562211	cluster 7
NC_035784.1	3607512	3607560	cluster 7
NC_035784.1	8936752	8936805	cluster 7
NC_035784.1	25180270	25180357	cluster 7
NC_035784.1	25182604	25182691	cluster 7
NC_035784.1	25188006	25188093	cluster 7
NC_035784.1	25460683	25460928	cluster 7
NC_035784.1	36464268	36464318	cluster 7
NC_035784.1	36467661	36467710	cluster 7
NC_035784.1	42615719	42615780	cluster 7
NC_035784.1	46014527	46014611	cluster 7
NC_035784.1	52220664	52221176	cluster 7
NC_035784.1	63968940	63969027	cluster 7
NC_035784.1	64691201	64691743	cluster 7
NC_035784.1	64693335	64693422	cluster 7
NC_035784.1	67435527	67435803	cluster 7
NC_035784.1	89971240	89971514	cluster 7
NC_035785.1	2380547	2380662	cluster 7
NC_035785.1	2634520	2635030	cluster 7
NC_035785.1	4551981	4552468	cluster 7
NC_035785.1	21648476	21648714	cluster 7
NC_035785.1	33908013	33908570	cluster 7
NC_035785.1	35416710	35417181	cluster 7
NC_035785.1	45193287	45193457	cluster 7
NC_035785.1	46353601	46353786	cluster 7
NC_035785.1	46479130	46479338	cluster 7
NC_035785.1	49148305	49148765	cluster 7
NC_035786.1	6938826	6938941	cluster 7
NC_035786.1	51143507	51143586	cluster 7
NC_035787.1	13212553	13212636	cluster 7
NC_035787.1	15206633	15206716	cluster 7
NC_035787.1	15608432	15609160	cluster 7
NC_035787.1	21069551	21069744	cluster 7
NC_035787.1	21645442	21646187	cluster 7
NC_035787.1	21649075	21649818	cluster 7
NC_035787.1	27760965	27762004	cluster 7
NC_035787.1	32045595	32045684	cluster 7
NC_035787.1	57358373	57358444	cluster 7
NC_035787.1	68176815	68177329	cluster 7
NC_035787.1	72614216	72614840	cluster 7
NC_035787.1	75477206	75477949	cluster 7
NC_035788.1	3300160	3300275	cluster 7
NC_035788.1	3301832	3301947	cluster 7
NC_035788.1	4000109	4000717	cluster 7
NC_035788.1	17285698	17286224	cluster 7
NC_035788.1	21415574	21415721	cluster 7
NC_035788.1	29631502	29631870	cluster 7
NC_035788.1	29632636	29633001	cluster 7
NC_035788.1	36456707	36456892	cluster 7
NC_035788.1	48940911	48941027	cluster 7
NC_035788.1	51441959	51442048	cluster 7
NC_035788.1	67196633	67196823	cluster 7
NC_035788.1	79018809	79019557	cluster 7
NC_035788.1	79329171	79329373	cluster 7
NC_035788.1	79628247	79628467	cluster 7
NC_035788.1	79693237	79693451	cluster 7
NC_035788.1	79781060	79781439	cluster 7
NC_035788.1	79812604	79812983	cluster 7
NC_035788.1	91200204	91200298	cluster 7
NC_035788.1	93196754	93196939	cluster 7
NC_035788.1	93758282	93758429	cluster 7
NC_035788.1	93821704	93822004	cluster 7
NC_035789.1	11872348	11873046	cluster 7
NC_035789.1	12163261	12164571	cluster 7
NC_035789.1	14374290	14375160	cluster 7
NC_035789.1	15008536	15008800	cluster 7
NC_035789.1	15685121	15685584	cluster 7
NC_035789.1	16953382	16954109	cluster 7
NC_035789.1	17175094	17175677	cluster 7
NC_035789.1	17625334	17625617	cluster 7
NC_035789.1	17650168	17650796	cluster 7
NC_035789.1	19728003	19729313	cluster 7
NC_035789.1	19772484	19773000	cluster 7
NC_035789.1	19924666	19925632	cluster 7
NC_035789.1	20294861	20295402	cluster 7
NC_035789.1	20412748	20413324	cluster 7
NC_035789.1	20998554	20998903	cluster 7
NC_035789.1	21969848	21971161	cluster 7
NC_035789.1	22137090	22137795	cluster 7
NC_035789.1	27246185	27247284	cluster 7
NC_035789.1	27509490	27509948	cluster 7
NC_007175.2	12622	13149	cluster 7
NC_035780.1	14607	14663	cluster 8
NC_035780.1	697911	698009	cluster 8
NC_035780.1	1317762	1318004	cluster 8
NC_035780.1	1327216	1327363	cluster 8
NC_035780.1	1573453	1573697	cluster 8
NC_035780.1	1907742	1907830	cluster 8
NC_035780.1	2343688	2343917	cluster 8
NC_035780.1	2470597	2470814	cluster 8
NC_035780.1	3523679	3524232	cluster 8
NC_035780.1	4508393	4508507	cluster 8
NC_035780.1	9623780	9623948	cluster 8
NC_035780.1	9626501	9626596	cluster 8
NC_035780.1	9810346	9810390	cluster 8
NC_035780.1	10300687	10300888	cluster 8
NC_035780.1	10354217	10354388	cluster 8
NC_035780.1	10356921	10357016	cluster 8
NC_035780.1	12240374	12240620	cluster 8
NC_035780.1	12419144	12419188	cluster 8
NC_035780.1	12684208	12684597	cluster 8
NC_035780.1	14009647	14009828	cluster 8
NC_035780.1	14012321	14012416	cluster 8
NC_035780.1	14319960	14320161	cluster 8
NC_035780.1	15113775	15113945	cluster 8
NC_035780.1	15187594	15188369	cluster 8
NC_035780.1	15847502	15847684	cluster 8
NC_035780.1	15868541	15868851	cluster 8
NC_035780.1	15872614	15872797	cluster 8
NC_035780.1	16315996	16316119	cluster 8
NC_035780.1	16779780	16779962	cluster 8
NC_035780.1	17410691	17411137	cluster 8
NC_035780.1	17441119	17441397	cluster 8
NC_035780.1	17452551	17452703	cluster 8
NC_035780.1	17472647	17472830	cluster 8
NC_035780.1	17478942	17478983	cluster 8
NC_035780.1	17545551	17546063	cluster 8
NC_035780.1	17556835	17558392	cluster 8
NC_035780.1	17684300	17684746	cluster 8
NC_035780.1	17707527	17707799	cluster 8
NC_035780.1	17710620	17710815	cluster 8
NC_035780.1	17811128	17811240	cluster 8
NC_035780.1	17818736	17819140	cluster 8
NC_035780.1	18280072	18281154	cluster 8
NC_035780.1	18499237	18500317	cluster 8
NC_035780.1	18526600	18527157	cluster 8
NC_035780.1	18575074	18576088	cluster 8
NC_035780.1	18662900	18663810	cluster 8
NC_035780.1	18678428	18678918	cluster 8
NC_035780.1	18742285	18743930	cluster 8
NC_035780.1	18766646	18768292	cluster 8
NC_035780.1	18834651	18835313	cluster 8
NC_035780.1	19670913	19671984	cluster 8
NC_035780.1	20388032	20388116	cluster 8
NC_035780.1	20677647	20677711	cluster 8
NC_035780.1	21285307	21285732	cluster 8
NC_035780.1	21348471	21348590	cluster 8
NC_035780.1	21545696	21546033	cluster 8
NC_035780.1	21958569	21958821	cluster 8
NC_035780.1	22080209	22080676	cluster 8
NC_035780.1	22179547	22179856	cluster 8
NC_035780.1	22396740	22397310	cluster 8
NC_035780.1	22448266	22448526	cluster 8
NC_035780.1	22624206	22624252	cluster 8
NC_035780.1	22653182	22653444	cluster 8
NC_035780.1	22786240	22786644	cluster 8
NC_035780.1	22857875	22857959	cluster 8
NC_035780.1	23024337	23024712	cluster 8
NC_035780.1	23790872	23791160	cluster 8
NC_035780.1	24078076	24078454	cluster 8
NC_035780.1	24136130	24137168	cluster 8
NC_035780.1	24165771	24166803	cluster 8
NC_035780.1	24276337	24276647	cluster 8
NC_035780.1	24386185	24386227	cluster 8
NC_035780.1	24446070	24446111	cluster 8
NC_035780.1	24572944	24573210	cluster 8
NC_035780.1	24668332	24668373	cluster 8
NC_035780.1	24754398	24754970	cluster 8
NC_035780.1	25312362	25312650	cluster 8
NC_035780.1	25330746	25330814	cluster 8
NC_035780.1	25668076	25668995	cluster 8
NC_035780.1	26492594	26492904	cluster 8
NC_035780.1	26562749	26562790	cluster 8
NC_035780.1	26587169	26587914	cluster 8
NC_035780.1	26743237	26743503	cluster 8
NC_035780.1	27487824	27487945	cluster 8
NC_035780.1	27566338	27566521	cluster 8
NC_035780.1	27570873	27570941	cluster 8
NC_035780.1	29306484	29306682	cluster 8
NC_035780.1	29673194	29673323	cluster 8
NC_035780.1	29686734	29686984	cluster 8
NC_035780.1	29698280	29698530	cluster 8
NC_035780.1	30000736	30000905	cluster 8
NC_035780.1	30002358	30002527	cluster 8
NC_035780.1	30003980	30004149	cluster 8
NC_035780.1	30005603	30005772	cluster 8
NC_035780.1	30048444	30048613	cluster 8
NC_035780.1	30050060	30050229	cluster 8
NC_035780.1	30051667	30052290	cluster 8
NC_035780.1	30053614	30053738	cluster 8
NC_035780.1	30055055	30055175	cluster 8
NC_035780.1	31159103	31159537	cluster 8
NC_035780.1	31160111	31160315	cluster 8
NC_035780.1	31906799	31907284	cluster 8
NC_035780.1	33378779	33378899	cluster 8
NC_035780.1	34166139	34166335	cluster 8
NC_035780.1	35356929	35356989	cluster 8
NC_035780.1	35787854	35788271	cluster 8
NC_035780.1	36292975	36293099	cluster 8
NC_035780.1	36294423	36294547	cluster 8
NC_035780.1	36295876	36296000	cluster 8
NC_035780.1	36297322	36297446	cluster 8
NC_035780.1	36298765	36298889	cluster 8
NC_035780.1	36300214	36300338	cluster 8
NC_035780.1	36301662	36301786	cluster 8
NC_035780.1	36303109	36303233	cluster 8
NC_035780.1	36304559	36304683	cluster 8
NC_035780.1	36306010	36306134	cluster 8
NC_035780.1	36307463	36307587	cluster 8
NC_035780.1	36310301	36310425	cluster 8
NC_035780.1	36311738	36311862	cluster 8
NC_035780.1	36313180	36313304	cluster 8
NC_035780.1	36314620	36314744	cluster 8
NC_035780.1	36316062	36316186	cluster 8
NC_035780.1	36317498	36317622	cluster 8
NC_035780.1	36318949	36319073	cluster 8
NC_035780.1	36320397	36320521	cluster 8
NC_035780.1	36321847	36321971	cluster 8
NC_035780.1	36323300	36323424	cluster 8
NC_035780.1	36370672	36370796	cluster 8
NC_035780.1	36372127	36372251	cluster 8
NC_035780.1	36373587	36373711	cluster 8
NC_035780.1	36375042	36375166	cluster 8
NC_035780.1	36376499	36376623	cluster 8
NC_035780.1	36377956	36378080	cluster 8
NC_035780.1	36379406	36379530	cluster 8
NC_035780.1	36381346	36381470	cluster 8
NC_035780.1	36382775	36382899	cluster 8
NC_035780.1	36384219	36384343	cluster 8
NC_035780.1	36385679	36385803	cluster 8
NC_035780.1	36387142	36387266	cluster 8
NC_035780.1	36388610	36388734	cluster 8
NC_035780.1	36390084	36390208	cluster 8
NC_035780.1	36391554	36391678	cluster 8
NC_035780.1	36399386	36399484	cluster 8
NC_035780.1	36400812	36400936	cluster 8
NC_035780.1	36402258	36402382	cluster 8
NC_035780.1	36434210	36434334	cluster 8
NC_035780.1	36499986	36500111	cluster 8
NC_035780.1	36501392	36501516	cluster 8
NC_035780.1	36502843	36502967	cluster 8
NC_035780.1	36828215	36828256	cluster 8
NC_035780.1	36883977	36884270	cluster 8
NC_035780.1	37906083	37906184	cluster 8
NC_035780.1	38593335	38593471	cluster 8
NC_035780.1	39157340	39157546	cluster 8
NC_035780.1	39839725	39839778	cluster 8
NC_035780.1	39840404	39840457	cluster 8
NC_035780.1	39842096	39842148	cluster 8
NC_035780.1	39846030	39846086	cluster 8
NC_035780.1	40410646	40410695	cluster 8
NC_035780.1	40555896	40555991	cluster 8
NC_035780.1	40558240	40558423	cluster 8
NC_035780.1	41448612	41448905	cluster 8
NC_035780.1	41533922	41534064	cluster 8
NC_035780.1	41731389	41731468	cluster 8
NC_035780.1	41908600	41908758	cluster 8
NC_035780.1	41950514	41950602	cluster 8
NC_035780.1	43227391	43227520	cluster 8
NC_035780.1	48217099	48217167	cluster 8
NC_035780.1	48258326	48258455	cluster 8
NC_035780.1	49588205	49588406	cluster 8
NC_035780.1	50468645	50469224	cluster 8
NC_035780.1	51731888	51732306	cluster 8
NC_035780.1	51796628	51796920	cluster 8
NC_035780.1	54546388	54546440	cluster 8
NC_035780.1	54548996	54549163	cluster 8
NC_035780.1	58655167	58655251	cluster 8
NC_035780.1	58659962	58660009	cluster 8
NC_035780.1	59555456	59556676	cluster 8
NC_035780.1	60045386	60045497	cluster 8
NC_035780.1	60593053	60593164	cluster 8
NC_035780.1	60686717	60686870	cluster 8
NC_035780.1	61322902	61323277	cluster 8
NC_035780.1	61463972	61464104	cluster 8
NC_035780.1	61532780	61533085	cluster 8
NC_035780.1	62031207	62031279	cluster 8
NC_035780.1	65088206	65088262	cluster 8
NC_035781.1	25738	26348	cluster 8
NC_035781.1	37848	37891	cluster 8
NC_035781.1	42576	42732	cluster 8
NC_035781.1	337315	337358	cluster 8
NC_035781.1	340946	341103	cluster 8
NC_035781.1	342996	343197	cluster 8
NC_035781.1	1060951	1061152	cluster 8
NC_035781.1	2877227	2877428	cluster 8
NC_035781.1	4990935	4991553	cluster 8
NC_035781.1	7108008	7108267	cluster 8
NC_035781.1	7109516	7109642	cluster 8
NC_035781.1	7172275	7172352	cluster 8
NC_035781.1	8034763	8034862	cluster 8
NC_035781.1	8184374	8184715	cluster 8
NC_035781.1	8187670	8187719	cluster 8
NC_035781.1	8193699	8193748	cluster 8
NC_035781.1	8195766	8196107	cluster 8
NC_035781.1	9756285	9756552	cluster 8
NC_035781.1	10550283	10550768	cluster 8
NC_035781.1	10624947	10625080	cluster 8
NC_035781.1	10636703	10636834	cluster 8
NC_035781.1	11209668	11209918	cluster 8
NC_035781.1	11221654	11221904	cluster 8
NC_035781.1	11649510	11649558	cluster 8
NC_035781.1	12533130	12533311	cluster 8
NC_035781.1	12537084	12537394	cluster 8
NC_035781.1	12539724	12540535	cluster 8
NC_035781.1	12566174	12566727	cluster 8
NC_035781.1	13737212	13737413	cluster 8
NC_035781.1	13820424	13820503	cluster 8
NC_035781.1	13846845	13846947	cluster 8
NC_035781.1	14174580	14174762	cluster 8
NC_035781.1	16527760	16527889	cluster 8
NC_035781.1	17361390	17361434	cluster 8
NC_035781.1	18066093	18066294	cluster 8
NC_035781.1	18316760	18316804	cluster 8
NC_035781.1	19855548	19855883	cluster 8
NC_035781.1	19978328	19978498	cluster 8
NC_035781.1	20945639	20945707	cluster 8
NC_035781.1	21339574	21339986	cluster 8
NC_035781.1	21352803	21353220	cluster 8
NC_035781.1	21501944	21502109	cluster 8
NC_035781.1	21726987	21727028	cluster 8
NC_035781.1	21742843	21742884	cluster 8
NC_035781.1	21771393	21771942	cluster 8
NC_035781.1	21844369	21844502	cluster 8
NC_035781.1	21862654	21862900	cluster 8
NC_035781.1	22279170	22279415	cluster 8
NC_035781.1	22290042	22290287	cluster 8
NC_035781.1	23538511	23540257	cluster 8
NC_035781.1	23569021	23570767	cluster 8
NC_035781.1	24737139	24737633	cluster 8
NC_035781.1	25355444	25355921	cluster 8
NC_035781.1	29422365	29422458	cluster 8
NC_035781.1	31554018	31554531	cluster 8
NC_035781.1	33737859	33738014	cluster 8
NC_035781.1	34375547	34375840	cluster 8
NC_035781.1	34580640	34581106	cluster 8
NC_035781.1	34817719	34818241	cluster 8
NC_035781.1	34891786	34891904	cluster 8
NC_035781.1	35822113	35822182	cluster 8
NC_035781.1	35906529	35906624	cluster 8
NC_035781.1	35909689	35909863	cluster 8
NC_035781.1	37120040	37120108	cluster 8
NC_035781.1	37532097	37532192	cluster 8
NC_035781.1	37536504	37536685	cluster 8
NC_035781.1	39120428	39120629	cluster 8
NC_035781.1	40717344	40717545	cluster 8
NC_035781.1	41723014	41723184	cluster 8
NC_035781.1	42624845	42625097	cluster 8
NC_035781.1	44326902	44327215	cluster 8
NC_035781.1	44331643	44332249	cluster 8
NC_035781.1	44344631	44344922	cluster 8
NC_035781.1	46436868	46437257	cluster 8
NC_035781.1	46490654	46491043	cluster 8
NC_035781.1	47312654	47312855	cluster 8
NC_035781.1	47403346	47403547	cluster 8
NC_035781.1	47762275	47762364	cluster 8
NC_035781.1	48586731	48586805	cluster 8
NC_035781.1	49290407	49290481	cluster 8
NC_035781.1	49574322	49574406	cluster 8
NC_035781.1	49579914	49579998	cluster 8
NC_035781.1	50535368	50535569	cluster 8
NC_035781.1	50546450	50546651	cluster 8
NC_035781.1	50557525	50557726	cluster 8
NC_035781.1	50568578	50568780	cluster 8
NC_035781.1	51875821	51875951	cluster 8
NC_035781.1	52295328	52295372	cluster 8
NC_035781.1	53375102	53375174	cluster 8
NC_035781.1	53446977	53447159	cluster 8
NC_035781.1	53523623	53523824	cluster 8
NC_035781.1	55496714	55497194	cluster 8
NC_035781.1	55540690	55540732	cluster 8
NC_035781.1	55544673	55544983	cluster 8
NC_035781.1	55549857	55549913	cluster 8
NC_035781.1	55557084	55557439	cluster 8
NC_035781.1	55655429	55655959	cluster 8
NC_035781.1	56318073	56318137	cluster 8
NC_035781.1	56931642	56931825	cluster 8
NC_035781.1	57078938	57079313	cluster 8
NC_035781.1	58428897	58429019	cluster 8
NC_035781.1	58462766	58462866	cluster 8
NC_035781.1	59773938	59774345	cluster 8
NC_035781.1	59782198	59782267	cluster 8
NC_035781.1	59784754	59784935	cluster 8
NC_035781.1	59902488	59903106	cluster 8
NC_035781.1	60143852	60145590	cluster 8
NC_035781.1	60155081	60155267	cluster 8
NC_035781.1	60159026	60159336	cluster 8
NC_035781.1	60510540	60510957	cluster 8
NC_035781.1	61066131	61067128	cluster 8
NC_035781.1	61502180	61502264	cluster 8
NC_035781.1	61506999	61507083	cluster 8
NC_035782.1	25289	25371	cluster 8
NC_035782.1	107673	107755	cluster 8
NC_035782.1	991945	992078	cluster 8
NC_035782.1	993202	993398	cluster 8
NC_035782.1	1156001	1156081	cluster 8
NC_035782.1	2155553	2155635	cluster 8
NC_035782.1	2234591	2234673	cluster 8
NC_035782.1	2272124	2272206	cluster 8
NC_035782.1	2277494	2277576	cluster 8
NC_035782.1	2288561	2288642	cluster 8
NC_035782.1	2337940	2338069	cluster 8
NC_035782.1	2589847	2589928	cluster 8
NC_035782.1	2641280	2641326	cluster 8
NC_035782.1	2665365	2665447	cluster 8
NC_035782.1	2802185	2802267	cluster 8
NC_035782.1	3219231	3219313	cluster 8
NC_035782.1	3236903	3236985	cluster 8
NC_035782.1	3265323	3265405	cluster 8
NC_035782.1	3277025	3277107	cluster 8
NC_035782.1	3363603	3363804	cluster 8
NC_035782.1	3950255	3950348	cluster 8
NC_035782.1	4033878	4033967	cluster 8
NC_035782.1	4065042	4065124	cluster 8
NC_035782.1	4083669	4083751	cluster 8
NC_035782.1	4128012	4128094	cluster 8
NC_035782.1	4353240	4353286	cluster 8
NC_035782.1	4359063	4359109	cluster 8
NC_035782.1	4549133	4549248	cluster 8
NC_035782.1	4671404	4671519	cluster 8
NC_035782.1	4862031	4862113	cluster 8
NC_035782.1	4894090	4894172	cluster 8
NC_035782.1	4916528	4916610	cluster 8
NC_035782.1	5031923	5032005	cluster 8
NC_035782.1	5039195	5039277	cluster 8
NC_035782.1	5285683	5286058	cluster 8
NC_035782.1	5626036	5626118	cluster 8
NC_035782.1	5706977	5707059	cluster 8
NC_035782.1	5717120	5717202	cluster 8
NC_035782.1	5727273	5727354	cluster 8
NC_035782.1	6146233	6146315	cluster 8
NC_035782.1	6277452	6277534	cluster 8
NC_035782.1	6343821	6343875	cluster 8
NC_035782.1	6517990	6518074	cluster 8
NC_035782.1	6961499	6961912	cluster 8
NC_035782.1	7453999	7454119	cluster 8
NC_035782.1	7912204	7912285	cluster 8
NC_035782.1	7932313	7932394	cluster 8
NC_035782.1	7938767	7938849	cluster 8
NC_035782.1	8272818	8272938	cluster 8
NC_035782.1	8915940	8916022	cluster 8
NC_035782.1	8932866	8933027	cluster 8
NC_035782.1	8945243	8945325	cluster 8
NC_035782.1	9244988	9245044	cluster 8
NC_035782.1	9879810	9879857	cluster 8
NC_035782.1	10046983	10047065	cluster 8
NC_035782.1	10073679	10073761	cluster 8
NC_035782.1	10671528	10671886	cluster 8
NC_035782.1	11700207	11700302	cluster 8
NC_035782.1	11702787	11702960	cluster 8
NC_035782.1	11755266	11755701	cluster 8
NC_035782.1	11892112	11892293	cluster 8
NC_035782.1	11898391	11898486	cluster 8
NC_035782.1	12089437	12089927	cluster 8
NC_035782.1	12596673	12596801	cluster 8
NC_035782.1	14235525	14235619	cluster 8
NC_035782.1	14357239	14357377	cluster 8
NC_035782.1	14359083	14359584	cluster 8
NC_035782.1	14389294	14389363	cluster 8
NC_035782.1	14390246	14390496	cluster 8
NC_035782.1	15074775	15074869	cluster 8
NC_035782.1	15197270	15197769	cluster 8
NC_035782.1	15780977	15781238	cluster 8
NC_035782.1	15782488	15782573	cluster 8
NC_035782.1	16415367	16415711	cluster 8
NC_035782.1	16841976	16842071	cluster 8
NC_035782.1	16844599	16844773	cluster 8
NC_035782.1	17302618	17302702	cluster 8
NC_035782.1	17307861	17307945	cluster 8
NC_035782.1	18311483	18311552	cluster 8
NC_035782.1	20277025	20277226	cluster 8
NC_035782.1	21496924	21497388	cluster 8
NC_035782.1	21709011	21709131	cluster 8
NC_035782.1	23160057	23160396	cluster 8
NC_035782.1	23162851	23162900	cluster 8
NC_035782.1	23168156	23168205	cluster 8
NC_035782.1	23170660	23170999	cluster 8
NC_035782.1	23208951	23209197	cluster 8
NC_035782.1	24544610	24545549	cluster 8
NC_035782.1	24788218	24788625	cluster 8
NC_035782.1	24943896	24944574	cluster 8
NC_035782.1	24956728	24957406	cluster 8
NC_035782.1	25194391	25194447	cluster 8
NC_035782.1	26435869	26436866	cluster 8
NC_035782.1	26499651	26499746	cluster 8
NC_035782.1	26502299	26502467	cluster 8
NC_035782.1	28434840	28435041	cluster 8
NC_035782.1	30922728	30923021	cluster 8
NC_035782.1	32198401	32198818	cluster 8
NC_035782.1	32301617	32301685	cluster 8
NC_035782.1	32522166	32522459	cluster 8
NC_035782.1	33149398	33149805	cluster 8
NC_035782.1	33526084	33526156	cluster 8
NC_035782.1	33725472	33725528	cluster 8
NC_035782.1	34124818	34125026	cluster 8
NC_035782.1	34336261	34336372	cluster 8
NC_035782.1	34413434	34413630	cluster 8
NC_035782.1	34920967	34921683	cluster 8
NC_035782.1	37968450	37968706	cluster 8
NC_035782.1	37969536	37969596	cluster 8
NC_035782.1	38889320	38889490	cluster 8
NC_035782.1	40914493	40914672	cluster 8
NC_035782.1	41687137	41687193	cluster 8
NC_035782.1	42250159	42255206	cluster 8
NC_035782.1	43766172	43766373	cluster 8
NC_035782.1	43973274	43973534	cluster 8
NC_035782.1	45869402	45869531	cluster 8
NC_035782.1	46472315	46472383	cluster 8
NC_035782.1	46585635	46585805	cluster 8
NC_035782.1	48783603	48783759	cluster 8
NC_035782.1	50019283	50019412	cluster 8
NC_035782.1	50873797	50873866	cluster 8
NC_035782.1	50878254	50878323	cluster 8
NC_035782.1	50879167	50879500	cluster 8
NC_035782.1	51885486	51885575	cluster 8
NC_035782.1	52419963	52420506	cluster 8
NC_035782.1	53701377	53701578	cluster 8
NC_035782.1	55626704	55626874	cluster 8
NC_035782.1	56731868	56732586	cluster 8
NC_035782.1	58405777	58405942	cluster 8
NC_035782.1	60521104	60521409	cluster 8
NC_035782.1	61285116	61285273	cluster 8
NC_035782.1	61610037	61610211	cluster 8
NC_035782.1	61612732	61612827	cluster 8
NC_035782.1	62034130	62034255	cluster 8
NC_035782.1	63993290	63993476	cluster 8
NC_035782.1	65027065	65027344	cluster 8
NC_035782.1	65041960	65042012	cluster 8
NC_035782.1	65042569	65042642	cluster 8
NC_035782.1	66061105	66061238	cluster 8
NC_035782.1	66062366	66062566	cluster 8
NC_035782.1	66319857	66320107	cluster 8
NC_035782.1	66331823	66332073	cluster 8
NC_035782.1	68935402	68935955	cluster 8
NC_035782.1	69955096	69955437	cluster 8
NC_035782.1	69958935	69958984	cluster 8
NC_035782.1	69965400	69965449	cluster 8
NC_035782.1	69967183	69967232	cluster 8
NC_035782.1	69970731	69971072	cluster 8
NC_035782.1	70150022	70150177	cluster 8
NC_035782.1	71336750	71336932	cluster 8
NC_035782.1	71721836	71721908	cluster 8
NC_035782.1	72513500	72513572	cluster 8
NC_035782.1	72658254	72658383	cluster 8
NC_035782.1	73459172	73459359	cluster 8
NC_035782.1	73517239	73517338	cluster 8
NC_035782.1	74078313	74078402	cluster 8
NC_035782.1	74081420	74081518	cluster 8
NC_035782.1	74084239	74084318	cluster 8
NC_035782.1	74132346	74132664	cluster 8
NC_035782.1	74146899	74146988	cluster 8
NC_035782.1	74918918	74919464	cluster 8
NC_035782.1	74931686	74932027	cluster 8
NC_035782.1	75687619	75687990	cluster 8
NC_035782.1	76333824	76333873	cluster 8
NC_035782.1	76343167	76343216	cluster 8
NC_035782.1	76604046	76604189	cluster 8
NC_035782.1	76748222	76748562	cluster 8
NC_035782.1	76763082	76763422	cluster 8
NC_035782.1	76766700	76767254	cluster 8
NC_035782.1	76797934	76798210	cluster 8
NC_035782.1	76822097	76822196	cluster 8
NC_035783.1	1718030	1718447	cluster 8
NC_035783.1	2124339	2124510	cluster 8
NC_035783.1	2127040	2127115	cluster 8
NC_035783.1	3606570	3607033	cluster 8
NC_035783.1	3808639	3809039	cluster 8
NC_035783.1	4577271	4577784	cluster 8
NC_035783.1	7279564	7279653	cluster 8
NC_035783.1	7295491	7295891	cluster 8
NC_035783.1	7533784	7534051	cluster 8
[truncated: 3,812 more rows]
