# Supplementary material for: Implications of Endogenous Small Regulatory RNAs on Gene Silencing in Mollusks
Source: bioRxiv. 2025 May 23:2025.05.19.654968. Preprint. [Version 1] doi: 10.1101/2025.05.19.654968 (PMC12139959; doi:10.1101/2025.05.19.654968)
Supplement: Supplement 1 [file media-1.zip › SupFile13_lstag_smallRNA_loci.txt]

FCFB01000050.1	524	823	Cluster1
FCFB01000086.1	7288	7337	Cluster2
FCFB01000152.1	5421	5504	Cluster2
FCFB01000155.1	1165	1248	Cluster2
FCFB01000225.1	54149	54274	Cluster2
FCFB01000229.1	790	1128	Cluster2
FCFB01000229.1	2131	2269	Cluster2
FCFB01000256.1	12334	12955	Cluster2
FCFB01000312.1	456	547	Cluster2
FCFB01000345.1	25759	25892	Cluster2
FCFB01000477.1	2017	2131	Cluster2
FCFB01000578.1	992	1688	Cluster3
FCFB01000604.1	8433	8481	Cluster2
FCFB01000616.1	1627	2978	Cluster3
FCFB01000627.1	11456	11936	Cluster2
FCFB01000627.1	12876	12920	Cluster2
FCFB01000627.1	24646	24858	Cluster2
FCFB01000627.1	25583	25937	Cluster2
FCFB01000627.1	26535	26808	Cluster2
FCFB01000627.1	28698	29042	Cluster2
FCFB01000638.1	4299	4394	Cluster2
FCFB01000658.1	21400	21530	Cluster2
FCFB01000726.1	1721	1920	Cluster2
FCFB01000730.1	5921	6018	Cluster2
FCFB01000848.1	12924	14155	Cluster2
FCFB01000892.1	3583	4713	Cluster3
FCFB01000892.1	6117	7141	Cluster2
FCFB01001014.1	1956	2149	Cluster2
FCFB01001048.1	1277	1446	Cluster2
FCFB01001196.1	9656	9708	Cluster2
FCFB01001196.1	11430	11482	Cluster2
FCFB01001196.1	17883	18244	Cluster2
FCFB01001197.1	711	1203	Cluster3
FCFB01001199.1	3397	4626	Cluster2
FCFB01001201.1	8961	9106	Cluster2
FCFB01001203.1	1636	1902	Cluster2
FCFB01001309.1	6895	7538	Cluster2
FCFB01001361.1	26920	27654	Cluster2
FCFB01001470.1	3581	3968	Cluster2
FCFB01001471.1	738	984	Cluster3
FCFB01001513.1	10350	10401	Cluster2
FCFB01001525.1	2835	2886	Cluster2
FCFB01001739.1	4284	4377	Cluster2
FCFB01001794.1	30052	30507	Cluster2
FCFB01001796.1	157	1118	Cluster1
FCFB01001848.1	6902	7794	Cluster4
FCFB01001954.1	1424	1627	Cluster3
FCFB01001979.1	12991	13244	Cluster2
FCFB01001999.1	6325	6510	Cluster2
FCFB01002003.1	46360	46931	Cluster2
FCFB01002004.1	8495	10124	Cluster2
FCFB01002005.1	1468	2236	Cluster3
FCFB01002075.1	2533	3333	Cluster3
FCFB01002076.1	12393	12496	Cluster2
FCFB01002076.1	13327	13961	Cluster2
FCFB01002191.1	11605	11696	Cluster2
FCFB01002207.1	469	819	Cluster2
FCFB01002240.1	1962	2389	Cluster2
FCFB01002259.1	6267	6309	Cluster2
FCFB01002311.1	10369	11968	Cluster2
FCFB01002333.1	576	725	Cluster3
FCFB01002334.1	4662	6366	Cluster2
FCFB01002348.1	24463	24652	Cluster2
FCFB01002352.1	18135	19869	Cluster3
FCFB01002356.1	9747	10136	Cluster2
FCFB01002358.1	4405	4474	Cluster2
FCFB01002358.1	5021	6432	Cluster5
FCFB01002358.1	7300	7893	Cluster2
FCFB01002361.1	8544	8621	Cluster2
FCFB01002361.1	9901	11582	Cluster2
FCFB01002386.1	11072	11535	Cluster2
FCFB01002386.1	15825	16444	Cluster2
FCFB01002409.1	3926	4156	Cluster2
FCFB01002528.1	7695	8225	Cluster2
FCFB01002534.1	695	745	Cluster1
FCFB01002542.1	31329	34000	Cluster2
FCFB01002543.1	748	987	Cluster2
FCFB01002543.1	2132	3505	Cluster3
FCFB01002543.1	5182	5518	Cluster2
FCFB01002594.1	394	596	Cluster6
FCFB01002600.1	7164	7248	Cluster2
FCFB01002605.1	2600	2662	Cluster2
FCFB01002646.1	716	871	Cluster2
FCFB01002923.1	2033	2822	Cluster3
FCFB01002929.1	15777	15850	Cluster2
FCFB01002967.1	51	528	Cluster3
FCFB01003079.1	1961	2126	Cluster2
FCFB01003107.1	452	497	Cluster6
FCFB01003107.1	2001	2046	Cluster2
FCFB01003108.1	3155	3200	Cluster2
FCFB01003111.1	244	289	Cluster6
FCFB01003136.1	5446	5496	Cluster1
FCFB01003137.1	1633	1686	Cluster1
FCFB01003233.1	6264	7712	Cluster3
FCFB01003306.1	14800	14884	Cluster2
FCFB01003306.1	17665	17734	Cluster2
FCFB01003306.1	18572	18641	Cluster2
FCFB01003306.1	23645	23829	Cluster2
FCFB01003306.1	41699	42934	Cluster2
FCFB01003315.1	1470	1571	Cluster2
FCFB01003396.1	14978	15242	Cluster2
FCFB01003396.1	16160	16787	Cluster2
FCFB01003406.1	10131	10193	Cluster2
FCFB01003406.1	10931	11315	Cluster2
FCFB01003742.1	1073	1483	Cluster2
FCFB01003744.1	1691	2237	Cluster2
FCFB01003744.1	15986	18003	Cluster3
FCFB01003751.1	6076	6137	Cluster2
FCFB01003844.1	30724	31362	Cluster2
FCFB01003861.1	5738	6140	Cluster2
FCFB01003878.1	9283	9734	Cluster2
FCFB01003919.1	4631	5460	Cluster2
FCFB01003919.1	8084	9157	Cluster2
FCFB01003919.1	9907	10148	Cluster2
FCFB01003937.1	11907	13049	Cluster2
FCFB01003937.1	28650	28869	Cluster2
FCFB01003937.1	51086	51833	Cluster2
FCFB01003951.1	3	1718	Cluster3
FCFB01004083.1	570	1123	Cluster3
FCFB01004157.1	8402	8447	Cluster2
FCFB01004184.1	651	901	Cluster3
FCFB01004266.1	2716	2782	Cluster2
FCFB01004280.1	12108	12588	Cluster2
FCFB01004293.1	243	441	Cluster3
FCFB01004293.1	27043	29116	Cluster2
FCFB01004295.1	449	1228	Cluster3
FCFB01004304.1	8661	8752	Cluster2
FCFB01004310.1	10992	12679	Cluster2
FCFB01004382.1	2502	3070	Cluster3
FCFB01004422.1	1995	4635	Cluster2
FCFB01004449.1	7686	9295	Cluster2
FCFB01004475.1	621	706	Cluster2
FCFB01004488.1	4747	4821	Cluster2
FCFB01004558.1	3057	3415	Cluster2
FCFB01004614.1	6393	7488	Cluster3
FCFB01004691.1	13687	13747	Cluster2
FCFB01004710.1	232	371	Cluster2
FCFB01004711.1	10975	11324	Cluster2
FCFB01004717.1	12537	13986	Cluster2
FCFB01004718.1	15533	20320	Cluster5
FCFB01004718.1	27808	28374	Cluster2
FCFB01004718.1	29373	29428	Cluster2
FCFB01004718.1	30027	31056	Cluster2
FCFB01004718.1	31669	31900	Cluster2
FCFB01004720.1	3987	4116	Cluster2
FCFB01004723.1	2582	3650	Cluster2
FCFB01004724.1	3662	3869	Cluster2
FCFB01004929.1	1581	2703	Cluster3
FCFB01004939.1	4477	4547	Cluster2
FCFB01004944.1	546	2288	Cluster3
FCFB01004954.1	3919	4275	Cluster2
FCFB01004954.1	4960	5507	Cluster2
FCFB01004979.1	16	1128	Cluster3
FCFB01004983.1	26439	26657	Cluster2
FCFB01005067.1	21	89	Cluster2
FCFB01005070.1	14734	14833	Cluster2
FCFB01005170.1	13250	13682	Cluster2
FCFB01005170.1	14674	14938	Cluster2
FCFB01005171.1	296	1321	Cluster2
FCFB01005344.1	8814	9679	Cluster2
FCFB01005410.1	347	545	Cluster2
FCFB01005606.1	14083	14734	Cluster2
FCFB01005616.1	17065	17379	Cluster2
FCFB01005627.1	841	1163	Cluster3
FCFB01005632.1	15935	16100	Cluster2
FCFB01005635.1	796	843	Cluster2
FCFB01005718.1	4083	4151	Cluster2
FCFB01005721.1	18910	19103	Cluster2
FCFB01005726.1	6363	6456	Cluster2
FCFB01005738.1	1302	1730	Cluster2
FCFB01005738.1	4463	4891	Cluster2
FCFB01005739.1	3150	3627	Cluster3
FCFB01005802.1	2935	3054	Cluster2
FCFB01005821.1	3752	3826	Cluster2
FCFB01005866.1	11459	13169	Cluster2
FCFB01005866.1	13888	14574	Cluster2
FCFB01005897.1	14590	15085	Cluster2
FCFB01006010.1	3	501	Cluster4
FCFB01006018.1	388	456	Cluster2
FCFB01006021.1	841	1122	Cluster2
FCFB01006025.1	1132	1830	Cluster2
FCFB01006075.1	1421	1475	Cluster2
FCFB01006077.1	641	733	Cluster2
FCFB01006114.1	1964	2412	Cluster2
FCFB01006114.1	2916	2968	Cluster2
FCFB01006122.1	33729	34948	Cluster2
FCFB01006124.1	4448	4689	Cluster2
FCFB01006124.1	44450	44506	Cluster2
FCFB01006149.1	355	438	Cluster2
FCFB01006170.1	23070	23826	Cluster2
FCFB01006172.1	564	1117	Cluster4
FCFB01006224.1	12412	12897	Cluster2
FCFB01006729.1	1178	1258	Cluster2
FCFB01006767.1	1106	2335	Cluster2
FCFB01006795.1	173	4283	Cluster3
FCFB01006833.1	13589	13674	Cluster2
FCFB01006833.1	16995	17069	Cluster2
FCFB01006833.1	28023	29471	Cluster2
FCFB01006873.1	60678	61295	Cluster2
FCFB01006893.1	8278	9699	Cluster2
FCFB01006893.1	30958	31228	Cluster2
FCFB01006943.1	11366	11437	Cluster2
FCFB01006994.1	792	843	Cluster2
FCFB01007170.1	1752	1807	Cluster2
FCFB01007209.1	1785	2219	Cluster2
FCFB01007299.1	6503	6833	Cluster2
FCFB01007388.1	14331	14424	Cluster2
FCFB01007398.1	11269	11738	Cluster2
FCFB01007416.1	10509	10761	Cluster2
FCFB01007416.1	12230	12697	Cluster2
FCFB01007435.1	2162	2662	Cluster3
FCFB01007481.1	14229	16494	Cluster2
FCFB01007502.1	30969	31270	Cluster2
FCFB01007508.1	2110	2887	Cluster3
FCFB01007508.1	9377	9742	Cluster2
FCFB01007568.1	6708	7123	Cluster2
FCFB01007582.1	19143	19410	Cluster2
FCFB01007648.1	1551	2113	Cluster3
FCFB01007659.1	2	109	Cluster3
FCFB01007824.1	354	719	Cluster7
FCFB01007841.1	2843	2906	Cluster5
FCFB01007853.1	1493	1550	Cluster5
FCFB01007858.1	498	555	Cluster5
FCFB01007880.1	9060	9277	Cluster2
FCFB01007883.1	1186	1360	Cluster2
FCFB01007890.1	970	1301	Cluster2
FCFB01007915.1	14364	14523	Cluster2
FCFB01008059.1	3239	3299	Cluster7
FCFB01008073.1	2948	3012	Cluster7
FCFB01008132.1	6672	6730	Cluster2
FCFB01008133.1	18522	18567	Cluster2
FCFB01008133.1	27310	27776	Cluster2
FCFB01008133.1	29012	29367	Cluster2
FCFB01008133.1	33318	33375	Cluster2
FCFB01008146.1	4987	5063	Cluster2
FCFB01008146.1	5741	5817	Cluster2
FCFB01008146.1	32841	34243	Cluster2
FCFB01008182.1	7519	7650	Cluster2
FCFB01008206.1	638	1032	Cluster2
FCFB01008206.1	3121	3198	Cluster2
FCFB01008207.1	720	1372	Cluster2
FCFB01008365.1	1913	2540	Cluster2
FCFB01008382.1	7099	9935	Cluster2
FCFB01008402.1	4437	4642	Cluster2
FCFB01008415.1	850	915	Cluster2
FCFB01008543.1	2801	4034	Cluster2
FCFB01008672.1	2097	2155	Cluster7
FCFB01008673.1	3065	3123	Cluster2
FCFB01008782.1	891	1103	Cluster2
FCFB01008803.1	3071	3133	Cluster2
FCFB01008935.1	699	743	Cluster2
FCFB01008936.1	573	617	Cluster2
FCFB01008946.1	8954	9863	Cluster2
FCFB01008947.1	1670	2849	Cluster3
FCFB01008959.1	2	217	Cluster3
FCFB01008980.1	903	987	Cluster2
FCFB01009206.1	7551	8235	Cluster2
FCFB01009206.1	8946	9139	Cluster2
FCFB01009207.1	3292	6200	Cluster2
FCFB01009305.1	81	202	Cluster6
FCFB01009305.1	3498	3619	Cluster2
FCFB01009344.1	898	977	Cluster2
FCFB01009427.1	3142	3947	Cluster2
FCFB01009427.1	4494	5035	Cluster2
FCFB01009452.1	5624	5687	Cluster2
FCFB01009452.1	7985	8044	Cluster2
FCFB01009498.1	5829	7127	Cluster2
FCFB01009500.1	968	1199	Cluster3
FCFB01009505.1	1630	1694	Cluster2
FCFB01009529.1	11808	12629	Cluster2
FCFB01009530.1	247	371	Cluster3
FCFB01009544.1	1163	1578	Cluster2
FCFB01009564.1	671	727	Cluster2
FCFB01009565.1	289	842	Cluster3
FCFB01009572.1	14310	14888	Cluster2
FCFB01009643.1	68	761	Cluster3
FCFB01009647.1	16781	16875	Cluster2
FCFB01009696.1	596	676	Cluster2
FCFB01009736.1	509	556	Cluster2
FCFB01009805.1	3846	3951	Cluster2
FCFB01009805.1	4579	4751	Cluster2
FCFB01009828.1	8557	9162	Cluster2
FCFB01009830.1	12860	12972	Cluster2
FCFB01010086.1	865	919	Cluster2
FCFB01010098.1	8598	9011	Cluster2
FCFB01010141.1	1061	1357	Cluster2
FCFB01010287.1	2142	2193	Cluster2
FCFB01010287.1	3028	3079	Cluster2
FCFB01010289.1	6354	6425	Cluster2
FCFB01010292.1	2843	2913	Cluster2
FCFB01010390.1	8041	8644	Cluster2
FCFB01010400.1	153	1507	Cluster3
FCFB01010538.1	7140	7240	Cluster2
FCFB01010538.1	7826	7926	Cluster2
FCFB01010564.1	19146	19252	Cluster2
FCFB01010596.1	17087	17266	Cluster2
FCFB01010597.1	282	761	Cluster2
FCFB01010609.1	201	394	Cluster3
FCFB01010610.1	6380	6430	Cluster2
FCFB01010653.1	3916	4799	Cluster3
FCFB01010670.1	6629	6708	Cluster2
FCFB01010670.1	7366	7412	Cluster2
FCFB01010689.1	26639	26989	Cluster2
FCFB01010834.1	23	314	Cluster3
FCFB01010834.1	1747	1838	Cluster2
FCFB01010863.1	1658	2218	Cluster3
FCFB01010880.1	74	391	Cluster3
FCFB01010928.1	25692	25813	Cluster2
FCFB01010941.1	5235	5505	Cluster2
FCFB01011012.1	6516	7508	Cluster2
FCFB01011155.1	3656	3747	Cluster2
FCFB01011224.1	1572	1873	Cluster2
FCFB01011224.1	12764	12822	Cluster2
FCFB01011312.1	2736	3201	Cluster2
FCFB01011385.1	5030	5097	Cluster2
FCFB01011425.1	11749	11795	Cluster2
FCFB01011550.1	3059	3538	Cluster2
FCFB01011553.1	2126	2693	Cluster2
FCFB01011553.1	3199	3293	Cluster2
FCFB01011554.1	415	982	Cluster2
FCFB01011554.1	1488	1775	Cluster2
FCFB01011557.1	31531	32117	Cluster2
FCFB01011741.1	1	343	Cluster3
FCFB01011747.1	2457	2994	Cluster2
FCFB01011748.1	83	150	Cluster3
FCFB01011753.1	249	457	Cluster3
FCFB01011755.1	1624	1920	Cluster2
FCFB01011800.1	8577	9100	Cluster3
FCFB01011800.1	10018	10061	Cluster2
FCFB01011814.1	1800	2229	Cluster2
FCFB01011814.1	4001	4180	Cluster2
FCFB01011816.1	120	1228	Cluster3
FCFB01011825.1	8150	8966	Cluster2
FCFB01011825.1	9753	9856	Cluster2
FCFB01011847.1	16272	17073	Cluster2
FCFB01011847.1	18224	18431	Cluster2
FCFB01011859.1	9266	9688	Cluster2
FCFB01011875.1	129	710	Cluster2
FCFB01011949.1	11975	13330	Cluster2
FCFB01011987.1	36427	36472	Cluster2
FCFB01012029.1	2622	2866	Cluster2
FCFB01012043.1	20569	21292	Cluster2
FCFB01012047.1	98	273	Cluster2
FCFB01012115.1	1495	1538	Cluster3
FCFB01012124.1	3555	3778	Cluster2
FCFB01012144.1	993	1131	Cluster2
FCFB01012144.1	4749	5548	Cluster2
FCFB01012210.1	4035	4085	Cluster1
FCFB01012215.1	5790	5875	Cluster2
FCFB01012250.1	238	444	Cluster2
FCFB01012317.1	2550	2638	Cluster2
FCFB01012327.1	4220	4509	Cluster2
FCFB01012392.1	896	970	Cluster3
FCFB01012403.1	4508	4583	Cluster2
FCFB01012574.1	5767	6525	Cluster5
FCFB01012574.1	7372	7737	Cluster5
FCFB01012575.1	13834	14099	Cluster2
FCFB01012575.1	21255	21518	Cluster2
FCFB01012575.1	22695	22930	Cluster2
FCFB01012604.1	11562	12671	Cluster2
FCFB01012604.1	29098	29336	Cluster2
FCFB01012604.1	30244	30995	Cluster2
FCFB01012607.1	16056	16788	Cluster2
FCFB01012617.1	4203	6099	Cluster3
FCFB01012681.1	2124	2172	Cluster2
FCFB01012681.1	2786	5176	Cluster3
FCFB01012682.1	970	1176	Cluster3
FCFB01012683.1	440	484	Cluster2
FCFB01012684.1	2061	2120	Cluster2
FCFB01012686.1	2272	2527	Cluster2
FCFB01012686.1	5383	5657	Cluster2
FCFB01012708.1	1956	1997	Cluster2
FCFB01012717.1	4297	4862	Cluster2
FCFB01012787.1	9936	11172	Cluster2
FCFB01012787.1	11688	13238	Cluster2
FCFB01012788.1	172	717	Cluster2
FCFB01012827.1	418	492	Cluster3
FCFB01012843.1	5675	5728	Cluster2
FCFB01012855.1	32717	33021	Cluster2
FCFB01012858.1	3751	4012	Cluster2
FCFB01012923.1	23192	26403	Cluster2
FCFB01012924.1	134	546	Cluster3
FCFB01012928.1	18998	20503	Cluster2
FCFB01012928.1	24782	24961	Cluster2
FCFB01012967.1	1672	1872	Cluster2
FCFB01013041.1	9212	9312	Cluster2
FCFB01013049.1	9255	9300	Cluster2
FCFB01013054.1	4361	4540	Cluster2
FCFB01013185.1	866	2110	Cluster3
FCFB01013188.1	11770	12238	Cluster2
FCFB01013196.1	13816	13871	Cluster2
FCFB01013198.1	19780	19945	Cluster2
FCFB01013223.1	335	407	Cluster2
FCFB01013224.1	3398	5769	Cluster3
FCFB01013311.1	208	1566	Cluster2
FCFB01013405.1	3239	3485	Cluster2
FCFB01013560.1	15	178	Cluster3
FCFB01013565.1	11776	12406	Cluster2
FCFB01013590.1	20408	20998	Cluster2
FCFB01013591.1	10653	10905	Cluster2
FCFB01013591.1	11435	11687	Cluster2
FCFB01013604.1	16085	16187	Cluster2
FCFB01013618.1	4514	4615	Cluster2
FCFB01013621.1	17147	17622	Cluster2
FCFB01013621.1	18345	18910	Cluster2
FCFB01013621.1	21610	21663	Cluster2
FCFB01013657.1	52	131	Cluster3
FCFB01013657.1	2580	2923	Cluster2
FCFB01013685.1	4756	6385	Cluster3
FCFB01013724.1	15775	15989	Cluster2
FCFB01013825.1	1023	1650	Cluster2
FCFB01013873.1	1435	1488	Cluster6
FCFB01013938.1	2314	2797	Cluster2
FCFB01013984.1	5219	6349	Cluster3
FCFB01014043.1	3349	3397	Cluster1
FCFB01014140.1	8115	8570	Cluster2
FCFB01014141.1	14464	14538	Cluster2
FCFB01014238.1	8716	9195	Cluster2
FCFB01014267.1	2146	2233	Cluster2
FCFB01014273.1	6556	6616	Cluster2
FCFB01014284.1	13790	14234	Cluster2
FCFB01014363.1	56	546	Cluster3
FCFB01014436.1	7949	8148	Cluster2
FCFB01014441.1	232	1277	Cluster3
FCFB01014516.1	11985	12708	Cluster2
FCFB01014609.1	474	547	Cluster7
FCFB01014610.1	474	547	Cluster7
FCFB01014610.1	2759	2832	Cluster7
FCFB01014637.1	7018	7205	Cluster2
FCFB01014640.1	3947	4045	Cluster2
FCFB01014640.1	4549	4676	Cluster2
FCFB01014716.1	5222	5292	Cluster2
FCFB01014744.1	188	944	Cluster3
FCFB01014765.1	10143	10736	Cluster2
FCFB01014777.1	9541	10176	Cluster2
FCFB01014836.1	2313	2668	Cluster2
FCFB01014836.1	3507	3598	Cluster2
FCFB01014884.1	7721	7766	Cluster2
FCFB01014907.1	1725	1806	Cluster2
FCFB01014910.1	1871	2920	Cluster3
FCFB01014955.1	21664	22145	Cluster2
FCFB01014982.1	21750	21798	Cluster2
FCFB01014998.1	2876	2967	Cluster2
FCFB01015140.1	3494	3589	Cluster2
FCFB01015141.1	301	488	Cluster3
FCFB01015142.1	7538	8040	Cluster2
FCFB01015145.1	3770	3957	Cluster2
FCFB01015145.1	7528	8145	Cluster2
FCFB01015263.1	1007	1054	Cluster2
FCFB01015413.1	15415	15470	Cluster2
FCFB01015499.1	11484	12256	Cluster2
FCFB01015499.1	12920	13097	Cluster2
FCFB01015501.1	13343	13414	Cluster2
FCFB01015524.1	6075	6478	Cluster2
FCFB01015555.1	5179	6358	Cluster2
FCFB01015605.1	9862	10132	Cluster2
FCFB01015610.1	3434	3508	Cluster2
FCFB01015679.1	20300	20462	Cluster2
FCFB01015703.1	64236	66132	Cluster2
FCFB01015725.1	12508	12579	Cluster2
FCFB01015726.1	2525	3250	Cluster2
FCFB01015810.1	66115	67344	Cluster2
FCFB01015811.1	29692	29822	Cluster2
FCFB01015831.1	6754	8388	Cluster2
FCFB01015833.1	3987	4042	Cluster2
FCFB01015833.1	5047	5198	Cluster2
FCFB01015833.1	6469	6713	Cluster2
FCFB01015833.1	7374	8440	Cluster3
FCFB01015834.1	5657	6094	Cluster2
FCFB01015865.1	1870	2270	Cluster3
FCFB01015988.1	1645	1746	Cluster2
FCFB01015990.1	11571	11621	Cluster2
FCFB01016002.1	919	1014	Cluster2
FCFB01016144.1	16466	18083	Cluster2
FCFB01016215.1	18	456	Cluster3
FCFB01016215.1	3067	5567	Cluster3
FCFB01016215.1	11249	12534	Cluster2
FCFB01016215.1	13558	14356	Cluster1
FCFB01016215.1	15520	16474	Cluster2
FCFB01016216.1	750	3336	Cluster3
FCFB01016216.1	4571	5211	Cluster2
FCFB01016253.1	27838	27956	Cluster2
FCFB01016277.1	1016	1107	Cluster2
FCFB01016347.1	9365	9544	Cluster2
FCFB01016422.1	2343	3296	Cluster2
FCFB01016460.1	818	893	Cluster6
FCFB01016467.1	2461	4142	Cluster3
FCFB01016534.1	48576	50193	Cluster2
FCFB01016595.1	2189	2234	Cluster3
FCFB01016607.1	2984	3606	Cluster3
FCFB01016644.1	7879	7968	Cluster2
FCFB01016660.1	22051	22861	Cluster2
FCFB01016663.1	17191	17237	Cluster2
FCFB01016682.1	6479	6533	Cluster2
FCFB01016682.1	9562	10232	Cluster2
FCFB01016682.1	12995	13259	Cluster2
FCFB01016682.1	14177	14790	Cluster2
FCFB01016685.1	2520	3012	Cluster2
FCFB01016699.1	5977	6038	Cluster2
FCFB01016699.1	8618	8677	Cluster2
FCFB01016699.1	12362	13411	Cluster3
FCFB01016699.1	13945	14696	Cluster3
FCFB01016700.1	5869	5935	Cluster2
FCFB01016739.1	499	2688	Cluster3
FCFB01016754.1	5489	5559	Cluster2
FCFB01016754.1	9417	9461	Cluster2
FCFB01016761.1	668	1222	Cluster3
FCFB01016761.1	6245	6624	Cluster2
FCFB01016762.1	2019	2848	Cluster2
FCFB01016762.1	3532	4984	Cluster2
FCFB01016765.1	13290	13774	Cluster2
FCFB01016770.1	9042	9151	Cluster2
FCFB01016779.1	8348	8801	Cluster2
FCFB01016787.1	7287	7356	Cluster2
FCFB01016838.1	825	1017	Cluster2
FCFB01016838.1	1604	1959	Cluster2
FCFB01016843.1	2073	2161	Cluster2
FCFB01016878.1	1329	1680	Cluster2
FCFB01016901.1	23133	23482	Cluster2
FCFB01016950.1	420	956	Cluster3
FCFB01016966.1	7514	7927	Cluster2
FCFB01016966.1	8458	8621	Cluster2
FCFB01017033.1	2325	2512	Cluster2
FCFB01017066.1	2795	4412	Cluster3
FCFB01017163.1	28770	29216	Cluster2
FCFB01017163.1	56643	56693	Cluster2
FCFB01017165.1	7102	7581	Cluster2
FCFB01017205.1	11021	11100	Cluster2
FCFB01017207.1	10706	10783	Cluster2
FCFB01017218.1	12542	12997	Cluster2
FCFB01017235.1	2475	2746	Cluster2
FCFB01017266.1	236	2507	Cluster3
FCFB01017267.1	12433	12733	Cluster2
FCFB01017269.1	3450	4667	Cluster3
FCFB01017278.1	6285	7969	Cluster2
FCFB01017334.1	9888	10219	Cluster2
FCFB01017339.1	1515	1687	Cluster3
FCFB01017404.1	22172	22357	Cluster2
FCFB01017407.1	5699	7337	Cluster2
FCFB01017509.1	12026	12564	Cluster2
FCFB01017509.1	13088	13479	Cluster3
FCFB01017509.1	14081	14259	Cluster2
FCFB01017536.1	3680	4943	Cluster3
FCFB01017536.1	6399	6490	Cluster2
FCFB01017562.1	5439	6932	Cluster2
FCFB01017568.1	6217	6262	Cluster2
FCFB01017580.1	281	874	Cluster3
FCFB01017592.1	1818	1873	Cluster2
FCFB01017602.1	2423	3211	Cluster2
FCFB01017625.1	25896	26089	Cluster2
FCFB01017625.1	27076	28016	Cluster2
FCFB01017628.1	42745	42904	Cluster2
FCFB01017632.1	1734	2103	Cluster2
FCFB01017632.1	2708	2767	Cluster2
FCFB01017637.1	10326	10711	Cluster2
FCFB01017637.1	12306	12691	Cluster2
FCFB01017637.1	15188	15573	Cluster2
FCFB01017637.1	27310	27789	Cluster2
FCFB01017703.1	2637	2901	Cluster2
FCFB01017704.1	7700	7887	Cluster2
FCFB01017803.1	13439	13530	Cluster2
FCFB01017828.1	29360	29403	Cluster2
FCFB01017913.1	468	559	Cluster2
FCFB01017986.1	8402	8462	Cluster2
FCFB01018042.1	7932	8280	Cluster2
FCFB01018042.1	44895	44961	Cluster2
FCFB01018051.1	11995	12058	Cluster2
FCFB01018051.1	15072	15172	Cluster2
FCFB01018051.1	19026	19087	Cluster2
FCFB01018070.1	1663	1713	Cluster3
FCFB01018070.1	5279	5755	Cluster2
FCFB01018070.1	7954	8094	Cluster2
FCFB01018070.1	11556	12211	Cluster2
FCFB01018139.1	5851	6327	Cluster3
FCFB01018139.1	13293	13427	Cluster2
FCFB01018141.1	2384	2616	Cluster2
FCFB01018141.1	4704	4931	Cluster2
FCFB01018270.1	15714	15809	Cluster3
FCFB01018281.1	20442	20622	Cluster2
FCFB01018359.1	2634	2726	Cluster2
FCFB01018359.1	12134	12574	Cluster2
FCFB01018359.1	13211	14932	Cluster3
FCFB01018413.1	8417	8523	Cluster2
FCFB01018414.1	106	192	Cluster2
FCFB01018415.1	20	113	Cluster3
FCFB01018516.1	13809	14053	Cluster2
FCFB01018519.1	27040	27770	Cluster2
FCFB01018523.1	4568	5614	Cluster2
FCFB01018529.1	1518	1574	Cluster2
FCFB01018567.1	115	375	Cluster3
FCFB01018644.1	3738	4331	Cluster3
FCFB01018665.1	150	294	Cluster2
FCFB01018665.1	4082	4709	Cluster2
FCFB01018748.1	3735	4255	Cluster2
FCFB01018797.1	1652	2084	Cluster2
FCFB01018844.1	1324	1420	Cluster2
FCFB01018995.1	5999	6722	Cluster2
FCFB01019005.1	1731	1913	Cluster2
FCFB01019008.1	816	1199	Cluster2
FCFB01019011.1	1360	1499	Cluster2
FCFB01019012.1	736	811	Cluster5
FCFB01019012.1	2000	2074	Cluster2
FCFB01019027.1	8318	8594	Cluster2
FCFB01019046.1	2619	3924	Cluster3
FCFB01019055.1	4575	5709	Cluster2
FCFB01019059.1	27889	27984	Cluster2
FCFB01019076.1	10416	10688	Cluster2
FCFB01019097.1	8761	9040	Cluster2
FCFB01019097.1	11261	11358	Cluster2
FCFB01019098.1	1634	3321	Cluster3
FCFB01019099.1	5317	6076	Cluster2
FCFB01019099.1	10151	10221	Cluster2
FCFB01019099.1	12810	15931	Cluster2
FCFB01019110.1	9290	9521	Cluster2
FCFB01019112.1	546	693	Cluster2
FCFB01019167.1	33715	33819	Cluster2
FCFB01019241.1	17883	18085	Cluster2
FCFB01019260.1	40	388	Cluster3
FCFB01019296.1	2289	2824	Cluster3
FCFB01019402.1	761	842	Cluster2
FCFB01019405.1	90	258	Cluster3
FCFB01019442.1	21732	22873	Cluster2
FCFB01019455.1	186	2184	Cluster3
FCFB01019476.1	22852	22911	Cluster2
FCFB01019500.1	10818	11044	Cluster2
FCFB01019562.1	986	1456	Cluster2
FCFB01019562.1	2188	2596	Cluster2
FCFB01019766.1	413	495	Cluster2
FCFB01019807.1	4294	4357	Cluster2
FCFB01019807.1	5713	5779	Cluster2
FCFB01019807.1	9613	10501	Cluster3
FCFB01019807.1	21310	21956	Cluster2
FCFB01019807.1	42349	43143	Cluster2
FCFB01019816.1	3845	4333	Cluster2
FCFB01019888.1	10744	11243	Cluster3
FCFB01019903.1	14835	15300	Cluster2
FCFB01019927.1	7399	7961	Cluster3
FCFB01019935.1	1896	3401	Cluster3
FCFB01019946.1	749	823	Cluster3
FCFB01019963.1	10402	10597	Cluster2
FCFB01020001.1	14719	14815	Cluster3
FCFB01020051.1	13624	13685	Cluster2
FCFB01020156.1	7112	7347	Cluster2
FCFB01020172.1	643	2033	Cluster2
FCFB01020172.1	3912	4498	Cluster2
FCFB01020365.1	1612	2363	Cluster2
FCFB01020439.1	6249	6322	Cluster2
FCFB01020455.1	2773	4402	Cluster3
FCFB01020456.1	14744	14842	Cluster2
FCFB01020526.1	12848	12980	Cluster2
FCFB01020526.1	13694	13823	Cluster2
FCFB01020570.1	41723	41864	Cluster2
FCFB01020762.1	575	1258	Cluster3
FCFB01020823.1	5368	5735	Cluster2
FCFB01020825.1	55	181	Cluster3
FCFB01020832.1	236	806	Cluster2
FCFB01021007.1	1015	1099	Cluster2
FCFB01021030.1	22371	23481	Cluster2
FCFB01021190.1	16432	16901	Cluster2
FCFB01021193.1	4752	4796	Cluster3
FCFB01021223.1	17039	17083	Cluster2
FCFB01021223.1	18072	18657	Cluster2
FCFB01021269.1	10769	10829	Cluster2
FCFB01021288.1	1261	1346	Cluster2
FCFB01021288.1	2575	2659	Cluster2
FCFB01021453.1	5296	5584	Cluster2
FCFB01021548.1	6084	6489	Cluster2
FCFB01021553.1	23650	24847	Cluster2
FCFB01021657.1	1441	1635	Cluster2
FCFB01021670.1	4467	4997	Cluster2
FCFB01021671.1	6018	6712	Cluster2
FCFB01021781.1	8159	8214	Cluster2
FCFB01021786.1	6163	6220	Cluster2
FCFB01021836.1	18268	18446	Cluster2
FCFB01021836.1	19428	20697	Cluster2
FCFB01021842.1	14932	15097	Cluster2
FCFB01021874.1	12574	12944	Cluster2
FCFB01021882.1	46904	47006	Cluster2
FCFB01021901.1	3239	4110	Cluster2
FCFB01021901.1	5319	5561	Cluster2
FCFB01021912.1	5098	5645	Cluster2
FCFB01021914.1	11134	11375	Cluster2
FCFB01021915.1	367	746	Cluster3
FCFB01021915.1	1854	2595	Cluster2
FCFB01021955.1	248	704	Cluster2
FCFB01021962.1	571	646	Cluster5
FCFB01021964.1	4158	4230	Cluster2
FCFB01022196.1	3231	3483	Cluster2
FCFB01022210.1	2069	2300	Cluster2
FCFB01022211.1	15742	15783	Cluster2
FCFB01022227.1	1905	3586	Cluster3
FCFB01022289.1	2570	2973	Cluster5
FCFB01022298.1	23620	24373	Cluster2
FCFB01022298.1	24925	25563	Cluster2
FCFB01022300.1	1038	2180	Cluster3
FCFB01022317.1	3825	4045	Cluster2
FCFB01022317.1	4973	6100	Cluster3
FCFB01022317.1	8320	8997	Cluster2
FCFB01022399.1	14264	14358	Cluster2
FCFB01022487.1	7039	7225	Cluster2
FCFB01022490.1	2001	2239	Cluster2
FCFB01022498.1	11890	12213	Cluster2
FCFB01022498.1	14861	15184	Cluster2
FCFB01022518.1	771	845	Cluster2
FCFB01022526.1	5238	6340	Cluster3
FCFB01022615.1	20	296	Cluster3
FCFB01022632.1	10986	11073	Cluster2
FCFB01022647.1	28054	28914	Cluster2
FCFB01022647.1	29685	30313	Cluster2
FCFB01022667.1	3608	3676	Cluster2
FCFB01022668.1	52	888	Cluster3
FCFB01022713.1	1759	1853	Cluster2
FCFB01022713.1	8337	8601	Cluster2
FCFB01022713.1	9246	10304	Cluster2
FCFB01022782.1	3772	3940	Cluster2
FCFB01022782.1	4736	4837	Cluster2
FCFB01022818.1	554	3009	Cluster3
FCFB01022886.1	32833	33048	Cluster2
FCFB01022891.1	4525	4709	Cluster2
FCFB01022907.1	1680	1722	Cluster2
FCFB01022916.1	3698	3749	Cluster2
FCFB01022920.1	2126	2205	Cluster2
FCFB01022948.1	2456	2522	Cluster2
FCFB01022948.1	4111	5773	Cluster2
FCFB01023006.1	24474	24659	Cluster2
FCFB01023075.1	624	735	Cluster2
FCFB01023087.1	43054	43770	Cluster2
FCFB01023243.1	5392	7499	Cluster3
FCFB01023288.1	2180	2358	Cluster3
FCFB01023288.1	2960	3351	Cluster3
FCFB01023288.1	3875	4168	Cluster2
FCFB01023427.1	870	976	Cluster2
FCFB01023481.1	12583	12669	Cluster2
FCFB01023511.1	24678	25320	Cluster2
FCFB01023512.1	2849	4414	Cluster3
FCFB01023609.1	15326	15845	Cluster2
FCFB01023622.1	4655	4710	Cluster2
FCFB01023623.1	14908	14985	Cluster2
FCFB01023628.1	31967	32021	Cluster2
FCFB01023636.1	20491	21246	Cluster2
FCFB01023641.1	955	3646	Cluster3
FCFB01023759.1	5335	5514	Cluster2
FCFB01023768.1	20094	20507	Cluster2
FCFB01023789.1	1024	1098	Cluster2
FCFB01023847.1	29350	29454	Cluster2
FCFB01023870.1	33154	33634	Cluster2
FCFB01023888.1	290	417	Cluster2
FCFB01023894.1	14787	14950	Cluster2
FCFB01023894.1	15734	16121	Cluster2
FCFB01024031.1	5130	5221	Cluster2
FCFB01024033.1	18871	18936	Cluster2
FCFB01024033.1	19474	24534	Cluster3
FCFB01024033.1	25471	25536	Cluster2
FCFB01024033.1	26104	26169	Cluster2
FCFB01024073.1	3270	3375	Cluster2
FCFB01024156.1	811	864	Cluster3
FCFB01024175.1	19275	23696	Cluster2
FCFB01024217.1	13	87	Cluster7
FCFB01024261.1	17138	17228	Cluster2
FCFB01024262.1	11036	12653	Cluster3
FCFB01024270.1	7705	7800	Cluster2
FCFB01024377.1	1022	1292	Cluster2
FCFB01024422.1	14783	17474	Cluster3
FCFB01024423.1	515	943	Cluster2
FCFB01024430.1	16375	16471	Cluster2
FCFB01024432.1	235	618	Cluster2
FCFB01024456.1	12328	12615	Cluster2
FCFB01024456.1	13199	15128	Cluster2
FCFB01024521.1	1233	1587	Cluster2
FCFB01024563.1	1087	1190	Cluster7
FCFB01024613.1	1276	1440	Cluster2
FCFB01024661.1	6158	7022	Cluster2
FCFB01024662.1	13	1765	Cluster2
FCFB01024663.1	92	3109	Cluster2
FCFB01024695.1	24173	24535	Cluster2
FCFB01024723.1	527	581	Cluster2
FCFB01024724.1	27	401	Cluster1
FCFB01024767.1	643	894	Cluster3
FCFB01024869.1	6625	6687	Cluster4
FCFB01024873.1	709	751	Cluster2
FCFB01024875.1	445	668	Cluster3
FCFB01024912.1	22848	23892	Cluster2
FCFB01024912.1	24421	24806	Cluster2
FCFB01024979.1	602	694	Cluster2
FCFB01025019.1	4425	4890	Cluster2
FCFB01025028.1	14118	15248	Cluster2
FCFB01025108.1	5688	5880	Cluster2
FCFB01025130.1	3710	3770	Cluster2
FCFB01025180.1	992	1068	Cluster3
FCFB01025213.1	14399	14456	Cluster2
FCFB01025268.1	6434	6902	Cluster2
FCFB01025319.1	1497	1762	Cluster2
FCFB01025367.1	11748	11956	Cluster2
FCFB01025370.1	8798	8874	Cluster2
FCFB01025371.1	2669	2742	Cluster2
FCFB01025459.1	5696	7325	Cluster2
FCFB01025497.1	7201	7599	Cluster2
FCFB01025498.1	12135	12230	Cluster2
FCFB01025501.1	17878	18102	Cluster2
FCFB01025571.1	4954	5245	Cluster2
FCFB01025573.1	5056	5285	Cluster2
FCFB01025664.1	3824	3912	Cluster2
FCFB01025664.1	5410	5498	Cluster2
FCFB01025707.1	1096	1180	Cluster2
FCFB01025778.1	802	855	Cluster7
FCFB01025989.1	1030	2324	Cluster3
FCFB01026084.1	11061	11359	Cluster2
FCFB01026120.1	11286	11381	Cluster2
FCFB01026332.1	79	351	Cluster3
FCFB01026333.1	669	927	Cluster2
FCFB01026338.1	1542	1638	Cluster2
FCFB01026338.1	7848	7939	Cluster2
FCFB01026350.1	513	2130	Cluster3
FCFB01026374.1	307	2406	Cluster3
FCFB01026376.1	11432	12331	Cluster2
FCFB01026397.1	538	888	Cluster2
FCFB01026474.1	542	930	Cluster2
FCFB01026550.1	14758	14846	Cluster2
FCFB01026551.1	1408	1492	Cluster2
FCFB01026561.1	9732	9799	Cluster2
FCFB01026590.1	1026	1278	Cluster2
FCFB01026591.1	2106	2725	Cluster2
FCFB01026656.1	1655	1766	Cluster7
FCFB01026660.1	549	606	Cluster5
FCFB01026667.1	31775	32080	Cluster2
FCFB01026667.1	33600	33905	Cluster2
FCFB01026698.1	139	734	Cluster2
FCFB01026713.1	6728	6794	Cluster2
FCFB01026713.1	11801	12420	Cluster2
FCFB01026749.1	1517	1591	Cluster3
FCFB01026751.1	11312	11721	Cluster2
FCFB01026877.1	1389	1542	Cluster2
FCFB01026896.1	8067	8743	Cluster2
FCFB01026896.1	10243	11356	Cluster2
FCFB01026896.1	11895	12534	Cluster2
FCFB01026896.1	19770	19849	Cluster2
FCFB01026897.1	118	197	Cluster1
FCFB01026961.1	2288	2610	Cluster2
FCFB01026963.1	734	978	Cluster2
FCFB01026984.1	11135	11336	Cluster2
FCFB01027012.1	8650	9859	Cluster2
FCFB01027153.1	4773	4834	Cluster2
FCFB01027153.1	6517	6578	Cluster2
FCFB01027154.1	81	156	Cluster5
FCFB01027156.1	249	310	Cluster5
FCFB01027157.1	3840	3916	Cluster2
FCFB01027158.1	3300	3376	Cluster2
FCFB01027158.1	5505	5580	Cluster2
FCFB01027158.1	7359	7825	Cluster2
FCFB01027158.1	8793	8867	Cluster2
FCFB01027158.1	9865	9940	Cluster2
FCFB01027159.1	506	972	Cluster2
FCFB01027159.1	1940	2014	Cluster2
FCFB01027161.1	1682	1756	Cluster2
FCFB01027161.1	3058	3119	Cluster2
FCFB01027184.1	6396	6457	Cluster2
FCFB01027186.1	8107	8155	Cluster2
FCFB01027202.1	8513	9015	Cluster2
FCFB01027203.1	99	211	Cluster2
FCFB01027224.1	4169	4215	Cluster2
FCFB01027224.1	5133	5656	Cluster3
FCFB01027227.1	3558	3768	Cluster2
FCFB01027254.1	18811	19060	Cluster2
FCFB01027254.1	21226	22327	Cluster2
FCFB01027382.1	5633	5993	Cluster2
FCFB01027398.1	5353	5972	Cluster2
FCFB01027405.1	6609	6781	Cluster2
FCFB01027414.1	1613	1790	Cluster2
FCFB01027415.1	890	1067	Cluster2
FCFB01027430.1	4192	4778	Cluster2
FCFB01027432.1	31934	32402	Cluster2
FCFB01027504.1	1620	1738	Cluster2
FCFB01027538.1	12947	15742	Cluster3
FCFB01027538.1	16376	16556	Cluster2
FCFB01027573.1	7009	8778	Cluster2
FCFB01027582.1	6603	6738	Cluster2
FCFB01027582.1	7373	7781	Cluster2
FCFB01027595.1	12884	13000	Cluster2
FCFB01027595.1	13521	13637	Cluster2
FCFB01027630.1	1691	1778	Cluster2
FCFB01027671.1	21321	22269	Cluster2
FCFB01027767.1	1273	1337	Cluster2
FCFB01027768.1	8809	8857	Cluster2
FCFB01027773.1	3726	5355	Cluster3
FCFB01027800.1	2993	3088	Cluster2
FCFB01027893.1	19205	19973	Cluster2
FCFB01028129.1	16337	16414	Cluster2
FCFB01028135.1	17801	17855	Cluster2
FCFB01028138.1	2252	2341	Cluster2
FCFB01028248.1	2508	2708	Cluster2
FCFB01028292.1	51	94	Cluster3
FCFB01028384.1	1258	1421	Cluster7
FCFB01028416.1	4179	4291	Cluster2
FCFB01028449.1	3325	4370	Cluster3
FCFB01028449.1	5290	6335	Cluster3
FCFB01028458.1	2	327	Cluster3
FCFB01028559.1	91	374	Cluster3
FCFB01028624.1	10659	10752	Cluster2
FCFB01028631.1	965	1218	Cluster3
FCFB01028631.1	2172	2658	Cluster2
FCFB01028766.1	4	176	Cluster6
FCFB01028848.1	1781	2753	Cluster2
FCFB01028869.1	2870	3192	Cluster2
FCFB01028873.1	12716	13006	Cluster2
FCFB01028873.1	24334	24613	Cluster2
FCFB01028921.1	4081	4268	Cluster2
FCFB01028934.1	2935	3038	Cluster2
FCFB01028934.1	6321	7087	Cluster2
FCFB01028940.1	10854	11463	Cluster2
FCFB01028942.1	11146	11490	Cluster2
FCFB01028942.1	12346	12869	Cluster2
FCFB01028987.1	1328	1468	Cluster2
FCFB01028993.1	17532	17623	Cluster2
FCFB01029012.1	881	972	Cluster2
FCFB01029023.1	4778	5130	Cluster2
FCFB01029148.1	9	700	Cluster3
FCFB01029185.1	2278	2362	Cluster2
FCFB01029185.1	4293	7031	Cluster2
FCFB01029185.1	7849	7902	Cluster2
FCFB01029185.1	22201	22843	Cluster2
FCFB01029294.1	4075	4150	Cluster2
FCFB01029302.1	3771	4258	Cluster3
FCFB01029317.1	2243	2290	Cluster2
FCFB01029319.1	1324	1626	Cluster2
FCFB01029347.1	4113	4212	Cluster2
FCFB01029441.1	170	333	Cluster3
FCFB01029560.1	223	1488	Cluster3
FCFB01029649.1	7057	7148	Cluster2
FCFB01029650.1	505	791	Cluster2
FCFB01029665.1	41085	42442	Cluster2
FCFB01029675.1	25147	25517	Cluster2
FCFB01029677.1	846	3073	Cluster3
FCFB01029677.1	3664	4888	Cluster2
FCFB01029677.1	8654	8802	Cluster2
FCFB01029679.1	21781	22538	Cluster2
FCFB01029679.1	40969	41413	Cluster2
FCFB01029682.1	22504	22600	Cluster2
FCFB01029695.1	17617	17683	Cluster2
FCFB01029780.1	5500	5741	Cluster2
FCFB01029795.1	2840	3066	Cluster2
FCFB01029845.1	6093	6654	Cluster2
FCFB01029848.1	7428	8335	Cluster2
FCFB01029849.1	72	156	Cluster3
FCFB01029865.1	1560	1712	Cluster2
FCFB01029868.1	1290	1386	Cluster2
FCFB01029939.1	5337	6105	Cluster2
FCFB01029969.1	5854	5950	Cluster2
FCFB01030055.1	1617	1702	Cluster2
FCFB01030101.1	13161	13410	Cluster2
FCFB01030102.1	128	686	Cluster3
FCFB01030119.1	11125	11236	Cluster2
FCFB01030130.1	1152	1742	Cluster2
FCFB01030207.1	10642	12003	Cluster2
FCFB01030207.1	12532	12669	Cluster2
FCFB01030207.1	13342	13758	Cluster2
FCFB01030362.1	216	398	Cluster2
FCFB01030370.1	8715	8829	Cluster2
FCFB01030448.1	3787	3857	Cluster2
FCFB01030448.1	4900	4970	Cluster2
FCFB01030494.1	6016	7245	Cluster2
FCFB01030505.1	5735	5883	Cluster2
FCFB01030636.1	2524	3060	Cluster2
FCFB01030659.1	12199	13427	Cluster2
FCFB01030691.1	423	499	Cluster2
FCFB01030749.1	798	935	Cluster2
FCFB01030887.1	10381	10873	Cluster2
FCFB01030887.1	12095	12359	Cluster2
FCFB01030887.1	16336	17033	Cluster2
FCFB01030967.1	3	381	Cluster3
FCFB01030977.1	6070	7460	Cluster2
FCFB01030999.1	838	1130	Cluster2
FCFB01031003.1	483	1088	Cluster2
FCFB01031026.1	15048	16205	Cluster2
FCFB01031027.1	9	150	Cluster3
FCFB01031028.1	4426	4762	Cluster2
FCFB01031028.1	9281	9456	Cluster2
FCFB01031211.1	19840	19956	Cluster2
FCFB01031305.1	2737	2849	Cluster2
FCFB01031311.1	14437	15517	Cluster2
FCFB01031359.1	31076	31577	Cluster2
FCFB01031362.1	8654	9859	Cluster2
FCFB01031368.1	1901	2958	Cluster3
FCFB01031375.1	7	669	Cluster3
FCFB01031440.1	3937	4533	Cluster7
FCFB01031471.1	1900	2262	Cluster2
FCFB01031496.1	6591	7005	Cluster5
FCFB01031496.1	11250	11360	Cluster2
FCFB01031558.1	19570	20189	Cluster2
FCFB01031654.1	251	886	Cluster3
FCFB01031655.1	229	856	Cluster3
FCFB01031712.1	14177	14565	Cluster2
FCFB01031759.1	3437	3515	Cluster2
FCFB01031766.1	2196	2297	Cluster1
FCFB01031766.1	9826	9886	Cluster2
FCFB01031766.1	14360	14834	Cluster2
FCFB01031829.1	2833	3455	Cluster2
FCFB01031844.1	7123	7217	Cluster2
FCFB01031899.1	1613	3074	Cluster2
FCFB01031901.1	2693	3852	Cluster2
FCFB01031901.1	4907	4977	Cluster2
FCFB01031901.1	9198	9244	Cluster2
FCFB01031902.1	4211	4398	Cluster2
FCFB01032078.1	4355	4783	Cluster2
FCFB01032194.1	7065	7178	Cluster2
FCFB01032297.1	3279	4053	Cluster3
FCFB01032303.1	762	1002	Cluster2
FCFB01032362.1	543	1062	Cluster1
FCFB01032362.1	3592	3718	Cluster2
FCFB01032363.1	6	97	Cluster3
FCFB01032431.1	7314	9209	Cluster2
FCFB01032551.1	2160	4851	Cluster3
FCFB01032559.1	5	535	Cluster2
FCFB01032621.1	1963	2444	Cluster3
FCFB01032748.1	6123	6269	Cluster2
FCFB01032799.1	15	186	Cluster3
FCFB01032820.1	8333	8541	Cluster2
FCFB01032831.1	9631	9901	Cluster2
FCFB01032834.1	4623	5110	Cluster2
FCFB01032863.1	1686	2248	Cluster3
FCFB01032897.1	99	340	Cluster2
FCFB01032950.1	31862	32103	Cluster6
FCFB01032979.1	238	291	Cluster1
FCFB01032982.1	9350	9449	Cluster2
FCFB01032982.1	10260	10953	Cluster2
FCFB01032983.1	3	1129	Cluster3
FCFB01033005.1	3145	3303	Cluster2
FCFB01033006.1	5103	5169	Cluster2
FCFB01033006.1	7617	7725	Cluster2
FCFB01033009.1	5055	5794	Cluster2
FCFB01033009.1	6664	7004	Cluster2
FCFB01033075.1	7	190	Cluster3
FCFB01033128.1	13609	14066	Cluster2
FCFB01033132.1	1228	1358	Cluster2
FCFB01033136.1	2433	2507	Cluster2
FCFB01033144.1	437	2001	Cluster2
FCFB01033216.1	1670	2487	Cluster3
FCFB01033407.1	154	204	Cluster3
FCFB01033506.1	8005	9497	Cluster4
FCFB01033515.1	2151	2480	Cluster2
FCFB01033515.1	2985	4474	Cluster2
FCFB01033522.1	13827	14020	Cluster2
FCFB01033587.1	2989	3426	Cluster2
FCFB01033620.1	3435	3937	Cluster3
FCFB01033645.1	17195	17374	Cluster2
FCFB01033707.1	0	177	Cluster3
FCFB01033709.1	7620	8229	Cluster2
FCFB01033891.1	2020	2308	Cluster2
FCFB01033892.1	2945	3706	Cluster2
FCFB01033892.1	7845	8134	Cluster2
FCFB01033897.1	1000	1162	Cluster2
FCFB01033897.1	1716	2096	Cluster2
FCFB01033900.1	5254	5404	Cluster2
FCFB01033978.1	14883	16061	Cluster2
FCFB01034039.1	258	781	Cluster3
FCFB01034067.1	445	1051	Cluster2
FCFB01034079.1	1010	1349	Cluster2
FCFB01034082.1	12694	12917	Cluster2
FCFB01034082.1	14095	14468	Cluster2
FCFB01034082.1	27598	27960	Cluster2
FCFB01034119.1	622	675	Cluster6
FCFB01034125.1	1916	1990	Cluster3
FCFB01034130.1	1793	1867	Cluster3
FCFB01034210.1	7891	8602	Cluster2
FCFB01034232.1	4493	4734	Cluster2
FCFB01034241.1	3872	3922	Cluster1
FCFB01034319.1	1848	2146	Cluster2
FCFB01034323.1	1671	2439	Cluster3
FCFB01034354.1	2836	3815	Cluster2
FCFB01034397.1	25031	25108	Cluster2
FCFB01034462.1	4714	4921	Cluster2
FCFB01034462.1	5610	5799	Cluster2
FCFB01034535.1	150	656	Cluster7
FCFB01034537.1	2765	2818	Cluster7
FCFB01034549.1	1824	2293	Cluster2
FCFB01034551.1	18940	19006	Cluster2
FCFB01034650.1	17810	18046	Cluster2
FCFB01034661.1	876	1048	Cluster3
FCFB01034760.1	551	691	Cluster2
FCFB01034762.1	1196	1287	Cluster2
FCFB01034763.1	26261	26414	Cluster2
FCFB01034998.1	4382	5122	Cluster2
FCFB01035004.1	7504	7547	Cluster2
FCFB01035004.1	8464	9542	Cluster2
FCFB01035004.1	10461	10728	Cluster2
FCFB01035045.1	10920	10984	Cluster2
FCFB01035046.1	14686	15780	Cluster2
FCFB01035068.1	16487	16739	Cluster2
FCFB01035112.1	28137	28194	Cluster2
FCFB01035122.1	1007	1054	Cluster2
FCFB01035142.1	3552	4033	Cluster3
FCFB01035153.1	1447	2074	Cluster2
FCFB01035236.1	164	250	Cluster2
FCFB01035238.1	1805	1881	Cluster2
FCFB01035238.1	3675	3898	Cluster2
FCFB01035241.1	1522	2308	Cluster3
FCFB01035241.1	9527	10063	Cluster3
FCFB01035241.1	14043	14340	Cluster2
FCFB01035242.1	8463	8654	Cluster2
FCFB01035291.1	49	1575	Cluster3
FCFB01035294.1	3356	4232	Cluster2
FCFB01035315.1	1878	1929	Cluster2
FCFB01035316.1	4262	4318	Cluster2
FCFB01035390.1	1737	2237	Cluster2
FCFB01035438.1	12220	14424	Cluster2
FCFB01035487.1	2137	2596	Cluster2
FCFB01035525.1	48	89	Cluster3
FCFB01035540.1	30946	33637	Cluster2
FCFB01035580.1	218	327	Cluster2
FCFB01035627.1	825	1569	Cluster3
FCFB01035627.1	2162	3045	Cluster3
FCFB01035676.1	2111	2560	Cluster2
FCFB01035716.1	1170	1614	Cluster2
FCFB01035847.1	16017	16648	Cluster2
FCFB01035853.1	8398	8891	Cluster2
FCFB01036004.1	355	477	Cluster2
FCFB01036143.1	8046	8421	Cluster2
FCFB01036173.1	416	492	Cluster2
FCFB01036251.1	13528	14889	Cluster2
FCFB01036251.1	24680	24733	Cluster2
FCFB01036371.1	1	364	Cluster3
FCFB01036372.1	3553	4118	Cluster2
FCFB01036372.1	4791	4933	Cluster2
FCFB01036380.1	12	76	Cluster3
FCFB01036411.1	14555	15036	Cluster3
FCFB01036436.1	1551	2113	Cluster3
FCFB01036461.1	16442	18338	Cluster2
FCFB01036491.1	7320	7743	Cluster2
FCFB01036543.1	1146	1192	Cluster2
FCFB01036544.1	2350	3158	Cluster2
FCFB01036546.1	3619	4670	Cluster2
FCFB01036660.1	17901	18255	Cluster2
FCFB01036739.1	32090	32933	Cluster2
FCFB01036749.1	3482	3614	Cluster2
FCFB01036886.1	5017	5190	Cluster2
FCFB01036969.1	10166	10262	Cluster2
FCFB01036981.1	17	102	Cluster3
FCFB01037008.1	8176	10283	Cluster2
FCFB01037031.1	10399	11640	Cluster2
FCFB01037065.1	20803	21422	Cluster2
FCFB01037091.1	2404	2760	Cluster2
FCFB01037091.1	4200	4465	Cluster2
FCFB01037091.1	4981	5481	Cluster2
FCFB01037105.1	25993	26325	Cluster2
FCFB01037105.1	28455	28968	Cluster2
FCFB01037181.1	7188	7375	Cluster2
FCFB01037184.1	15577	16235	Cluster2
FCFB01037184.1	18190	18270	Cluster2
FCFB01037184.1	19380	19460	Cluster2
FCFB01037184.1	20811	20891	Cluster2
FCFB01037198.1	482	533	Cluster2
FCFB01037199.1	240	291	Cluster2
FCFB01037327.1	4621	5279	Cluster2
FCFB01037333.1	3304	3784	Cluster2
FCFB01037418.1	38	748	Cluster3
FCFB01037440.1	11490	11908	Cluster2
FCFB01037440.1	19114	19180	Cluster2
FCFB01037440.1	23032	23385	Cluster2
FCFB01037440.1	27221	27327	Cluster2
FCFB01037476.1	9737	10116	Cluster2
FCFB01037484.1	3474	3525	Cluster2
FCFB01037485.1	3159	3255	Cluster2
FCFB01037486.1	510	649	Cluster2
FCFB01037524.1	1007	1054	Cluster2
FCFB01037571.1	5306	5481	Cluster2
FCFB01037571.1	6798	7788	Cluster2
FCFB01037571.1	12901	13007	Cluster2
FCFB01037642.1	33	570	Cluster3
FCFB01037649.1	3936	4612	Cluster2
FCFB01037652.1	2718	2759	Cluster2
FCFB01037658.1	148	223	Cluster4
FCFB01037658.1	2572	2642	Cluster2
FCFB01037658.1	4496	4567	Cluster2
FCFB01037756.1	0	82	Cluster4
FCFB01037793.1	6710	6771	Cluster2
FCFB01037801.1	2126	2189	Cluster7
FCFB01037808.1	2243	2671	Cluster2
FCFB01037820.1	1642	1821	Cluster2
FCFB01037860.1	132	2355	Cluster3
FCFB01037885.1	79	182	Cluster3
FCFB01037991.1	1457	1534	Cluster2
FCFB01038057.1	9981	10027	Cluster2
FCFB01038061.1	3440	4570	Cluster2
FCFB01038062.1	4474	4605	Cluster2
FCFB01038065.1	6231	6390	Cluster2
FCFB01038072.1	14142	15251	Cluster2
FCFB01038072.1	15862	16069	Cluster2
FCFB01038114.1	2415	4072	Cluster3
FCFB01038118.1	10314	10516	Cluster2
FCFB01038160.1	3770	4117	Cluster2
FCFB01038161.1	1451	1566	Cluster2
FCFB01038161.1	2161	2232	Cluster2
FCFB01038165.1	6679	6758	Cluster2
FCFB01038165.1	11182	11971	Cluster2
FCFB01038167.1	16509	17059	Cluster2
FCFB01038369.1	7131	7336	Cluster2
FCFB01038369.1	7841	8028	Cluster2
FCFB01038380.1	1507	2755	Cluster3
FCFB01038381.1	45	299	Cluster2
FCFB01038382.1	4074	4136	Cluster2
FCFB01038445.1	22471	22528	Cluster2
FCFB01038445.1	23293	23545	Cluster2
FCFB01038445.1	24110	24151	Cluster2
FCFB01038445.1	28404	28532	Cluster2
FCFB01038445.1	29339	29422	Cluster2
FCFB01038487.1	8576	9480	Cluster3
FCFB01038510.1	4528	4686	Cluster3
FCFB01038510.1	7360	7518	Cluster3
FCFB01038517.1	8501	9848	Cluster2
FCFB01038547.1	22413	22486	Cluster2
FCFB01038556.1	1111	1363	Cluster2
FCFB01038580.1	7335	7702	Cluster2
FCFB01038580.1	17855	18257	Cluster2
FCFB01038580.1	19379	21006	Cluster2
FCFB01038581.1	122	428	Cluster3
FCFB01038603.1	15285	15647	Cluster2
FCFB01038648.1	5022	5095	Cluster2
FCFB01038652.1	3233	3821	Cluster3
FCFB01038652.1	7555	8452	Cluster2
FCFB01038652.1	9820	10717	Cluster2
FCFB01038655.1	7517	7611	Cluster2
FCFB01038722.1	306	840	Cluster3
FCFB01038759.1	1405	3044	Cluster3
FCFB01038794.1	763	1527	Cluster3
FCFB01038851.1	557	599	Cluster2
FCFB01038876.1	3352	3914	Cluster3
FCFB01038893.1	5033	5381	Cluster2
FCFB01038926.1	2828	2903	Cluster6
FCFB01038931.1	28225	28375	Cluster2
FCFB01038960.1	13192	13819	Cluster2
FCFB01038962.1	1046	1185	Cluster2
FCFB01039028.1	7509	7579	Cluster2
FCFB01039051.1	13216	13516	Cluster2
FCFB01039074.1	13009	13090	Cluster2
FCFB01039234.1	18131	18401	Cluster2
FCFB01039234.1	19582	19947	Cluster2
FCFB01039292.1	900	954	Cluster2
FCFB01039294.1	677	731	Cluster2
FCFB01039331.1	18307	18815	Cluster2
FCFB01039331.1	19493	20130	Cluster2
FCFB01039331.1	20823	20872	Cluster2
FCFB01039441.1	2512	3017	Cluster2
FCFB01039441.1	32914	33576	Cluster2
FCFB01039480.1	28581	28911	Cluster2
FCFB01039552.1	2094	2984	Cluster2
FCFB01039573.1	4077	4335	Cluster2
FCFB01039577.1	192	283	Cluster2
FCFB01039581.1	35061	35472	Cluster2
FCFB01039581.1	39900	40024	Cluster2
FCFB01039581.1	60933	61264	Cluster2
FCFB01039581.1	62541	64278	Cluster2
FCFB01039593.1	1085	1224	Cluster2
FCFB01039599.1	4637	8200	Cluster3
FCFB01039688.1	3755	3934	Cluster2
FCFB01039709.1	7545	8773	Cluster2
FCFB01039746.1	9702	9794	Cluster2
FCFB01039746.1	22140	22600	Cluster2
FCFB01039908.1	3812	4431	Cluster2
FCFB01039951.1	15927	16791	Cluster2
FCFB01039962.1	8695	8739	Cluster2
FCFB01040096.1	100	155	Cluster2
FCFB01040197.1	440	495	Cluster2
FCFB01040231.1	7000	7664	Cluster2
FCFB01040232.1	170	324	Cluster3
FCFB01040241.1	1931	1991	Cluster6
FCFB01040295.1	970	1142	Cluster3
FCFB01040298.1	1972	2047	Cluster2
FCFB01040309.1	20907	21310	Cluster2
FCFB01040315.1	585	676	Cluster2
FCFB01040484.1	987	1254	Cluster2
FCFB01040484.1	2274	3970	Cluster2
FCFB01040490.1	3630	3754	Cluster2
FCFB01040589.1	0	124	Cluster3
FCFB01040590.1	21345	21963	Cluster2
FCFB01040594.1	636	1853	Cluster3
FCFB01040594.1	7294	8062	Cluster2
FCFB01040602.1	4487	4907	Cluster2
FCFB01040603.1	719	862	Cluster1
FCFB01040654.1	14693	15901	Cluster2
FCFB01040847.1	6431	6501	Cluster2
FCFB01040864.1	1740	1794	Cluster2
FCFB01040903.1	388	866	Cluster3
FCFB01040904.1	18	194	Cluster3
FCFB01040942.1	548	601	Cluster6
FCFB01041012.1	6528	10959	Cluster2
FCFB01041020.1	14183	15263	Cluster2
FCFB01041051.1	60	800	Cluster3
FCFB01041052.1	26	574	Cluster2
FCFB01041063.1	1000	1848	Cluster3
FCFB01041097.1	4440	4905	Cluster2
FCFB01041103.1	5116	8585	Cluster3
FCFB01041103.1	9694	11618	Cluster2
FCFB01041103.1	12155	12226	Cluster2
FCFB01041103.1	13231	13335	Cluster2
FCFB01041103.1	14352	15041	Cluster2
FCFB01041103.1	15626	16174	Cluster2
FCFB01041103.1	17709	19505	Cluster2
FCFB01041103.1	20248	21011	Cluster2
FCFB01041103.1	23534	23941	Cluster2
FCFB01041103.1	24499	26196	Cluster2
FCFB01041103.1	27491	28058	Cluster2
FCFB01041103.1	28564	28851	Cluster2
FCFB01041104.1	568	1143	Cluster3
FCFB01041105.1	88	368	Cluster3
FCFB01041105.1	907	1865	Cluster2
FCFB01041105.1	2579	4525	Cluster3
FCFB01041106.1	582	3372	Cluster3
FCFB01041106.1	4267	7225	Cluster2
FCFB01041106.1	7966	9446	Cluster2
FCFB01041106.1	13278	14609	Cluster3
FCFB01041107.1	835	1142	Cluster2
FCFB01041107.1	6405	7377	Cluster2
FCFB01041107.1	11471	12838	Cluster3
FCFB01041127.1	6139	7651	Cluster2
FCFB01041127.1	8173	8321	Cluster2
FCFB01041137.1	3290	4519	Cluster2
FCFB01041330.1	1511	1688	Cluster2
FCFB01041346.1	5587	5769	Cluster2
FCFB01041346.1	6394	7752	Cluster2
FCFB01041346.1	8590	9149	Cluster3
FCFB01041357.1	26830	27147	Cluster2
FCFB01041357.1	28223	28616	Cluster2
FCFB01041357.1	31495	31769	Cluster2
FCFB01041379.1	4174	4654	Cluster2
FCFB01041398.1	3746	4093	Cluster2
FCFB01041398.1	4742	5231	Cluster2
FCFB01041410.1	1823	2785	Cluster2
FCFB01041418.1	1869	1930	Cluster2
FCFB01041457.1	4190	4728	Cluster2
FCFB01041457.1	5252	5643	Cluster3
FCFB01041457.1	6245	6423	Cluster2
FCFB01041461.1	620	1239	Cluster3
FCFB01041497.1	1769	1987	Cluster7
FCFB01041498.1	2742	2827	Cluster2
FCFB01041498.1	9529	9605	Cluster2
FCFB01041499.1	3239	3291	Cluster2
FCFB01041500.1	936	1600	Cluster3
FCFB01041500.1	2372	2930	Cluster3
FCFB01041500.1	3472	3633	Cluster2
FCFB01041500.1	10109	10183	Cluster2
FCFB01041500.1	11530	11615	Cluster2
FCFB01041500.1	13249	13303	Cluster2
FCFB01041500.1	15501	15574	Cluster2
FCFB01041500.1	17637	17722	Cluster2
FCFB01041501.1	1005	1090	Cluster2
FCFB01041502.1	1027	1103	Cluster2
FCFB01041518.1	12616	13250	Cluster2
FCFB01041588.1	15957	16047	Cluster2
FCFB01041647.1	2692	2745	Cluster2
FCFB01041647.1	4036	4312	Cluster2
FCFB01041704.1	386	436	Cluster1
FCFB01041704.1	1716	1766	Cluster1
FCFB01041778.1	4036	4113	Cluster2
FCFB01041801.1	606	651	Cluster2
FCFB01041831.1	6998	7208	Cluster2
FCFB01041838.1	9809	10947	Cluster2
FCFB01041853.1	39102	39574	Cluster2
FCFB01041940.1	4595	5431	Cluster2
FCFB01041969.1	2319	2383	Cluster2
FCFB01041969.1	2922	4024	Cluster2
FCFB01041975.1	732	987	Cluster3
FCFB01041977.1	6200	6864	Cluster2
FCFB01041977.1	10259	11491	Cluster2
FCFB01042033.1	7195	7266	Cluster2
FCFB01042033.1	9233	10309	Cluster3
FCFB01042033.1	10975	11701	Cluster3
FCFB01042048.1	6206	6255	Cluster2
FCFB01042058.1	86	171	Cluster3
FCFB01042058.1	978	2764	Cluster3
FCFB01042095.1	3992	4860	Cluster2
FCFB01042108.1	1407	1461	Cluster2
FCFB01042159.1	8501	8846	Cluster2
FCFB01042166.1	1121	1443	Cluster2
FCFB01042180.1	494	1250	Cluster3
FCFB01042192.1	13747	13823	Cluster2
FCFB01042221.1	6789	6836	Cluster2
FCFB01042303.1	8301	8376	Cluster2
FCFB01042303.1	9072	9147	Cluster2
FCFB01042303.1	11338	11398	Cluster2
FCFB01042303.1	13566	13641	Cluster2
FCFB01042303.1	18727	18802	Cluster2
FCFB01042454.1	3038	3838	Cluster3
FCFB01042454.1	4814	4909	Cluster2
FCFB01042458.1	4289	4385	Cluster2
FCFB01042458.1	9443	10649	Cluster2
FCFB01042461.1	289	411	Cluster3
FCFB01042801.1	1358	1667	Cluster3
FCFB01042840.1	14135	14248	Cluster2
FCFB01042841.1	649	1059	Cluster2
FCFB01042869.1	19	62	Cluster3
FCFB01042902.1	2857	3245	Cluster2
FCFB01042905.1	13325	13897	Cluster2
FCFB01042908.1	8764	9284	Cluster2
FCFB01042955.1	10754	10803	Cluster1
FCFB01043003.1	4380	4461	Cluster2
FCFB01043042.1	7059	10865	Cluster3
FCFB01043085.1	4119	4164	Cluster2
FCFB01043123.1	5535	8226	Cluster3
FCFB01043333.1	10408	10608	Cluster2
FCFB01043367.1	279	723	Cluster2
FCFB01043367.1	1411	2769	Cluster2
FCFB01043383.1	6866	8181	Cluster2
FCFB01043387.1	595	664	Cluster3
FCFB01043409.1	963	1035	Cluster2
FCFB01043469.1	139	828	Cluster3
FCFB01043469.1	1845	1949	Cluster2
FCFB01043534.1	14035	14799	Cluster2
FCFB01043537.1	3762	3855	Cluster2
FCFB01043617.1	10471	10636	Cluster2
FCFB01043670.1	3853	3943	Cluster2
FCFB01043792.1	971	1054	Cluster2
FCFB01043839.1	16451	16643	Cluster2
FCFB01043851.1	465	557	Cluster3
FCFB01043958.1	3	172	Cluster3
FCFB01043958.1	8482	8842	Cluster2
FCFB01044249.1	30830	30892	Cluster2
FCFB01044296.1	11950	12431	Cluster3
FCFB01044359.1	12778	13241	Cluster2
FCFB01044415.1	1337	1433	Cluster2
FCFB01044455.1	1652	4662	Cluster3
FCFB01044455.1	5239	5826	Cluster2
FCFB01044558.1	47004	47198	Cluster2
FCFB01044579.1	4119	4981	Cluster2
FCFB01044613.1	27457	28146	Cluster2
FCFB01044630.1	63	1359	Cluster3
FCFB01044630.1	1865	2198	Cluster2
FCFB01044712.1	157	907	Cluster1
FCFB01044759.1	241	719	Cluster2
FCFB01044945.1	11495	13124	Cluster2
FCFB01045104.1	15424	15971	Cluster2
FCFB01045104.1	16651	17007	Cluster2
FCFB01045124.1	4708	4810	Cluster2
FCFB01045128.1	174	871	Cluster3
FCFB01045290.1	1257	1564	Cluster2
FCFB01045481.1	5128	5815	Cluster2
FCFB01045509.1	11554	11655	Cluster2
FCFB01045510.1	23	222	Cluster2
FCFB01045520.1	1183	1238	Cluster2
FCFB01045549.1	8891	10852	Cluster2
FCFB01045568.1	1518	1646	Cluster2
FCFB01045575.1	368	1155	Cluster3
FCFB01045577.1	686	760	Cluster7
FCFB01045578.1	1318	1409	Cluster2
FCFB01045578.1	2349	2423	Cluster7
FCFB01045580.1	6374	6464	Cluster2
FCFB01045587.1	6095	6573	Cluster2
FCFB01045661.1	14086	14251	Cluster2
FCFB01045665.1	8670	9273	Cluster2
FCFB01045741.1	20288	20338	Cluster2
FCFB01045741.1	27273	27901	Cluster2
FCFB01045766.1	497	571	Cluster3
FCFB01045767.1	210	284	Cluster3
FCFB01045768.1	1356	1623	Cluster2
FCFB01045769.1	2323	2397	Cluster3
FCFB01045782.1	2599	2663	Cluster2
FCFB01045812.1	140	229	Cluster2
FCFB01045813.1	869	957	Cluster2
FCFB01045813.1	6979	7068	Cluster2
FCFB01045825.1	5766	5905	Cluster2
FCFB01045828.1	442	573	Cluster2
FCFB01045830.1	19	84	Cluster3
FCFB01045836.1	94	698	Cluster3
FCFB01045869.1	6122	6526	Cluster2
FCFB01045869.1	7753	8541	Cluster2
FCFB01045873.1	8305	8399	Cluster2
FCFB01045924.1	5642	5740	Cluster2
FCFB01045925.1	1933	2131	Cluster2
FCFB01045933.1	8	175	Cluster3
FCFB01045933.1	2595	3040	Cluster2
FCFB01045934.1	14	325	Cluster3
FCFB01045935.1	55	343	Cluster3
FCFB01045940.1	10842	11430	Cluster2
FCFB01045947.1	6209	6686	Cluster2
FCFB01045955.1	308	486	Cluster3
FCFB01046017.1	6694	7059	Cluster2
FCFB01046037.1	25	1295	Cluster2
FCFB01046038.1	1444	1685	Cluster2
FCFB01046038.1	2431	3591	Cluster3
FCFB01046049.1	2748	2941	Cluster2
FCFB01046137.1	9847	10283	Cluster2
FCFB01046138.1	6727	7099	Cluster2
FCFB01046139.1	158	639	Cluster3
FCFB01046201.1	8386	9026	Cluster2
FCFB01046299.1	2266	2435	Cluster2
FCFB01046356.1	4719	4967	Cluster2
FCFB01046356.1	5576	7258	Cluster2
FCFB01046360.1	2324	2405	Cluster2
FCFB01046465.1	26014	26897	Cluster2
FCFB01046536.1	1914	2430	Cluster2
FCFB01046536.1	3182	3639	Cluster2
FCFB01046589.1	1163	1906	Cluster2
FCFB01046604.1	2311	2355	Cluster2
FCFB01046634.1	33474	33663	Cluster2
FCFB01046635.1	4135	4503	Cluster2
FCFB01046635.1	5458	5993	Cluster2
FCFB01046635.1	6548	6604	Cluster2
FCFB01046635.1	7248	7539	Cluster2
FCFB01046651.1	9985	11307	Cluster2
FCFB01046659.1	957	1794	Cluster3
FCFB01046707.1	8845	9982	Cluster2
FCFB01046707.1	13685	17257	Cluster2
FCFB01046707.1	17835	18125	Cluster2
FCFB01046766.1	704	795	Cluster2
FCFB01046833.1	2808	2899	Cluster2
FCFB01046833.1	3744	3952	Cluster2
FCFB01046854.1	3061	4033	Cluster2
FCFB01046908.1	10396	10648	Cluster2
FCFB01046940.1	366	1289	Cluster2
FCFB01046941.1	68	386	Cluster3
FCFB01046945.1	3188	4038	Cluster2
FCFB01046945.1	4656	4705	Cluster2
FCFB01047079.1	13308	13517	Cluster2
FCFB01047130.1	628	781	Cluster2
FCFB01047208.1	5493	5974	Cluster3
FCFB01047208.1	6744	6909	Cluster2
FCFB01047254.1	997	1072	Cluster3
FCFB01047304.1	9535	10495	Cluster2
FCFB01047356.1	2099	2289	Cluster2
FCFB01047387.1	7631	7942	Cluster2
FCFB01047437.1	1126	1437	Cluster2
FCFB01047540.1	24500	25759	Cluster2
FCFB01047543.1	5885	6230	Cluster2
FCFB01047730.1	5663	6348	Cluster2
FCFB01047731.1	23	466	Cluster2
FCFB01047732.1	5836	6886	Cluster2
FCFB01047732.1	10190	10318	Cluster2
FCFB01047808.1	6685	7893	Cluster2
FCFB01047855.1	1310	1386	Cluster2
FCFB01047884.1	26	71	Cluster3
FCFB01047922.1	1733	1810	Cluster2
FCFB01047923.1	350	481	Cluster3
FCFB01047923.1	1779	1941	Cluster2
FCFB01047923.1	3656	3814	Cluster2
FCFB01047923.1	4423	6812	Cluster3
FCFB01047923.1	10014	10332	Cluster2
FCFB01047970.1	13025	13132	Cluster2
FCFB01048032.1	1793	1870	Cluster2
FCFB01048050.1	2427	2792	Cluster2
FCFB01048163.1	3906	4228	Cluster2
FCFB01048277.1	1649	1722	Cluster2
FCFB01048397.1	1659	2386	Cluster2
FCFB01048397.1	3074	4432	Cluster2
FCFB01048405.1	504	667	Cluster7
FCFB01048406.1	914	1077	Cluster7
FCFB01048436.1	398	491	Cluster2
FCFB01048436.1	5947	7453	Cluster2
FCFB01048436.1	11875	11940	Cluster2
FCFB01048441.1	1898	2051	Cluster2
FCFB01048441.1	3090	3166	Cluster2
FCFB01048442.1	456	532	Cluster2
FCFB01048471.1	3459	3568	Cluster2
FCFB01048475.1	3458	4266	Cluster2
FCFB01048564.1	4814	5263	Cluster2
FCFB01048617.1	916	964	Cluster3
FCFB01048617.1	1958	2436	Cluster2
FCFB01048681.1	6078	6330	Cluster2
FCFB01048690.1	13906	14167	Cluster2
FCFB01048690.1	17517	17586	Cluster2
FCFB01048697.1	988	1035	Cluster2
FCFB01048833.1	1015	1110	Cluster2
FCFB01048921.1	405	466	Cluster2
FCFB01048921.1	9056	9640	Cluster2
FCFB01048930.1	6562	7506	Cluster2
FCFB01048937.1	2038	2918	Cluster2
FCFB01048937.1	3619	4317	Cluster2
FCFB01048987.1	927	1396	Cluster2
FCFB01049034.1	15485	16602	Cluster3
FCFB01049052.1	8763	8857	Cluster2
FCFB01049137.1	2491	2629	Cluster2
FCFB01049223.1	4172	4461	Cluster2
FCFB01049303.1	10306	10485	Cluster2
FCFB01049303.1	11683	12112	Cluster2
FCFB01049310.1	9727	9808	Cluster2
FCFB01049356.1	29532	32643	Cluster2
FCFB01049374.1	446	704	Cluster3
FCFB01049386.1	853	1432	Cluster5
FCFB01049456.1	377	814	Cluster2
FCFB01049460.1	8974	9186	Cluster2
FCFB01049467.1	3371	3448	Cluster2
FCFB01049513.1	11434	12078	Cluster2
FCFB01049516.1	4046	4305	Cluster2
FCFB01049525.1	2459	2549	Cluster2
FCFB01049635.1	2347	2720	Cluster2
FCFB01049657.1	12390	12897	Cluster2
FCFB01049658.1	621	854	Cluster2
FCFB01049658.1	7637	10262	Cluster2
FCFB01049658.1	12536	14134	Cluster2
FCFB01049728.1	2559	2745	Cluster2
FCFB01049728.1	10924	10998	Cluster2
FCFB01049825.1	1464	1538	Cluster3
FCFB01049836.1	7818	8108	Cluster2
FCFB01049836.1	11202	11255	Cluster2
FCFB01049863.1	6189	6250	Cluster2
FCFB01049976.1	1775	2071	Cluster2
FCFB01050105.1	1218	1418	Cluster2
FCFB01050120.1	19	252	Cluster3
FCFB01050170.1	4777	5752	Cluster2
FCFB01050172.1	11438	11561	Cluster2
FCFB01050173.1	21	139	Cluster3
FCFB01050184.1	2681	2769	Cluster2
FCFB01050444.1	3228	3709	Cluster3
FCFB01050472.1	83	351	Cluster3
FCFB01050512.1	7	1193	Cluster3
FCFB01050519.1	22380	22457	Cluster2
FCFB01050557.1	1309	1790	Cluster3
FCFB01050635.1	3424	3515	Cluster2
FCFB01050671.1	1086	1289	Cluster3
FCFB01050671.1	2153	2360	Cluster3
FCFB01050687.1	2865	3688	Cluster2
FCFB01050687.1	7097	7920	Cluster2
FCFB01050721.1	4399	4460	Cluster7
FCFB01050753.1	1689	1966	Cluster2
FCFB01050855.1	5178	5314	Cluster2
FCFB01050858.1	2034	2129	Cluster2
FCFB01050896.1	5411	5992	Cluster2
FCFB01050897.1	144	327	Cluster3
FCFB01050977.1	9332	10454	Cluster2
FCFB01050989.1	1467	1546	Cluster2
FCFB01051058.1	8976	9098	Cluster2
FCFB01051115.1	19292	19769	Cluster2
FCFB01051116.1	430	553	Cluster3
FCFB01051185.1	10641	10699	Cluster2
FCFB01051232.1	5780	6681	Cluster3
FCFB01051232.1	8918	9032	Cluster2
FCFB01051232.1	11721	11779	Cluster2
FCFB01051232.1	12414	13006	Cluster2
FCFB01051232.1	14976	16311	Cluster2
FCFB01051232.1	16961	20825	Cluster3
FCFB01051232.1	21475	22080	Cluster2
FCFB01051232.1	22755	23167	Cluster2
FCFB01051232.1	25287	26321	Cluster2
FCFB01051232.1	27078	29990	Cluster2
FCFB01051232.1	31766	31977	Cluster2
FCFB01051232.1	32958	33754	Cluster2
FCFB01051232.1	34423	36469	Cluster2
FCFB01051247.1	309	1155	Cluster3
FCFB01051248.1	87	2151	Cluster3
FCFB01051249.1	298	762	Cluster2
FCFB01051312.1	2495	2582	Cluster2
FCFB01051324.1	10340	11809	Cluster2
FCFB01051397.1	61	162	Cluster2
FCFB01051399.1	1777	3010	Cluster2
FCFB01051400.1	1752	2095	Cluster3
FCFB01051400.1	2699	2876	Cluster2
FCFB01051535.1	49300	49779	Cluster2
FCFB01051535.1	57054	58683	Cluster2
FCFB01051536.1	637	1018	Cluster3
FCFB01051628.1	210	907	Cluster3
FCFB01051647.1	30	395	Cluster3
FCFB01051648.1	9080	9545	Cluster2
FCFB01051651.1	17712	18317	Cluster2
FCFB01051756.1	143	527	Cluster1
FCFB01051833.1	9918	9970	Cluster2
FCFB01051839.1	19	2490	Cluster3
FCFB01051839.1	3063	3626	Cluster2
FCFB01051839.1	5041	7324	Cluster2
FCFB01051839.1	7836	8392	Cluster2
FCFB01051840.1	8364	9085	Cluster2
FCFB01051840.1	12892	18528	Cluster3
FCFB01051841.1	354	1133	Cluster3
FCFB01051841.1	1828	2287	Cluster3
FCFB01051841.1	7960	8836	Cluster2
FCFB01051841.1	13905	13972	Cluster2
FCFB01051857.1	21	352	Cluster2
FCFB01051867.1	7456	8379	Cluster2
FCFB01051924.1	1839	2022	Cluster2
FCFB01051943.1	366	542	Cluster2
FCFB01051958.1	113	788	Cluster3
FCFB01052004.1	31	396	Cluster3
FCFB01052005.1	380	1009	Cluster2
FCFB01052007.1	6629	7671	Cluster2
FCFB01052008.1	0	60	Cluster2
FCFB01052036.1	3514	3653	Cluster2
FCFB01052047.1	1914	2095	Cluster2
FCFB01052102.1	38	204	Cluster3
FCFB01052103.1	21	386	Cluster3
FCFB01052262.1	6873	7425	Cluster2
FCFB01052428.1	1679	1798	Cluster2
FCFB01052464.1	2270	3038	Cluster3
FCFB01052464.1	9163	9428	Cluster2
FCFB01052466.1	94	2201	Cluster3
FCFB01052472.1	9400	9477	Cluster2
FCFB01052484.1	18300	18758	Cluster2
FCFB01052544.1	5565	5748	Cluster2
FCFB01052569.1	32136	32205	Cluster2
FCFB01052569.1	49623	49678	Cluster2
FCFB01052572.1	1162	1209	Cluster1
FCFB01052573.1	1328	1788	Cluster2
FCFB01052641.1	2992	3760	Cluster3
FCFB01052651.1	467	660	Cluster2
FCFB01052673.1	37227	38609	Cluster2
FCFB01052673.1	39259	42485	Cluster2
FCFB01052752.1	3909	5926	Cluster3
FCFB01052804.1	24536	24696	Cluster2
FCFB01052806.1	56	1031	Cluster3
FCFB01052808.1	1826	1899	Cluster2
FCFB01052810.1	5	78	Cluster4
FCFB01052810.1	7567	7621	Cluster2
FCFB01052848.1	3976	4222	Cluster2
FCFB01052856.1	19317	19476	Cluster2
FCFB01052891.1	4477	4946	Cluster2
FCFB01052934.1	2249	2322	Cluster6
FCFB01053014.1	1191	1233	Cluster2
FCFB01053121.1	8852	9749	Cluster2
FCFB01053154.1	1699	1795	Cluster2
FCFB01053211.1	1332	1409	Cluster2
FCFB01053212.1	96	397	Cluster3
FCFB01053221.1	5791	5894	Cluster2
FCFB01053221.1	6729	7543	Cluster2
FCFB01053365.1	781	1017	Cluster3
FCFB01053437.1	1270	1778	Cluster2
FCFB01053453.1	23113	23328	Cluster2
FCFB01053455.1	3188	3622	Cluster3
FCFB01053459.1	17642	17894	Cluster2
FCFB01053523.1	72104	73157	Cluster2
FCFB01053634.1	4596	5279	Cluster3
FCFB01053683.1	659	718	Cluster2
FCFB01053698.1	603	718	Cluster5
FCFB01053740.1	1126	1196	Cluster2
FCFB01053804.1	1434	1528	Cluster2
FCFB01053831.1	1334	1407	Cluster6
FCFB01053879.1	476	726	Cluster3
FCFB01053906.1	314	372	Cluster2
FCFB01053964.1	769	831	Cluster2
FCFB01053965.1	1519	2078	Cluster2
FCFB01053984.1	176	1031	Cluster3
FCFB01054032.1	605	650	Cluster3
FCFB01054106.1	7875	8166	Cluster2
FCFB01054161.1	23998	24651	Cluster2
FCFB01054314.1	167	478	Cluster3
FCFB01054332.1	891	2120	Cluster3
FCFB01054335.1	298	820	Cluster2
FCFB01054529.1	492	1084	Cluster3
FCFB01054538.1	4188	4231	Cluster2
FCFB01054611.1	6549	6618	Cluster2
FCFB01054612.1	528	986	Cluster2
FCFB01054613.1	18842	19172	Cluster2
FCFB01054621.1	7706	8028	Cluster2
FCFB01054623.1	3188	3331	Cluster2
FCFB01054627.1	4687	4734	Cluster2
FCFB01054662.1	1736	1902	Cluster2
FCFB01054662.1	4356	4652	Cluster2
FCFB01054662.1	10903	11198	Cluster2
FCFB01054662.1	22882	23182	Cluster2
FCFB01054662.1	25444	25541	Cluster2
FCFB01054726.1	768	3207	Cluster3
FCFB01054790.1	1823	2009	Cluster2
FCFB01054796.1	19174	19585	Cluster2
FCFB01054796.1	20994	22728	Cluster2
FCFB01054892.1	6678	8574	Cluster2
FCFB01054981.1	4557	5305	Cluster2
FCFB01055029.1	405	479	Cluster2
FCFB01055051.1	1429	1473	Cluster3
FCFB01055051.1	4378	4672	Cluster2
FCFB01055206.1	9362	9407	Cluster2
FCFB01055207.1	9407	9565	Cluster2
FCFB01055212.1	13571	13869	Cluster2
FCFB01055213.1	2	169	Cluster3
FCFB01055257.1	378	612	Cluster3
FCFB01055278.1	6902	6957	Cluster2
FCFB01055288.1	18017	18092	Cluster2
FCFB01055318.1	4146	4226	Cluster2
FCFB01055320.1	2761	2906	Cluster2
FCFB01055321.1	389	754	Cluster3
FCFB01055389.1	4516	5679	Cluster3
FCFB01055390.1	1389	3484	Cluster3
FCFB01055399.1	285	439	Cluster2
FCFB01055419.1	3767	4042	Cluster2
FCFB01055427.1	4267	4598	Cluster2
FCFB01055465.1	86	399	Cluster2
FCFB01055465.1	1410	1501	Cluster2
FCFB01055577.1	6104	6163	Cluster7
FCFB01055580.1	3004	3065	Cluster5
FCFB01055644.1	17941	18232	Cluster2
FCFB01055644.1	42375	42626	Cluster2
FCFB01055673.1	20884	21527	Cluster2
FCFB01055674.1	3506	3707	Cluster2
FCFB01055731.1	6175	6353	Cluster2
FCFB01055731.1	6955	7346	Cluster3
FCFB01055731.1	7870	8296	Cluster2
FCFB01055732.1	261	380	Cluster2
FCFB01055732.1	2450	2569	Cluster2
FCFB01055758.1	8321	9665	Cluster2
FCFB01055759.1	3540	4042	Cluster2
FCFB01055764.1	631	678	Cluster3
FCFB01055767.1	6924	7724	Cluster2
FCFB01055800.1	2825	3024	Cluster2
FCFB01055800.1	4955	7079	Cluster3
FCFB01055800.1	8507	8845	Cluster2
FCFB01055802.1	766	3708	Cluster3
FCFB01055998.1	2470	2722	Cluster2
FCFB01056076.1	2161	2340	Cluster2
FCFB01056112.1	2305	2484	Cluster2
FCFB01056134.1	4292	4343	Cluster2
FCFB01056134.1	9174	9225	Cluster2
FCFB01056135.1	859	910	Cluster2
FCFB01056135.1	1668	1719	Cluster2
FCFB01056135.1	3332	3383	Cluster2
FCFB01056135.1	4142	4193	Cluster2
FCFB01056135.1	8130	8180	Cluster2
FCFB01056162.1	4816	5080	Cluster2
FCFB01056163.1	3615	4371	Cluster2
FCFB01056175.1	5918	6921	Cluster7
FCFB01056198.1	95	198	Cluster3
FCFB01056200.1	445	559	Cluster2
FCFB01056200.1	1992	2083	Cluster2
FCFB01056220.1	33374	33427	Cluster2
FCFB01056262.1	4983	5165	Cluster2
FCFB01056425.1	26065	26275	Cluster2
FCFB01056425.1	26795	31631	Cluster2
FCFB01056425.1	39422	39588	Cluster2
FCFB01056426.1	268	462	Cluster3
FCFB01056472.1	2205	2457	Cluster2
FCFB01056480.1	11566	11738	Cluster2
FCFB01056481.1	8	180	Cluster3
FCFB01056483.1	8	180	Cluster3
FCFB01056484.1	4176	4704	Cluster2
FCFB01056484.1	5349	5913	Cluster2
FCFB01056484.1	10624	10764	Cluster2
FCFB01056494.1	224	355	Cluster3
FCFB01056512.1	8812	10166	Cluster2
FCFB01056512.1	12704	14196	Cluster2
FCFB01056513.1	261	862	Cluster3
FCFB01056513.1	1668	2681	Cluster2
FCFB01056513.1	4045	4500	Cluster2
FCFB01056513.1	12139	14226	Cluster2
FCFB01056514.1	1590	1955	Cluster2
FCFB01056514.1	2584	2951	Cluster2
FCFB01056514.1	3579	3946	Cluster2
FCFB01056514.1	4468	4834	Cluster2
FCFB01056514.1	5462	5829	Cluster2
FCFB01056549.1	653	763	Cluster2
FCFB01056605.1	1013	1084	Cluster2
FCFB01056699.1	17432	17586	Cluster2
FCFB01056959.1	25136	25668	Cluster2
FCFB01057072.1	7142	7286	Cluster2
FCFB01057094.1	12627	12800	Cluster2
FCFB01057094.1	13935	14108	Cluster2
FCFB01057103.1	721	956	Cluster2
FCFB01057103.1	1520	1806	Cluster2
FCFB01057110.1	0	68	Cluster3
FCFB01057149.1	6082	6136	Cluster2
FCFB01057174.1	10522	10664	Cluster2
FCFB01057260.1	2624	2735	Cluster2
FCFB01057260.1	7036	7084	Cluster2
FCFB01057266.1	557	789	Cluster3
FCFB01057269.1	4911	4985	Cluster2
FCFB01057339.1	14834	14910	Cluster2
FCFB01057409.1	3284	3471	Cluster2
FCFB01057480.1	1954	2029	Cluster6
FCFB01057543.1	669	745	Cluster2
FCFB01057543.1	1760	2239	Cluster1
FCFB01057543.1	3131	3208	Cluster2
FCFB01057611.1	5325	5401	Cluster2
FCFB01057620.1	467	647	Cluster2
FCFB01057620.1	1608	2251	Cluster2
FCFB01057668.1	18022	18263	Cluster2
FCFB01057668.1	21206	21447	Cluster2
FCFB01057688.1	22959	23242	Cluster2
FCFB01057822.1	16963	17189	Cluster2
FCFB01057823.1	6829	7066	Cluster2
FCFB01057834.1	9167	9482	Cluster2
FCFB01057834.1	10220	10434	Cluster2
FCFB01057867.1	3430	4148	Cluster2
FCFB01057867.1	4866	5085	Cluster2
FCFB01057867.1	5971	6510	Cluster2
FCFB01057888.1	5997	7660	Cluster2
FCFB01057960.1	2914	4122	Cluster2
FCFB01058014.1	3169	4074	Cluster2
FCFB01058144.1	2297	2740	Cluster2
FCFB01058175.1	11389	12599	Cluster2
FCFB01058192.1	6523	7659	Cluster2
FCFB01058192.1	19009	19661	Cluster2
FCFB01058276.1	18826	19031	Cluster2
FCFB01058276.1	24751	24939	Cluster2
FCFB01058276.1	31298	31554	Cluster2
FCFB01058307.1	730	821	Cluster2
FCFB01058335.1	6544	6754	Cluster3
FCFB01058335.1	18396	18693	Cluster3
FCFB01058337.1	1907	2147	Cluster3
FCFB01058399.1	475	566	Cluster2
FCFB01058400.1	192	361	Cluster2
FCFB01058443.1	945	1013	Cluster2
FCFB01058445.1	8797	9120	Cluster2
FCFB01058450.1	809	912	Cluster2
FCFB01058452.1	283	366	Cluster2
FCFB01058453.1	2882	2973	Cluster2
FCFB01058536.1	6542	7171	Cluster2
FCFB01058559.1	7570	7829	Cluster2
FCFB01058588.1	1455	1634	Cluster2
FCFB01058636.1	508	593	Cluster2
FCFB01058636.1	2750	2836	Cluster2
FCFB01058655.1	33102	33308	Cluster2
FCFB01058667.1	7850	8114	Cluster2
FCFB01058667.1	9117	9739	Cluster2
FCFB01058671.1	5146	5551	Cluster2
FCFB01058703.1	9302	9379	Cluster2
FCFB01058755.1	2412	2483	Cluster2
FCFB01058776.1	2313	3095	Cluster2
FCFB01058815.1	4125	4808	Cluster2
FCFB01058815.1	5674	5777	Cluster2
FCFB01058821.1	15869	15919	Cluster2
FCFB01058884.1	101	510	Cluster2
FCFB01058887.1	3706	4786	Cluster3
FCFB01059083.1	4213	5218	Cluster3
FCFB01059086.1	5094	5204	Cluster2
FCFB01059253.1	6398	6518	Cluster2
FCFB01059369.1	2490	2533	Cluster2
FCFB01059501.1	16793	19143	Cluster2
FCFB01059501.1	19741	20096	Cluster2
FCFB01059530.1	6325	6593	Cluster2
FCFB01059534.1	4417	4495	Cluster2
FCFB01059598.1	29782	29893	Cluster2
FCFB01059709.1	1302	1987	Cluster1
FCFB01059791.1	659	711	Cluster2
FCFB01059796.1	20	162	Cluster3
FCFB01059797.1	14434	14913	Cluster2
FCFB01059955.1	1753	2133	Cluster2
FCFB01059955.1	2687	2850	Cluster2
FCFB01060013.1	2927	3003	Cluster2
FCFB01060023.1	4559	4632	Cluster2
FCFB01060120.1	4714	4920	Cluster2
FCFB01060120.1	5484	5690	Cluster2
FCFB01060193.1	7442	7709	Cluster2
FCFB01060193.1	8626	10322	Cluster2
FCFB01060235.1	6160	6290	Cluster2
FCFB01060247.1	5633	6169	Cluster2
FCFB01060271.1	575	957	Cluster2
FCFB01060272.1	649	901	Cluster2
FCFB01060379.1	1255	1394	Cluster2
FCFB01060390.1	6207	6829	Cluster2
FCFB01060391.1	1502	1684	Cluster2
FCFB01060430.1	31850	32640	Cluster3
FCFB01060475.1	7412	7577	Cluster2
FCFB01060513.1	894	970	Cluster2
FCFB01060552.1	2214	2290	Cluster2
FCFB01060620.1	11728	12719	Cluster2
FCFB01060621.1	15525	16181	Cluster2
FCFB01060792.1	75	512	Cluster3
FCFB01060793.1	40	1202	Cluster3
FCFB01060848.1	4832	5013	Cluster2
FCFB01060849.1	48	223	Cluster3
FCFB01060850.1	18	454	Cluster3
FCFB01060851.1	3288	4117	Cluster2
FCFB01060851.1	6966	7102	Cluster2
FCFB01060851.1	8005	8054	Cluster3
FCFB01060894.1	4126	4304	Cluster2
FCFB01060901.1	4135	4558	Cluster2
FCFB01061018.1	335	743	Cluster3
FCFB01061069.1	1689	1762	Cluster6
FCFB01061070.1	1707	1780	Cluster6
FCFB01061189.1	519	571	Cluster2
FCFB01061297.1	56	457	Cluster3
FCFB01061344.1	21390	22907	Cluster2
FCFB01061373.1	6617	7115	Cluster2
FCFB01061373.1	10713	11788	Cluster2
FCFB01061373.1	12611	13223	Cluster2
FCFB01061374.1	63	673	Cluster2
FCFB01061374.1	3357	4861	Cluster2
FCFB01061374.1	6634	6960	Cluster2
FCFB01061374.1	8177	8220	Cluster2
FCFB01061374.1	9969	11954	Cluster2
FCFB01061374.1	12655	13289	Cluster2
FCFB01061374.1	13940	14278	Cluster2
FCFB01061374.1	15264	15574	Cluster2
FCFB01061374.1	16102	16444	Cluster2
FCFB01061374.1	17017	17447	Cluster2
FCFB01061390.1	12645	12837	Cluster2
FCFB01061393.1	17145	17433	Cluster2
FCFB01061415.1	3965	4733	Cluster2
FCFB01061491.1	6546	8388	Cluster3
FCFB01061491.1	10061	11191	Cluster2
FCFB01061513.1	6047	6541	Cluster3
FCFB01061514.1	3256	4392	Cluster1
FCFB01061514.1	15675	16146	Cluster2
FCFB01061514.1	17794	17974	Cluster2
FCFB01061514.1	18989	19077	Cluster2
FCFB01061514.1	30773	30970	Cluster2
FCFB01061667.1	29625	29723	Cluster2
FCFB01061671.1	1813	1884	Cluster2
FCFB01061672.1	379	454	Cluster5
FCFB01061723.1	9483	10906	Cluster2
FCFB01061723.1	11429	11911	Cluster2
FCFB01061774.1	27273	27817	Cluster2
FCFB01061774.1	30681	30753	Cluster2
FCFB01061774.1	32669	32743	Cluster2
FCFB01061849.1	6737	6857	Cluster2
FCFB01061856.1	2867	3635	Cluster3
FCFB01061858.1	13551	13628	Cluster2
FCFB01061908.1	533	807	Cluster3
FCFB01061921.1	1146	1305	Cluster2
FCFB01061955.1	2222	2810	Cluster2
FCFB01061968.1	12620	13138	Cluster2
FCFB01062012.1	4627	4728	Cluster1
FCFB01062017.1	4729	4810	Cluster2
FCFB01062018.1	586	1072	Cluster2
FCFB01062057.1	21065	21513	Cluster2
FCFB01062139.1	7980	8278	Cluster2
FCFB01062139.1	28321	29277	Cluster2
FCFB01062181.1	10101	10720	Cluster2
FCFB01062286.1	2576	2635	Cluster7
[truncated: 3,867 more rows]
