# Supplementary material for: Implications of Endogenous Small Regulatory RNAs on Gene Silencing in Mollusks
Source: bioRxiv. 2025 May 23:2025.05.19.654968. Preprint. [Version 1] doi: 10.1101/2025.05.19.654968 (PMC12139959; doi:10.1101/2025.05.19.654968)
Supplement: Supplement 1 [file media-1.zip › SupFile15_obim_smallRNA_loci.txt]

KQ417173	699285	699408	Cluster1
KQ417173	803136	803234	Cluster2
KQ417173	2095603	2095656	Cluster3
KQ417173	2826195	2826240	Cluster1
KQ417173	2851819	2852012	Cluster4
KQ415669	224925	224990	Cluster1
KQ415669	421433	421578	Cluster1
KQ415669	422801	422945	Cluster1
KQ415669	1761665	1761745	Cluster5
KQ416694	159293	159342	Cluster2
KQ416694	830227	830434	Cluster6
KQ416694	2686604	2686646	Cluster1
KQ416694	2691934	2691976	Cluster1
KQ416705	309275	309340	Cluster3
KQ416705	921736	921793	Cluster2
KQ416705	1269029	1269103	Cluster1
KQ416705	2354072	2354228	Cluster6
KQ417300	762694	762971	Cluster6
KQ417300	767226	767549	Cluster5
KQ417300	769082	769576	Cluster5
KQ417300	779521	779663	Cluster5
KQ417300	1075846	1075907	Cluster6
KQ417300	1925170	1925212	Cluster1
KQ416841	52368	52414	Cluster5
KQ416841	168700	168785	Cluster1
KQ416841	1925391	1925438	Cluster7
KQ418194	416262	416384	Cluster5
KQ418194	874302	874343	Cluster5
KQ418194	2425997	2426202	Cluster3
KQ415990	622273	622335	Cluster6
KQ415990	923684	923743	Cluster3
KQ415990	951762	951837	Cluster1
KQ415990	1303174	1303588	Cluster5
KQ415990	1493600	1493860	Cluster8
KQ415990	2012430	2012471	Cluster2
KQ415990	2013540	2013656	Cluster2
KQ415990	2469962	2470184	Cluster1
KQ415990	2665536	2665591	Cluster2
KQ415990	2666218	2666273	Cluster2
KQ417249	1693500	1693794	Cluster6
KQ417249	2332507	2332583	Cluster5
KQ417249	2463854	2463985	Cluster2
KQ417249	2532469	2532932	Cluster5
KQ416658	282267	282856	Cluster5
KQ416658	301503	301596	Cluster5
KQ416658	555660	555713	Cluster7
KQ416658	896108	896168	Cluster1
KQ416658	933550	933822	Cluster8
KQ416658	2034768	2034874	Cluster6
KQ416658	2601421	2601497	Cluster6
KQ416616	602520	602665	Cluster5
KQ416616	1274238	1274633	Cluster5
KQ415659	131888	132058	Cluster3
KQ415659	1039068	1039140	Cluster1
KQ415659	1637500	1637563	Cluster3
KQ416666	2158230	2158333	Cluster1
KQ416666	2318751	2318904	Cluster5
KQ416666	2530021	2530086	Cluster5
KQ415858	2008482	2008679	Cluster5
KQ417574	324688	325103	Cluster8
KQ417574	368395	368437	Cluster1
KQ417574	1072566	1073098	Cluster6
KQ417574	1752617	1752697	Cluster1
KQ417574	1772885	1772927	Cluster5
KQ417051	40593	40738	Cluster5
KQ417051	1206282	1207229	Cluster1
KQ417051	1386690	1386902	Cluster3
KQ417051	1443346	1443430	Cluster5
KQ417051	2252763	2253237	Cluster5
KQ416243	604710	605223	Cluster5
KQ416243	1829599	1829660	Cluster1
KQ416064	363649	363742	Cluster5
KQ416064	1560969	1561087	Cluster1
KQ416064	2098230	2098343	Cluster3
KQ418974	1674917	1675071	Cluster1
KQ418970	894178	894285	Cluster5
KQ418970	1483617	1483715	Cluster1
KQ420828	17567	17853	Cluster1
KQ420828	1798954	1799267	Cluster5
KQ416039	1184872	1185073	Cluster4
KQ416039	2285531	2285630	Cluster8
KQ416046	975879	975944	Cluster1
KQ416046	1048675	1048938	Cluster5
KQ416046	1511280	1511447	Cluster3
KQ416046	1815117	1815160	Cluster6
KQ415805	322577	322984	Cluster1
KQ415805	1308426	1308611	Cluster6
KQ415805	1731262	1731316	Cluster1
KQ415805	2235589	2235650	Cluster3
KQ416306	137831	137919	Cluster1
KQ416306	1850720	1850769	Cluster6
KQ416813	931504	931701	Cluster1
KQ416109	982037	982114	Cluster1
KQ418710	440459	440532	Cluster8
KQ418710	1274196	1274250	Cluster6
KQ419158	572576	572879	Cluster4
KQ415846	85611	85745	Cluster5
KQ415846	296556	296661	Cluster4
KQ417466	441614	442412	Cluster1
KQ417466	1695525	1696273	Cluster1
KQ417466	2046615	2046670	Cluster1
KQ416274	1407001	1407115	Cluster7
KQ416274	1918671	1919038	Cluster5
KQ418998	11567	11644	Cluster5
KQ418998	14225	14299	Cluster1
KQ418998	123477	123747	Cluster1
KQ418998	178035	178115	Cluster6
KQ418998	544956	545048	Cluster5
KQ418998	1664939	1664989	Cluster6
KQ417009	628609	628670	Cluster6
KQ417009	1465201	1465354	Cluster5
KQ417481	969503	969958	Cluster1
KQ417481	1228840	1228897	Cluster3
KQ417481	2058200	2058324	Cluster1
KQ417481	2127975	2128465	Cluster3
KQ417481	2129018	2129071	Cluster3
KQ417481	2129591	2129654	Cluster6
KQ417620	139163	139305	Cluster5
KQ417620	418475	418519	Cluster5
KQ417620	738559	738966	Cluster8
KQ417620	1075548	1075675	Cluster6
KQ416042	157886	157931	Cluster1
KQ416042	2025983	2026024	Cluster1
KQ416042	2043621	2044166	Cluster6
KQ417497	424778	424841	Cluster5
KQ417497	960934	960994	Cluster6
KQ417497	1462074	1462125	Cluster3
KQ417497	1646017	1646092	Cluster4
KQ417497	1650318	1650596	Cluster6
KQ415681	707641	708179	Cluster5
KQ415681	765221	765513	Cluster5
KQ415681	1439696	1440287	Cluster5
KQ415681	1581555	1581700	Cluster1
KQ416087	819598	819859	Cluster1
KQ416087	1038256	1038319	Cluster5
KQ416087	1498366	1498413	Cluster8
KQ417676	384445	384587	Cluster5
KQ417676	558062	558138	Cluster8
KQ417676	2008019	2008453	Cluster5
KQ416612	1459430	1459478	Cluster5
KQ416612	1462329	1462566	Cluster5
KQ416612	1718955	1719003	Cluster5
KQ416612	1925042	1925117	Cluster1
KQ416612	1959189	1959286	Cluster5
KQ417252	480149	480259	Cluster5
KQ417252	963093	963929	Cluster1
KQ417252	1226029	1226103	Cluster6
KQ417252	1633903	1633964	Cluster6
KQ417252	1736603	1737119	Cluster1
KQ417252	1765911	1766115	Cluster5
KQ417252	1984591	1984656	Cluster4
KQ416799	208425	208539	Cluster8
KQ416950	266390	266476	Cluster5
KQ416950	576338	576568	Cluster5
KQ416950	2009141	2009249	Cluster6
KQ417021	1029455	1029683	Cluster5
KQ417021	1189653	1189813	Cluster5
KQ417021	1537080	1537186	Cluster5
KQ418840	496380	496449	Cluster1
KQ418840	1479926	1480044	Cluster1
KQ415697	712345	712397	Cluster6
KQ415697	1120898	1120943	Cluster1
KQ415697	1490156	1490312	Cluster1
KQ416270	60038	60345	Cluster4
KQ416270	690659	690745	Cluster5
KQ416270	1153792	1153833	Cluster5
KQ416270	1766802	1766991	Cluster1
KQ416270	1897853	1898164	Cluster5
KQ416270	1907664	1907841	Cluster5
KQ416270	1955592	1955737	Cluster5
KQ421009	1125881	1125943	Cluster6
KQ417105	33592	33745	Cluster5
KQ417105	413203	413304	Cluster9
KQ417105	449214	449310	Cluster6
KQ417105	602729	603285	Cluster5
KQ417105	669527	669612	Cluster1
KQ421117	520693	520753	Cluster3
KQ421117	699855	700030	Cluster7
KQ415684	494769	494918	Cluster1
KQ415876	315518	315601	Cluster7
KQ415876	1068235	1068389	Cluster5
KQ417917	115791	115946	Cluster8
KQ417917	421892	422439	Cluster9
KQ417917	513513	513952	Cluster5
KQ417917	1244195	1244301	Cluster2
KQ417917	1287012	1287123	Cluster5
KQ417917	1463600	1463673	Cluster1
KQ420169	702849	702965	Cluster5
KQ420169	834913	835058	Cluster5
KQ420299	180963	181032	Cluster1
KQ420299	346901	347043	Cluster5
KQ420299	1375480	1375659	Cluster8
KQ420299	1569628	1569728	Cluster9
KQ420299	1767707	1768198	Cluster1
KQ415962	119680	119841	Cluster1
KQ415962	687062	687336	Cluster6
KQ415962	1771429	1771470	Cluster1
KQ421758	38861	38911	Cluster3
KQ421758	139792	139857	Cluster4
KQ421758	300857	300923	Cluster2
KQ421758	498414	498551	Cluster5
KQ421758	617251	617373	Cluster1
KQ421758	1687860	1687952	Cluster5
KQ416051	1372	1435	Cluster10
KQ416051	45409	45462	Cluster1
KQ416051	223523	223566	Cluster8
KQ416051	891758	891962	Cluster5
KQ416051	1584800	1584847	Cluster2
KQ417519	831590	831732	Cluster5
KQ417519	1514570	1515009	Cluster1
KQ417519	1670403	1670561	Cluster1
KQ417089	582837	583257	Cluster8
KQ417089	1776573	1776666	Cluster5
KQ417055	214657	214723	Cluster10
KQ417055	851180	851335	Cluster5
KQ417055	1309834	1309899	Cluster1
KQ417055	1312884	1312949	Cluster1
KQ417055	1349242	1349380	Cluster5
KQ417055	1537710	1537850	Cluster1
KQ417055	1546081	1546200	Cluster9
KQ417055	1548286	1548419	Cluster5
KQ417055	1549497	1550257	Cluster5
KQ421664	47518	48159	Cluster5
KQ416382	368453	368621	Cluster1
KQ416382	929498	929889	Cluster5
KQ416382	1123936	1124052	Cluster5
KQ415940	221805	221849	Cluster6
KQ415940	644742	645268	Cluster5
KQ415865	81494	81565	Cluster5
KQ415865	1589580	1589632	Cluster1
KQ415865	1592150	1592202	Cluster1
KQ417023	128975	129103	Cluster6
KQ417023	656565	656876	Cluster1
KQ417023	840707	841093	Cluster8
KQ417023	883646	883801	Cluster5
KQ417023	900950	901259	Cluster5
KQ417023	1143343	1143819	Cluster5
KQ417023	1738287	1738354	Cluster5
KQ417023	1743553	1743779	Cluster5
KQ417147	48971	49024	Cluster10
KQ417147	111508	111667	Cluster4
KQ417147	319720	320033	Cluster8
KQ417147	845462	845723	Cluster5
KQ417147	902808	902880	Cluster8
KQ417147	1380875	1381204	Cluster5
KQ417147	1451675	1452072	Cluster5
KQ417921	7566	7749	Cluster5
KQ417921	49178	49279	Cluster1
KQ417921	1304329	1304414	Cluster6
KQ417921	1431142	1431275	Cluster4
KQ415763	393124	393649	Cluster5
KQ415763	677345	678036	Cluster5
KQ415763	1001025	1001668	Cluster5
KQ417931	1273957	1274059	Cluster4
KQ417931	1332568	1332871	Cluster6
KQ417931	1752375	1752606	Cluster4
KQ416003	1547263	1547313	Cluster6
KQ415793	672793	673160	Cluster1
KQ415793	1598230	1598381	Cluster1
KQ421737	430878	431000	Cluster1
KQ421737	506959	507267	Cluster8
KQ416121	396080	396616	Cluster1
KQ416121	727857	727918	Cluster7
KQ416260	1141508	1141576	Cluster1
KQ416260	1523510	1523585	Cluster8
KQ416260	1658427	1658497	Cluster3
KQ416291	413	506	Cluster5
KQ416291	461379	461439	Cluster3
KQ418555	879972	880127	Cluster5
KQ415885	483813	483857	Cluster7
KQ416251	27268	27386	Cluster1
KQ416251	193687	193829	Cluster5
KQ422015	486817	486958	Cluster7
KQ422015	701691	701752	Cluster1
KQ415813	173328	173440	Cluster1
KQ417285	10648	10870	Cluster5
KQ417285	339945	340003	Cluster3
KQ417285	636309	636364	Cluster3
KQ417285	1440234	1440311	Cluster4
KQ418303	86284	86329	Cluster5
KQ418303	115765	116164	Cluster8
KQ418303	566723	566795	Cluster4
KQ418303	1066856	1067234	Cluster1
KQ417613	196905	196955	Cluster6
KQ426944	677320	677377	Cluster4
KQ416651	1594990	1595080	Cluster1
KQ420741	44707	44776	Cluster1
KQ420741	65597	65662	Cluster1
KQ420741	179176	179442	Cluster1
KQ421523	436680	436762	Cluster8
KQ417771	1266764	1266917	Cluster6
KQ417771	1386630	1386810	Cluster7
KQ416166	416106	416164	Cluster6
KQ422919	914605	914672	Cluster3
KQ422919	943751	943801	Cluster7
KQ422919	1520413	1520462	Cluster5
KQ417591	813385	813911	Cluster2
KQ417591	1232010	1232059	Cluster6
KQ417591	1625261	1625353	Cluster5
KQ419533	780393	780530	Cluster4
KQ419533	1329302	1330195	Cluster8
KQ416979	298441	298543	Cluster1
KQ416979	935927	936118	Cluster1
KQ415811	1363248	1363997	Cluster1
KQ415811	1428108	1428238	Cluster5
KQ420117	148069	148130	Cluster6
KQ420117	726233	726400	Cluster6
KQ420117	1024635	1024873	Cluster8
KQ415893	94288	94359	Cluster3
KQ415893	201509	201637	Cluster6
KQ415893	211885	211972	Cluster8
KQ418176	1368115	1369685	Cluster5
KQ418176	1370908	1371376	Cluster5
KQ415687	388988	389099	Cluster6
KQ415687	833119	833245	Cluster1
KQ415687	1464820	1464999	Cluster10
KQ417665	1238050	1238411	Cluster6
KQ416737	536397	536530	Cluster6
KQ416096	1502030	1502141	Cluster5
KQ417447	357454	357662	Cluster5
KQ417447	482968	484028	Cluster5
KQ417447	546506	546861	Cluster5
KQ417447	958862	958960	Cluster5
KQ423651	486324	486372	Cluster4
KQ423651	490924	491017	Cluster5
KQ423651	516487	516789	Cluster6
KQ416771	494138	494190	Cluster1
KQ424459	1025774	1026085	Cluster5
KQ424459	1075214	1075351	Cluster5
KQ416490	1009185	1009277	Cluster1
KQ416490	1095217	1095273	Cluster6
KQ416490	1271351	1271466	Cluster1
KQ416490	1486940	1487109	Cluster3
KQ415932	781394	781437	Cluster3
KQ415932	846668	846722	Cluster3
KQ415932	1145255	1145488	Cluster1
KQ416126	28858	28934	Cluster5
KQ417847	1357023	1357227	Cluster5
KQ421217	458981	459707	Cluster5
KQ421217	1002115	1002408	Cluster5
KQ419657	384042	384213	Cluster1
KQ416371	122025	122253	Cluster4
KQ416371	962703	962813	Cluster5
KQ416371	1080965	1081089	Cluster1
KQ416371	1170918	1171078	Cluster1
KQ415716	1433609	1433746	Cluster5
KQ417386	29528	29655	Cluster5
KQ417386	250977	251171	Cluster5
KQ417386	458348	458535	Cluster7
KQ417386	574405	574638	Cluster5
KQ420375	1134576	1134631	Cluster7
KQ420375	1150254	1150383	Cluster5
KQ420375	1386616	1386884	Cluster5
KQ420375	1449441	1449594	Cluster5
KQ416072	511129	511242	Cluster6
KQ416230	645357	645456	Cluster8
KQ416230	910924	911224	Cluster4
KQ416230	1447487	1447564	Cluster9
KQ420181	644758	644833	Cluster1
KQ417687	414250	414352	Cluster6
KQ418216	246791	246888	Cluster5
KQ415837	255833	256034	Cluster6
KQ417985	353678	354034	Cluster4
KQ418922	122075	122121	Cluster8
KQ418922	356693	356790	Cluster5
KQ418922	406195	406531	Cluster5
KQ418922	814486	814620	Cluster5
KQ418922	1404406	1404488	Cluster5
KQ418922	1410067	1410309	Cluster5
KQ417942	225372	225414	Cluster1
KQ417942	445653	445723	Cluster6
KQ417942	1326413	1326709	Cluster5
KQ419887	3343	3694	Cluster8
KQ419887	4696	4860	Cluster5
KQ419887	286706	286773	Cluster5
KQ419887	678948	679103	Cluster5
KQ415767	417840	417885	Cluster1
KQ415767	1188302	1188351	Cluster6
KQ415767	1194760	1194876	Cluster4
KQ418263	446892	447146	Cluster5
KQ418263	619472	619582	Cluster5
KQ418263	1045147	1045207	Cluster3
KQ417945	602740	602794	Cluster1
KQ417945	1420986	1421124	Cluster4
KQ416359	227523	227584	Cluster3
KQ416359	467198	467468	Cluster1
KQ416359	1071996	1072469	Cluster3
KQ416359	1086591	1086820	Cluster5
KQ416359	1219103	1219234	Cluster1
KQ416359	1227236	1227377	Cluster4
KQ416359	1375274	1375326	Cluster1
KQ418811	402454	403685	Cluster5
KQ417232	860353	860446	Cluster5
KQ417791	386352	386461	Cluster8
KQ417791	746084	746260	Cluster5
KQ417791	945466	945813	Cluster5
KQ417791	1410087	1410886	Cluster8
KQ416918	463492	463703	Cluster6
KQ416918	464455	464621	Cluster6
KQ416918	466352	466696	Cluster1
KQ416918	875059	875810	Cluster5
KQ415823	1155081	1155347	Cluster1
KQ420463	996562	996610	Cluster8
KQ420463	1161498	1162422	Cluster1
KQ419605	569666	570185	Cluster1
KQ419605	577095	577372	Cluster5
KQ417377	554333	554378	Cluster6
KQ415965	331743	331788	Cluster1
KQ415965	717210	717293	Cluster5
KQ422036	849156	849208	Cluster1
KQ422036	1336466	1336777	Cluster5
KQ420017	439868	439940	Cluster5
KQ420017	682464	682650	Cluster6
KQ417721	219389	219476	Cluster8
KQ416513	445826	445988	Cluster5
KQ416513	569342	569501	Cluster5
KQ419084	767529	767937	Cluster1
KQ417578	98331	98782	Cluster5
KQ417578	566797	566906	Cluster8
KQ417578	607891	608102	Cluster5
KQ417578	767400	767449	Cluster10
KQ415949	562962	563124	Cluster1
KQ415949	676062	676123	Cluster5
KQ423058	42117	42544	Cluster5
KQ423058	1181817	1181891	Cluster1
KQ423058	1221826	1221886	Cluster8
KQ417832	31492	31650	Cluster5
KQ417832	571205	571298	Cluster1
KQ417832	576810	577078	Cluster5
KQ417832	601244	601395	Cluster1
KQ417336	128949	129061	Cluster1
KQ425015	219989	220047	Cluster1
KQ425015	591751	591850	Cluster8
KQ425015	1275356	1275433	Cluster1
KQ416877	312472	312558	Cluster5
KQ416877	486361	486404	Cluster8
KQ416877	630197	630307	Cluster8
KQ416877	735486	735630	Cluster1
KQ419621	957251	957319	Cluster3
KQ419621	1220754	1220818	Cluster1
KQ417182	318129	318269	Cluster6
KQ417182	783504	783613	Cluster8
KQ419930	1040955	1041041	Cluster5
KQ416833	103650	103943	Cluster5
KQ416833	770481	770771	Cluster5
KQ416518	279896	279949	Cluster6
KQ416518	280899	280949	Cluster3
KQ416518	283532	283585	Cluster6
KQ416518	284718	284772	Cluster10
KQ416518	1198599	1198669	Cluster6
KQ416779	24649	25008	Cluster5
KQ416779	203278	203481	Cluster1
KQ416779	830311	830397	Cluster1
KQ416779	1093387	1093525	Cluster5
KQ415891	175862	176063	Cluster5
KQ416203	617073	617171	Cluster6
KQ416203	1025406	1025499	Cluster5
KQ416203	1279050	1279109	Cluster1
KQ416536	118620	118736	Cluster5
KQ416536	699535	699652	Cluster4
KQ424530	147467	147549	Cluster5
KQ424530	162083	162754	Cluster5
KQ424530	175482	175649	Cluster2
KQ424530	204549	204595	Cluster8
KQ424530	207669	207907	Cluster5
KQ424530	368216	368301	Cluster8
KQ420404	907407	907473	Cluster1
KQ420404	1182656	1182795	Cluster5
KQ419514	492758	492817	Cluster3
KQ419514	1219278	1219338	Cluster6
KQ418018	790561	790633	Cluster6
KQ418018	1226078	1226166	Cluster5
KQ418018	1243347	1243496	Cluster5
KQ416432	613231	613319	Cluster7
KQ420261	306605	306704	Cluster8
KQ417470	360840	360894	Cluster10
KQ417470	606999	607117	Cluster1
KQ417470	1018190	1018350	Cluster5
KQ418732	440894	441003	Cluster8
KQ416715	802687	802859	Cluster3
KQ416715	1241079	1241360	Cluster5
KQ421721	244280	244425	Cluster5
KQ421721	256516	256819	Cluster5
KQ421721	1215336	1215380	Cluster4
KQ422909	927512	927588	Cluster5
KQ418269	634526	634589	Cluster6
KQ418269	1246071	1246131	Cluster1
KQ415674	378776	379048	Cluster1
KQ415674	971102	971198	Cluster5
KQ417681	17184	17271	Cluster1
KQ417681	18522	18609	Cluster1
KQ417681	19732	20122	Cluster1
KQ417681	20904	20978	Cluster8
KQ417681	35624	35715	Cluster5
KQ417681	209553	209608	Cluster7
KQ419132	79380	79741	Cluster5
KQ416628	1616	1697	Cluster8
KQ416628	6410	6606	Cluster8
KQ416628	10992	11524	Cluster8
KQ416628	19207	19815	Cluster5
KQ416628	25793	26127	Cluster8
KQ416628	177846	177908	Cluster1
KQ416628	908707	908772	Cluster4
KQ421389	425473	425657	Cluster2
KQ421389	653365	653521	Cluster5
KQ417347	245392	245556	Cluster1
KQ417347	301328	301621	Cluster5
KQ417347	1221356	1221496	Cluster5
KQ421376	1021825	1021940	Cluster1
KQ421376	1036466	1036536	Cluster3
KQ416136	272471	272542	Cluster6
KQ416136	528221	528298	Cluster5
KQ416136	728891	729012	Cluster6
KQ416136	763243	763480	Cluster5
KQ417975	4158	4256	Cluster6
KQ417975	807718	807834	Cluster2
KQ418711	162234	162311	Cluster6
KQ418711	305193	305488	Cluster1
KQ417733	1169603	1169705	Cluster1
KQ416196	665630	666265	Cluster1
KQ416568	293857	293911	Cluster1
KQ416002	371266	371310	Cluster5
KQ416002	708638	708811	Cluster3
KQ416002	1038464	1038536	Cluster3
KQ416002	1047732	1048068	Cluster5
KQ416257	1200630	1200732	Cluster8
KQ420138	13017	13058	Cluster5
KQ420138	60200	60317	Cluster9
KQ420138	398985	399090	Cluster1
KQ420138	667198	667247	Cluster5
KQ420138	1182427	1182547	Cluster5
KQ419180	320960	321234	Cluster5
KQ419180	533582	533813	Cluster8
KQ419180	1208933	1209845	Cluster5
KQ418196	437289	437350	Cluster3
KQ418196	808502	808544	Cluster9
KQ416854	771987	772074	Cluster1
KQ416929	223922	224039	Cluster8
KQ416929	1072224	1072330	Cluster1
KQ420662	427823	427949	Cluster5
KQ420662	1186873	1186927	Cluster1
KQ416969	570283	570376	Cluster5
KQ416969	713187	713303	Cluster1
KQ415761	432334	432458	Cluster5
KQ415761	441940	442166	Cluster5
KQ415761	654175	654274	Cluster8
KQ420059	6329	6517	Cluster1
KQ420059	420053	420112	Cluster6
KQ420059	921620	921722	Cluster5
KQ418964	537457	537547	Cluster2
KQ418964	577181	577581	Cluster6
KQ416175	611186	611718	Cluster8
KQ416175	653438	653512	Cluster1
KQ415981	41237	41499	Cluster1
KQ415981	462810	462920	Cluster6
KQ415981	993323	993406	Cluster3
KQ416345	138968	139227	Cluster5
KQ416345	465926	465994	Cluster10
KQ416233	1059637	1060046	Cluster5
KQ422641	454703	454986	Cluster5
KQ422641	455933	456289	Cluster8
KQ422641	1136794	1136957	Cluster5
KQ416626	44755	44919	Cluster1
KQ416626	89237	89320	Cluster5
KQ420961	3314	3389	Cluster9
KQ420961	5133	5187	Cluster7
KQ420961	9168	9221	Cluster7
KQ420961	82624	82699	Cluster9
KQ415660	341106	342335	Cluster5
KQ415660	1100495	1100663	Cluster1
KQ416719	409244	409694	Cluster5
KQ416719	1035142	1035185	Cluster6
KQ418322	126538	126627	Cluster5
KQ418322	964305	964450	Cluster5
KQ418322	1073505	1073550	Cluster1
KQ418881	142694	142756	Cluster3
KQ420813	225057	225184	Cluster6
KQ420813	374286	374721	Cluster8
KQ420813	825408	825474	Cluster1
KQ420813	1042347	1042443	Cluster5
KQ420813	1125311	1125464	Cluster5
KQ418075	291774	291818	Cluster4
KQ418075	866975	867035	Cluster1
KQ416373	1125134	1125253	Cluster2
KQ416917	591937	592071	Cluster1
KQ416917	797439	797502	Cluster4
KQ416917	1075492	1075625	Cluster3
KQ418431	13263	13416	Cluster5
KQ418431	1016676	1016879	Cluster5
KQ416074	23204	23358	Cluster5
KQ416074	604952	605073	Cluster2
KQ416074	828714	828928	Cluster5
KQ416074	888172	888425	Cluster5
KQ417729	507964	508202	Cluster6
KQ417729	867804	867920	Cluster5
KQ417729	1009561	1009614	Cluster3
KQ421816	184472	184958	Cluster8
KQ415907	388644	388718	Cluster1
KQ415907	539427	539982	Cluster5
KQ415907	540550	540817	Cluster5
KQ417911	242844	243038	Cluster1
KQ417911	917981	918051	Cluster7
KQ418115	417888	418004	Cluster5
KQ416562	391266	391312	Cluster2
KQ416572	175335	175441	Cluster1
KQ416572	246215	246271	Cluster3
KQ416572	270819	271041	Cluster1
KQ423493	912678	912753	Cluster1
KQ423493	973456	973544	Cluster5
KQ416537	92314	92427	Cluster1
KQ416537	149025	149074	Cluster2
KQ416537	1066300	1066375	Cluster1
KQ416974	299254	299300	Cluster2
KQ416974	713759	713815	Cluster6
KQ416974	791282	791372	Cluster5
KQ416974	795097	795361	Cluster3
KQ417112	225810	226205	Cluster1
KQ417112	1103802	1103979	Cluster5
KQ418644	1078454	1078508	Cluster10
KQ418644	1108122	1108732	Cluster5
KQ418644	1110272	1110369	Cluster5
KQ417544	338179	338291	Cluster6
KQ417544	654792	654837	Cluster1
KQ415694	72321	72375	Cluster6
KQ415694	174859	174945	Cluster5
KQ415694	271594	271680	Cluster1
KQ416508	289739	289928	Cluster5
KQ416508	691860	692004	Cluster5
KQ416508	704734	704943	Cluster5
KQ416508	808940	809080	Cluster5
KQ416508	931586	931825	Cluster5
KQ416508	936632	936786	Cluster5
KQ416508	1041756	1042146	Cluster5
KQ417741	229818	230036	Cluster1
KQ417741	930207	930369	Cluster8
KQ417741	1045456	1045543	Cluster1
KQ417741	1087715	1087824	Cluster8
KQ416657	379735	379806	Cluster1
KQ416657	487221	487358	Cluster1
KQ423077	979837	979883	Cluster1
KQ419537	4020	4285	Cluster4
KQ419537	517044	517130	Cluster1
KQ418549	245709	245831	Cluster4
KQ418159	1097027	1097099	Cluster4
KQ417398	151968	152117	Cluster1
KQ417398	266426	266708	Cluster5
KQ417398	898232	898430	Cluster1
KQ417398	908808	908853	Cluster2
KQ416662	37502	37612	Cluster3
KQ416662	704298	704354	Cluster3
KQ421702	41856	42310	Cluster1
KQ421163	287400	287462	Cluster9
KQ421163	369181	369253	Cluster1
KQ421163	975416	975829	Cluster5
KQ417152	502742	503012	Cluster5
KQ417152	570436	570521	Cluster5
KQ421409	945842	945979	Cluster5
KQ421409	947708	947845	Cluster5
KQ417763	41960	42085	Cluster5
KQ416999	105971	106073	Cluster6
KQ416999	404809	404914	Cluster6
KQ416999	680676	680965	Cluster3
KQ416368	476012	476297	Cluster5
KQ416368	477231	477290	Cluster5
KQ415917	455569	455690	Cluster1
KQ416710	138363	138460	Cluster8
KQ416710	946334	946487	Cluster5
KQ416710	1043550	1043660	Cluster1
KQ419485	183040	183412	Cluster5
KQ419485	1050942	1051001	Cluster3
KQ417824	323559	323696	Cluster1
KQ417824	728137	728198	Cluster3
KQ417824	799887	800478	Cluster5
KQ417824	999839	1000384	Cluster1
KQ417430	1033042	1033084	Cluster8
KQ418304	782290	782345	Cluster6
KQ416128	767355	767634	Cluster1
KQ416128	1066483	1066525	Cluster6
KQ417877	50978	51038	Cluster9
KQ417877	399167	399394	Cluster5
KQ416704	102886	103196	Cluster5
KQ416704	973786	973857	Cluster2
KQ420776	523658	523797	Cluster1
KQ420776	616473	616545	Cluster5
KQ418832	753996	754472	Cluster5
KQ417193	120648	120696	Cluster8
KQ417193	538658	539071	Cluster5
KQ417193	893655	893708	Cluster3
KQ416614	664452	664808	Cluster5
KQ416124	503229	503315	Cluster10
KQ418812	155240	155284	Cluster5
KQ418812	605435	605912	Cluster8
KQ418812	670815	671455	Cluster5
KQ420820	546241	546309	Cluster5
KQ420820	1001540	1001817	Cluster5
KQ417686	178571	178729	Cluster5
KQ417686	293970	294086	Cluster5
KQ417686	744818	744896	Cluster5
KQ417686	1041900	1041997	Cluster1
KQ417510	16354	16629	Cluster5
KQ417510	19442	19483	Cluster1
KQ418462	12137	12313	Cluster5
KQ416425	45059	45105	Cluster1
KQ416425	619600	619660	Cluster1
KQ418323	215755	215848	Cluster5
KQ418323	601370	601441	Cluster1
KQ418323	926273	926347	Cluster5
KQ415847	76043	76097	Cluster1
KQ415847	76870	77204	Cluster5
KQ415847	304808	304870	Cluster3
KQ415847	307654	307715	Cluster10
KQ418537	116282	116351	Cluster2
KQ418537	298123	298216	Cluster5
KQ418537	570108	570267	Cluster4
KQ418537	828025	828143	Cluster1
KQ418537	829196	829539	Cluster4
KQ418537	901155	901200	Cluster6
KQ418537	1025412	1025566	Cluster5
KQ415967	947409	947451	Cluster1
KQ415946	78114	78209	Cluster1
KQ415946	133773	133877	Cluster1
KQ417713	194432	194974	Cluster5
KQ421308	175	1169	Cluster5
KQ421308	75400	75985	Cluster5
KQ421308	321432	321698	Cluster5
KQ421308	331509	331872	Cluster1
KQ421308	520043	520108	Cluster1
KQ421308	641514	641637	Cluster5
KQ421308	703262	703359	Cluster5
KQ416094	274861	274973	Cluster6
KQ416094	851195	851246	Cluster1
KQ418821	240988	241039	Cluster1
KQ418821	583744	583870	Cluster4
KQ418821	604105	604716	Cluster5
KQ416765	468300	468351	Cluster3
KQ416145	1003714	1003813	Cluster8
KQ417989	785350	785515	Cluster3
KQ419989	397371	397412	Cluster5
KQ418422	917308	917370	Cluster6
KQ419500	767053	767094	Cluster5
KQ416405	247358	247458	Cluster6
KQ416405	429784	429911	Cluster1
KQ416738	122226	122363	Cluster5
KQ416738	807151	807201	Cluster4
KQ416738	842826	842873	Cluster3
KQ416738	874750	875160	Cluster10
KQ416738	875695	875744	Cluster1
KQ416738	876473	876524	Cluster10
KQ420796	84023	84295	Cluster5
KQ420796	678938	679040	Cluster1
KQ420796	765873	765984	Cluster1
KQ419368	602645	602702	Cluster1
KQ419368	788152	788379	Cluster5
KQ419350	73632	74050	Cluster7
KQ416602	77541	77624	Cluster5
KQ418945	961994	962260	Cluster1
KQ415726	38502	38545	Cluster6
KQ415726	646093	646152	Cluster6
KQ416141	426539	426719	Cluster8
KQ417037	535251	535337	Cluster5
KQ417037	617431	617569	Cluster5
KQ417037	633535	633681	Cluster4
KQ420516	422089	422182	Cluster5
KQ416011	475693	476874	Cluster5
KQ419305	173702	173788	Cluster7
KQ419607	120073	120187	Cluster4
KQ419607	248766	248921	Cluster5
KQ417880	108180	108229	Cluster1
KQ420053	23393	23449	Cluster10
KQ420053	110317	110362	Cluster3
KQ420053	150962	151024	Cluster4
KQ416223	24915	25339	Cluster5
KQ416223	294026	294091	Cluster1
KQ416223	360920	361039	Cluster1
KQ416223	847793	848060	Cluster4
KQ424093	568090	569469	Cluster5
KQ418804	110952	111010	Cluster4
KQ417582	311151	311290	Cluster5
KQ421821	327502	327677	Cluster5
KQ416479	811671	811724	Cluster3
KQ425676	488743	488865	Cluster7
KQ420787	707038	707079	Cluster5
KQ420787	942411	942543	Cluster8
KQ416357	180995	181050	Cluster6
KQ416357	477906	478110	Cluster5
KQ416357	602111	602232	Cluster3
KQ419026	515736	515785	Cluster5
KQ419026	517239	517322	Cluster5
KQ417938	804651	804697	Cluster2
KQ415776	796242	796458	Cluster1
KQ419197	143316	143383	Cluster4
KQ419197	645753	646482	Cluster5
KQ421693	382654	383951	Cluster5
KQ416697	823847	824277	Cluster6
KQ416697	889615	889999	Cluster5
KQ421712	110604	110714	Cluster6
KQ420055	16944	17011	Cluster5
KQ420055	170749	170824	Cluster1
KQ420055	172105	172284	Cluster1
KQ420055	348197	348677	Cluster5
KQ420055	423911	423961	Cluster1
KQ417358	764437	764498	Cluster2
KQ421273	568333	568795	Cluster5
KQ421273	593742	593881	Cluster5
KQ421273	660330	660418	Cluster1
KQ420696	140369	140503	Cluster5
KQ420696	367838	367881	Cluster8
KQ420696	368683	368872	Cluster5
KQ420696	373285	373346	Cluster5
KQ418957	199286	199332	Cluster2
KQ423139	122242	122373	Cluster1
KQ423139	246283	246329	Cluster2
KQ423139	757740	757990	Cluster5
KQ426461	899233	899278	Cluster6
KQ416131	705524	705683	Cluster8
KQ416131	707498	707559	Cluster8
KQ416131	774980	775154	Cluster5
KQ422743	634489	634533	Cluster5
KQ422743	638251	638295	Cluster5
KQ419176	634199	634268	Cluster4
KQ419535	346398	346665	Cluster5
KQ419535	761447	761497	Cluster4
KQ419425	664647	664711	Cluster3
KQ417845	8100	8290	Cluster5
KQ417364	277075	277377	Cluster3
KQ417364	310578	310623	Cluster6
KQ418498	413515	413668	Cluster6
KQ419543	155870	156013	Cluster5
KQ419973	14240	14351	Cluster1
KQ416895	651151	651625	Cluster9
KQ415792	10905	10958	Cluster6
KQ415792	784424	784540	Cluster7
KQ416966	102903	103137	Cluster4
KQ416966	103795	104209	Cluster1
KQ416966	171221	171281	Cluster9
KQ420915	692898	692957	Cluster4
KQ423609	92475	92544	Cluster5
KQ423609	539989	540118	Cluster1
KQ416308	356708	356950	Cluster5
KQ416308	725278	725379	Cluster1
KQ418571	295426	295474	Cluster7
KQ418571	316881	316927	Cluster8
KQ415945	826193	826348	Cluster8
KQ415945	861825	861890	Cluster7
KQ415869	447313	447517	Cluster4
KQ417213	174073	174441	Cluster3
KQ417213	599663	599772	Cluster8
KQ419861	119611	119675	Cluster1
KQ419861	327995	328068	Cluster10
KQ418587	265935	266151	Cluster5
KQ418587	279126	279193	Cluster6
KQ418587	450400	450537	Cluster6
KQ418587	653341	653401	Cluster1
KQ415905	78595	78653	Cluster3
KQ415905	160364	160408	Cluster1
KQ420287	540972	541250	Cluster5
KQ419631	723563	723683	Cluster5
KQ419631	748555	748742	Cluster5
KQ416279	177154	177207	Cluster1
KQ416279	581672	582114	Cluster5
KQ416279	584584	586124	Cluster5
KQ419353	65191	65273	Cluster6
KQ419353	196674	196773	Cluster8
KQ419353	218089	218232	Cluster5
KQ419353	675132	675208	Cluster5
KQ416768	329558	330295	Cluster6
KQ416768	341856	341903	Cluster8
KQ417324	117446	117711	Cluster5
KQ417324	119133	119574	Cluster8
KQ417324	879268	879716	Cluster1
KQ421281	361549	361609	Cluster10
KQ417621	587498	587543	Cluster1
KQ417621	758984	759049	Cluster5
KQ418299	635751	635904	Cluster5
KQ415705	156929	157308	Cluster6
KQ418368	1655	1716	Cluster3
KQ418368	17854	17920	Cluster6
KQ418368	134426	134524	Cluster1
KQ418368	244720	244849	Cluster5
KQ416488	121534	121577	Cluster5
KQ416488	705447	705583	Cluster5
KQ421533	45764	46055	Cluster1
KQ418039	447882	448045	Cluster10
KQ418039	526781	527056	Cluster6
KQ416311	275283	275392	Cluster8
KQ416311	889769	890184	Cluster8
KQ419192	98578	98649	Cluster6
KQ419192	215234	215345	Cluster5
KQ419192	217381	217483	Cluster5
KQ419721	32969	33436	Cluster5
KQ420313	247779	247848	Cluster5
KQ420313	535133	535222	Cluster5
KQ421356	29192	29545	Cluster3
KQ421356	134654	134808	Cluster5
KQ421356	713577	713638	Cluster5
KQ416249	405643	405690	Cluster1
KQ417487	449716	449798	Cluster5
KQ417487	611705	611902	Cluster5
KQ418365	687258	687334	Cluster9
KQ420294	210169	210267	Cluster3
KQ418152	279586	279853	Cluster5
KQ418152	337506	337659	Cluster5
KQ418152	355756	355896	Cluster4
KQ415889	64174	64553	Cluster5
KQ415889	366200	366293	Cluster5
KQ415889	768625	768834	Cluster5
KQ418486	141080	141141	Cluster10
KQ418486	214979	215055	Cluster8
KQ417747	192729	193198	Cluster5
KQ417747	651750	651802	Cluster6
KQ418175	722094	722182	Cluster4
KQ421658	176632	176674	Cluster1
KQ426326	247390	247463	Cluster5
KQ426326	591744	591955	Cluster1
KQ416924	465279	465388	Cluster8
KQ418702	173526	173798	Cluster8
KQ418702	176965	177123	Cluster8
KQ418702	500495	500580	Cluster5
KQ424129	401610	402154	Cluster5
KQ424129	540750	540834	Cluster1
KQ422997	282640	282808	Cluster5
KQ422997	639310	639698	Cluster1
KQ422997	828010	828353	Cluster1
KQ417894	495659	495759	Cluster5
KQ416336	145068	145432	Cluster7
KQ416336	514368	514477	Cluster4
KQ418051	589083	589131	Cluster8
KQ418051	778446	778545	Cluster8
KQ420148	476552	476656	Cluster7
KQ415712	732796	732893	Cluster1
KQ416818	727005	727123	Cluster6
KQ427059	721967	722035	Cluster3
KQ427059	741106	741169	Cluster3
KQ420217	626834	626934	Cluster1
KQ416444	169306	169923	Cluster8
KQ416444	182480	182857	Cluster8
KQ416444	203835	204451	Cluster8
KQ416444	217596	218014	Cluster8
KQ416444	227664	228262	Cluster8
KQ416444	629419	629474	Cluster6
KQ416444	820698	820997	Cluster5
KQ416009	592781	593072	Cluster5
KQ419727	3444	3680	Cluster5
KQ416331	212222	212488	Cluster1
KQ420605	810816	810967	Cluster4
KQ416933	3056	3142	Cluster5
KQ416933	405087	405227	Cluster2
KQ416933	438448	438507	Cluster5
KQ420126	538317	538469	Cluster4
KQ421332	61763	61920	Cluster2
KQ421332	180653	180770	Cluster6
KQ421332	340917	341015	Cluster1
KQ421332	611777	611886	Cluster8
KQ421332	836361	836667	Cluster6
KQ415759	381803	381865	Cluster6
KQ421147	508177	508225	Cluster5
KQ416578	398858	398903	Cluster1
KQ415768	51134	51189	Cluster1
KQ415768	425089	425225	Cluster5
KQ417796	478260	478336	Cluster1
KQ420162	247955	248052	Cluster5
KQ420162	429655	429702	Cluster3
KQ420162	430986	431187	Cluster4
KQ420162	764402	764770	Cluster5
KQ418649	709707	709842	Cluster1
KQ418649	789039	789082	Cluster2
KQ417281	91760	92118	Cluster5
KQ417281	192626	192672	Cluster5
KQ417281	702107	702579	Cluster5
KQ418098	31556	31636	Cluster5
KQ418098	490032	490102	Cluster3
KQ418098	648280	648350	Cluster3
KQ418038	268752	268870	Cluster5
KQ418609	798917	799059	Cluster5
KQ418609	827565	827608	Cluster5
KQ420579	306809	306865	Cluster7
KQ420579	332109	332221	Cluster5
KQ420579	761338	761554	Cluster5
KQ421906	695858	696423	Cluster1
KQ418120	193834	193987	Cluster4
KQ418120	209001	209328	Cluster5
KQ418120	487025	487173	Cluster8
KQ417995	452917	452980	Cluster5
KQ417995	622180	622697	Cluster1
KQ424486	303251	303297	Cluster7
KQ424486	326832	326953	Cluster6
KQ420039	336791	336843	Cluster7
KQ417050	239884	240001	Cluster6
KQ420166	262200	262262	Cluster6
KQ420166	303730	304235	Cluster5
KQ420166	819362	819425	Cluster10
KQ416268	361699	361937	Cluster4
KQ416268	528067	528147	Cluster3
KQ420346	590106	590530	Cluster5
KQ420346	732574	732619	Cluster1
KQ420346	804065	804350	Cluster5
KQ421265	524644	524772	Cluster8
KQ421265	683839	683938	Cluster8
KQ421265	804607	804747	Cluster5
KQ424851	127206	127299	Cluster5
KQ416263	234163	234464	Cluster5
KQ416263	766734	767070	Cluster5
KQ416263	797811	798544	Cluster8
KQ416263	807221	807671	Cluster8
KQ419208	705640	705685	Cluster1
KQ417960	29501	29660	Cluster1
KQ416677	712183	712419	Cluster1
KQ424096	66949	66995	Cluster9
KQ424096	78770	79557	Cluster5
KQ424096	130195	130339	Cluster5
KQ415803	664733	664811	Cluster5
KQ420747	638708	638822	Cluster8
KQ420798	74099	74208	Cluster1
KQ420798	478760	478864	Cluster5
KQ418552	134845	134959	Cluster8
KQ418552	568094	568372	Cluster3
KQ419300	36137	36345	Cluster8
KQ419300	525572	525709	Cluster5
KQ419300	606580	606677	Cluster8
KQ418007	732484	732589	Cluster5
KQ417573	495352	495413	Cluster3
KQ418740	472909	472955	Cluster1
KQ424168	507160	507218	Cluster3
KQ418087	148520	148607	Cluster1
KQ418971	652128	652335	Cluster1
KQ418971	708307	708361	Cluster8
KQ418971	713706	714133	Cluster5
KQ417234	567011	567164	Cluster5
KQ417234	594981	595505	Cluster6
KQ419409	43793	43896	Cluster2
KQ419409	54722	55826	Cluster5
KQ419409	288498	289080	Cluster1
KQ419409	359246	359389	Cluster5
KQ419409	590238	591435	Cluster1
KQ419031	362119	362166	Cluster2
KQ416220	621970	622106	Cluster1
KQ416220	761062	761145	Cluster1
KQ415854	53468	53528	Cluster10
KQ420080	356853	356988	Cluster5
KQ420080	477105	477159	Cluster10
KQ417836	400659	400779	Cluster3
KQ421181	61622	61690	Cluster1
KQ417722	355754	355801	Cluster1
KQ415998	21658	21743	Cluster5
KQ415998	611367	611408	Cluster4
KQ419456	226989	227073	Cluster7
KQ419456	233916	233970	Cluster7
KQ419456	237860	237935	Cluster1
KQ419456	248355	248400	Cluster6
KQ424157	301965	302041	Cluster5
KQ424157	592473	592867	Cluster5
KQ417192	317377	317525	Cluster7
KQ418375	749715	750669	Cluster1
KQ422050	455562	455729	Cluster6
KQ422050	581191	581312	Cluster5
KQ425611	648561	648852	Cluster5
KQ425611	657755	657961	Cluster1
KQ415727	378890	378950	Cluster8
KQ416827	382944	383474	Cluster5
KQ419538	489970	490231	Cluster4
KQ417604	221828	221913	Cluster1
KQ417604	693903	694064	Cluster5
KQ417604	772393	772478	Cluster1
KQ421221	205531	205717	Cluster5
KQ421221	349562	349624	Cluster6
KQ421221	386123	386247	Cluster1
KQ421221	678442	678504	Cluster3
KQ419886	255007	255111	Cluster1
KQ419754	106833	106982	Cluster2
KQ419754	111877	112031	Cluster5
KQ419754	137721	137875	Cluster5
KQ419754	138376	138591	Cluster8
KQ419754	142708	142862	Cluster5
KQ419754	206431	206635	Cluster5
KQ419754	734660	734870	Cluster5
KQ420714	116405	116579	Cluster2
KQ420714	281312	281580	Cluster5
KQ420714	482667	482780	Cluster2
KQ418320	52942	53100	Cluster5
KQ418320	75308	75457	Cluster1
KQ418320	583805	584057	Cluster5
KQ418320	631267	631342	Cluster1
KQ418320	753520	753612	Cluster5
KQ418187	545793	545921	Cluster2
KQ418187	563964	564294	Cluster5
KQ418187	669702	670113	Cluster5
KQ417780	489230	489291	Cluster2
KQ416772	501502	501577	Cluster9
KQ416772	566693	566739	Cluster1
KQ424055	9457	9573	Cluster1
KQ424055	11788	11904	Cluster1
KQ424055	112779	112858	Cluster9
KQ424055	522829	522885	Cluster4
KQ424055	702014	702115	Cluster5
KQ418160	381904	381948	Cluster6
KQ420123	728759	729005	Cluster5
KQ416379	238425	238524	Cluster8
KQ420388	54830	54906	Cluster5
KQ420388	115422	115694	Cluster5
KQ420388	354239	354383	Cluster1
KQ420016	15188	15355	Cluster4
KQ420016	101096	101159	Cluster3
KQ420016	237243	237297	Cluster3
KQ420016	309912	310207	Cluster5
KQ420016	675502	675682	Cluster1
KQ416491	171451	171515	Cluster1
KQ423250	221871	221932	Cluster10
KQ418241	587767	587841	Cluster1
KQ419577	122765	122889	Cluster1
KQ419577	394469	395758	Cluster5
KQ419577	397111	397544	Cluster5
KQ419577	398071	398205	Cluster8
KQ419577	398723	398857	Cluster5
KQ419577	399383	399542	Cluster5
KQ419577	400278	402026	Cluster5
KQ419577	403185	403512	Cluster5
KQ420761	41403	41536	Cluster5
KQ420761	191905	192044	Cluster5
KQ420761	470844	470885	Cluster5
KQ418333	92837	93073	Cluster5
KQ415686	520137	520295	Cluster5
KQ422711	732801	733267	Cluster5
KQ419982	237766	237898	Cluster4
KQ419982	738841	738986	Cluster5
KQ417010	154160	154232	Cluster3
KQ417238	137468	137541	Cluster8
KQ417238	510926	510994	Cluster1
KQ417288	390767	390844	Cluster4
KQ417288	531511	531562	Cluster2
KQ416644	93322	93391	Cluster9
KQ423259	116551	116600	Cluster2
KQ423259	135255	135303	Cluster1
KQ423259	519035	519171	Cluster5
KQ415693	332844	333431	Cluster5
KQ415693	342891	343032	Cluster5
KQ415693	472505	472659	Cluster5
KQ419326	235867	236462	Cluster5
KQ419326	585707	585815	Cluster5
KQ421526	97925	98124	Cluster3
KQ421526	493339	493623	Cluster1
KQ421526	674979	675040	Cluster1
KQ417237	595508	595566	Cluster10
KQ417492	137072	137120	Cluster1
KQ417492	302196	302273	Cluster8
KQ418367	265896	266656	Cluster5
KQ418367	382140	382195	Cluster7
KQ418367	709776	709898	Cluster5
KQ418367	713008	713162	Cluster5
KQ415861	128230	128357	Cluster1
KQ415861	150486	150565	Cluster5
KQ415861	353592	353637	Cluster6
KQ421824	217890	218043	Cluster5
KQ421824	383863	383949	Cluster5
KQ419808	100639	100722	Cluster1
KQ419808	676279	676384	Cluster1
KQ418719	104924	105272	Cluster2
KQ418719	174844	174904	Cluster3
KQ418719	678676	678737	Cluster5
KQ418719	681033	681077	Cluster5
KQ426360	633111	633525	Cluster8
KQ417211	136919	137073	Cluster5
KQ417211	139018	139692	Cluster5
KQ417211	142898	142996	Cluster5
KQ417211	373491	373595	Cluster5
KQ419324	91319	91442	Cluster1
KQ419324	583804	583859	Cluster3
KQ416088	185111	185204	Cluster1
KQ417294	618702	618795	Cluster5
KQ418364	537830	537877	Cluster1
KQ418364	654255	654330	Cluster8
KQ421724	218163	218211	Cluster5
KQ418296	259338	259401	Cluster3
KQ418296	271054	271117	Cluster6
KQ418296	567310	567354	Cluster1
KQ426791	306693	306970	Cluster5
KQ426791	318560	318809	Cluster8
KQ426791	350194	350473	Cluster8
KQ426791	354570	354699	Cluster5
KQ426791	375117	375388	Cluster3
KQ426791	384177	384241	Cluster5
KQ426791	534324	534365	Cluster6
KQ426791	730586	730639	Cluster1
KQ417459	367397	367452	Cluster2
KQ417459	463404	463497	Cluster5
KQ417459	640804	641657	Cluster5
KQ419003	247841	247937	Cluster1
KQ424450	34831	34889	Cluster10
KQ424450	457099	457173	Cluster3
KQ418904	549511	550321	Cluster4
KQ420958	363926	364193	Cluster5
KQ420958	448944	449381	Cluster2
KQ420958	635704	636143	Cluster5
KQ421836	53099	53172	Cluster1
KQ421836	327013	327149	Cluster5
KQ417910	6539	6606	Cluster5
KQ417910	285668	286039	Cluster1
KQ417910	618140	618202	Cluster3
KQ420085	21014	21405	Cluster5
KQ420085	326701	326745	Cluster5
KQ418919	28381	28447	Cluster3
KQ418919	41706	41773	Cluster10
KQ418919	502158	502355	Cluster5
KQ418919	509824	510256	Cluster8
KQ417482	77431	77511	Cluster5
KQ427263	435178	435266	Cluster1
KQ420268	64187	64439	Cluster5
KQ420268	352634	352699	Cluster5
KQ418310	368646	368705	Cluster3
KQ415845	53884	54033	Cluster5
KQ415845	326107	326152	Cluster3
KQ415845	429698	429807	Cluster4
KQ422223	53077	53119	Cluster9
KQ422223	165230	165277	Cluster9
KQ422223	198633	198738	Cluster1
KQ422223	276622	276728	Cluster5
KQ422223	302551	302618	Cluster1
KQ422223	377785	377826	Cluster6
KQ421620	311580	311629	Cluster1
KQ418200	489213	489267	Cluster8
KQ418200	493522	493589	Cluster5
KQ418200	496644	496685	Cluster8
KQ418200	498570	498611	Cluster8
KQ418200	499466	499507	Cluster8
KQ416908	293134	293208	Cluster3
KQ416908	354811	354910	Cluster1
KQ415924	116433	116942	Cluster3
KQ425531	383562	383623	Cluster3
KQ418193	405704	405755	Cluster1
KQ424993	209429	209478	Cluster5
KQ417495	30673	30806	Cluster1
KQ417495	211637	211691	Cluster6
KQ416495	266592	266783	Cluster5
KQ416495	630999	631439	Cluster3
KQ420146	507218	507664	Cluster1
KQ420146	534343	534476	Cluster6
KQ422351	258297	258371	Cluster1
KQ422351	260705	260780	Cluster7
KQ422351	262141	262215	Cluster1
KQ422351	264477	264551	Cluster7
KQ422351	265237	265306	Cluster7
KQ422351	322787	322880	Cluster1
KQ423217	189956	190022	Cluster1
KQ423217	260728	260803	Cluster1
KQ423217	262931	263585	Cluster5
KQ423217	481042	482005	Cluster5
KQ423217	618055	618165	Cluster5
KQ423217	635980	636300	Cluster5
KQ422187	156629	156675	Cluster6
KQ422187	480626	480754	Cluster2
KQ422187	661887	661969	Cluster2
KQ415875	7331	7414	Cluster5
KQ415875	10341	10573	Cluster5
KQ416731	612420	612585	Cluster8
KQ416731	619039	619166	Cluster8
KQ416731	625775	626292	Cluster5
KQ416731	630945	631443	Cluster8
KQ416731	638061	638659	Cluster5
KQ416731	650998	651041	Cluster8
KQ416731	656919	656978	Cluster8
KQ416731	662957	663779	Cluster8
KQ416731	669253	669702	Cluster5
KQ416731	672976	673019	Cluster8
KQ420593	585136	585183	Cluster7
KQ418536	120263	120371	Cluster2
KQ418536	306500	306546	Cluster1
KQ418536	661809	661977	Cluster5
KQ423675	288960	289077	Cluster1
KQ423675	572489	573093	Cluster6
KQ419735	357837	357884	Cluster4
KQ419376	209986	210035	Cluster3
KQ419376	602775	602874	Cluster8
KQ419175	115477	115541	Cluster5
KQ424353	661686	661787	Cluster5
KQ415762	285	356	Cluster1
KQ415762	605058	605119	Cluster3
KQ416635	504936	505125	Cluster8
KQ420415	110678	110723	Cluster1
KQ423766	12552	12615	Cluster4
KQ417926	332795	332926	Cluster5
KQ417926	688185	688575	Cluster5
KQ415970	120385	120478	Cluster5
KQ415970	300818	300964	Cluster6
KQ416539	140232	140570	Cluster5
KQ416539	239619	240000	Cluster5
KQ416539	313148	313301	Cluster5
KQ421022	33865	33936	Cluster1
KQ415773	84042	84135	Cluster1
KQ416338	474695	474739	Cluster1
KQ416920	187222	187271	Cluster5
KQ415852	628242	628415	Cluster6
KQ415852	635591	635709	Cluster1
KQ419239	457453	457516	Cluster8
KQ419239	553262	553954	Cluster5
KQ418838	539995	540066	Cluster1
KQ418838	543911	543982	Cluster1
KQ418838	545708	545779	Cluster1
KQ418838	652259	652328	Cluster3
KQ418869	161710	161919	Cluster1
KQ420275	325611	325731	Cluster6
KQ420240	509977	510024	Cluster6
KQ420240	549544	549588	Cluster5
KQ420022	511812	512016	Cluster5
KQ420022	512731	513064	Cluster5
KQ423821	266580	266839	Cluster5
KQ421638	421846	421902	Cluster3
KQ421638	492624	493992	Cluster5
KQ421638	494764	496079	Cluster5
KQ421638	496584	497557	Cluster5
KQ418140	333301	333347	Cluster2
KQ418140	406372	406593	Cluster5
KQ426135	255506	255578	Cluster5
KQ426135	366853	366979	Cluster5
KQ419643	299598	299642	Cluster6
KQ417063	601	849	Cluster6
KQ417063	5610	5664	Cluster4
KQ417063	9354	9396	Cluster3
KQ417063	10286	10350	Cluster4
KQ417063	11057	11101	Cluster3
KQ417063	12735	12799	Cluster4
KQ417063	13901	14252	Cluster3
KQ417063	15179	15242	Cluster4
KQ417063	16706	16760	Cluster4
KQ417063	72577	72631	Cluster4
KQ420672	182002	182052	Cluster1
KQ420672	205830	205969	Cluster5
KQ420672	399796	399845	Cluster8
KQ417923	635647	635795	Cluster5
KQ420204	200419	200469	Cluster8
KQ420204	260684	260733	Cluster5
KQ417032	286174	286391	Cluster5
KQ417032	658873	659165	Cluster5
KQ417032	659881	660042	Cluster5
KQ417032	668207	668341	Cluster8
KQ420525	221913	222035	Cluster1
KQ420525	463640	463915	Cluster1
KQ421549	330016	330294	Cluster5
KQ424425	116648	116710	Cluster4
KQ424425	505373	505698	Cluster6
KQ415863	530150	530972	Cluster5
KQ422629	270624	270672	Cluster7
KQ418726	384212	384273	Cluster5
KQ418726	388074	388149	Cluster5
KQ416840	543595	543710	Cluster1
KQ416232	558456	558502	Cluster8
KQ417276	9568	9686	Cluster5
KQ425160	386933	387005	Cluster8
KQ415902	385576	385941	Cluster1
KQ418926	54724	54781	Cluster1
KQ418926	193899	193974	Cluster1
KQ418789	634027	634096	Cluster2
KQ418789	653997	654084	Cluster1
KQ416259	251397	251444	Cluster2
KQ419994	460722	460871	Cluster5
KQ418936	477451	477567	Cluster5
KQ418936	479206	480013	Cluster5
KQ417719	4462	4630	Cluster6
KQ417719	264844	265602	Cluster5
KQ422788	16232	16469	Cluster1
KQ427949	4692	5137	Cluster2
KQ427949	11283	11489	Cluster8
KQ427949	16531	17460	Cluster2
KQ427949	344468	344531	Cluster8
KQ427949	352922	353283	Cluster2
KQ421010	151600	151963	Cluster5
KQ416027	301062	301128	Cluster5
KQ416027	494534	494583	Cluster6
KQ416466	103876	103930	Cluster1
KQ416466	368591	368715	Cluster3
KQ417795	111511	111596	Cluster1
KQ418729	99048	99349	Cluster5
KQ417370	3958	4420	Cluster8
KQ417370	22127	22502	Cluster8
KQ417370	45794	46159	Cluster8
KQ417370	62975	63682	Cluster8
KQ417370	78564	79140	Cluster8
KQ417370	83510	83706	Cluster8
KQ417370	90404	90737	Cluster8
KQ417370	94562	95189	Cluster1
KQ417370	96495	96654	Cluster8
KQ417370	101419	101822	Cluster5
KQ417370	506270	507122	Cluster5
KQ417370	517580	517903	Cluster8
KQ417370	532118	532255	Cluster5
KQ417370	538799	539624	Cluster8
KQ417370	542730	543000	Cluster8
KQ417370	550269	550509	Cluster8
KQ417370	554869	555065	Cluster5
KQ417370	560363	560820	Cluster8
KQ417370	596789	597164	Cluster8
KQ417370	606435	606594	Cluster2
KQ417370	627604	627854	Cluster8
KQ417892	108269	108316	Cluster2
KQ417892	210022	210427	Cluster5
KQ417892	521139	521215	Cluster5
KQ418168	212027	212232	Cluster5
KQ418168	311110	311649	Cluster5
KQ418168	313086	313878	Cluster5
KQ416579	211430	211631	Cluster1
KQ416579	598865	598911	Cluster2
KQ423422	279974	280042	Cluster3
KQ420193	457394	458063	Cluster5
KQ420193	503101	503211	Cluster6
KQ417318	244046	244142	Cluster5
KQ417318	426271	426471	Cluster5
KQ417318	525097	525467	Cluster8
KQ417318	574903	575080	Cluster5
KQ427833	475282	475735	Cluster5
KQ417701	562784	563043	Cluster5
KQ427464	26863	26950	Cluster1
KQ427464	211708	211763	Cluster1
KQ417948	307481	307630	Cluster2
KQ418721	232865	233010	Cluster5
KQ416390	235130	235176	Cluster10
KQ418873	169441	170162	Cluster5
KQ418873	180046	181083	Cluster8
KQ418873	379689	379849	Cluster5
KQ420023	406959	407010	Cluster1
KQ416353	211521	211673	Cluster1
KQ416353	409587	409657	Cluster3
KQ416272	545646	545713	Cluster5
KQ419280	71546	71599	Cluster3
KQ419280	101465	101526	Cluster5
KQ419280	512251	512315	Cluster1
KQ416205	467375	467477	Cluster5
KQ416205	638104	638146	Cluster1
KQ421206	606206	606322	Cluster2
KQ420477	587962	588392	Cluster5
KQ420477	589042	589465	Cluster5
KQ415769	307623	307733	Cluster5
KQ415769	633877	633930	Cluster4
KQ425121	4203	4364	Cluster5
KQ420079	336747	337432	Cluster1
KQ416167	640071	640113	Cluster1
KQ418760	162315	162479	Cluster1
KQ418760	382958	383430	Cluster1
KQ422903	464392	464527	Cluster1
KQ416032	117994	118187	Cluster6
KQ416032	307672	307721	Cluster1
KQ420439	194790	194967	Cluster9
KQ420439	569689	570011	Cluster1
KQ416947	533018	533271	Cluster1
KQ421681	241254	241363	Cluster8
KQ421681	435233	435387	Cluster1
KQ415895	31916	31962	Cluster2
KQ415895	155266	155310	Cluster6
KQ419009	250636	250868	Cluster4
KQ419009	252707	252754	Cluster8
KQ424814	52832	53202	Cluster5
KQ424814	490175	490225	Cluster1
KQ424814	519766	519974	Cluster5
KQ424814	631205	631297	Cluster5
KQ418693	103138	103277	Cluster5
KQ418693	351132	351210	Cluster3
KQ418693	351963	352007	Cluster8
KQ418693	363426	363531	Cluster5
KQ418693	382965	383791	Cluster8
KQ418693	398765	398878	Cluster8
KQ418693	438474	439090	Cluster8
KQ418693	462054	462839	Cluster8
KQ418693	612225	612866	Cluster8
KQ421764	42649	42731	Cluster8
KQ416751	51544	51643	Cluster8
KQ417118	148488	148560	Cluster5
KQ417118	374231	374285	Cluster4
KQ419615	57336	57407	Cluster5
KQ417245	363826	363868	Cluster8
KQ417245	420083	420353	Cluster4
KQ421946	238584	238928	Cluster5
KQ421946	282571	282701	Cluster2
KQ417793	114354	114429	Cluster1
KQ424932	290011	290147	Cluster5
KQ422021	465022	465126	Cluster6
KQ422021	565236	565954	Cluster5
KQ422021	568910	569029	Cluster5
KQ422021	624197	624272	Cluster5
KQ416784	83696	83794	Cluster1
KQ416193	64273	66287	Cluster8
KQ416193	66902	67496	Cluster6
KQ416193	497796	498032	Cluster5
KQ422501	307081	307124	Cluster4
KQ417240	459231	459273	Cluster8
KQ418982	180608	180678	Cluster6
KQ419831	389945	390177	Cluster8
KQ419831	439599	439715	Cluster5
KQ417798	597095	597428	Cluster5
KQ417305	403446	403665	Cluster1
KQ417305	518576	518778	Cluster5
KQ426456	214802	214863	Cluster3
KQ426456	565288	565398	Cluster5
KQ426456	593765	593911	Cluster1
KQ418232	490505	490636	Cluster4
KQ416555	396806	396858	Cluster1
KQ415994	155672	155924	Cluster6
KQ415994	353954	354081	Cluster6
KQ417149	335562	335617	Cluster8
KQ417149	524874	524926	Cluster4
KQ417207	336726	336809	Cluster6
KQ417371	177321	177547	Cluster5
KQ417371	210441	210494	Cluster1
KQ417371	354298	354495	Cluster5
KQ417371	407484	407574	Cluster1
KQ416102	93418	93742	Cluster4
KQ416102	172318	172553	Cluster7
KQ416102	234478	234524	Cluster2
KQ416102	596008	596073	Cluster1
KQ416102	603613	603687	Cluster1
KQ416102	605402	605466	Cluster1
KQ416102	615520	615594	Cluster1
KQ423633	55941	55982	Cluster5
KQ416246	37764	37835	Cluster1
KQ416246	70286	70358	Cluster5
KQ416872	129065	129128	Cluster1
KQ416872	275711	275793	Cluster7
KQ419080	407047	407161	Cluster8
KQ415791	74770	74971	Cluster8
KQ415791	104881	105342	Cluster4
KQ415791	243501	243610	Cluster6
KQ416723	191218	191394	Cluster1
KQ415781	92671	92727	Cluster1
KQ415781	378433	378714	Cluster1
KQ415781	594789	594929	Cluster3
KQ418012	175462	175519	Cluster3
KQ429096	101114	101206	Cluster5
KQ429096	404306	404417	Cluster5
KQ416716	160244	160372	Cluster1
KQ422920	300876	300947	Cluster1
KQ422920	321848	321923	Cluster5
KQ422920	322953	323801	Cluster5
KQ422889	27167	27238	Cluster3
KQ422889	95847	95905	Cluster3
KQ426126	171479	171548	Cluster3
KQ426126	175293	175359	Cluster3
KQ426126	177359	177425	Cluster3
KQ426126	178165	178235	Cluster3
KQ426126	179709	179779	Cluster3
KQ426126	180585	180655	Cluster3
KQ426126	200607	200674	Cluster3
KQ426126	222730	222794	Cluster3
KQ426126	226409	226476	Cluster3
KQ426126	237847	237908	Cluster3
KQ416953	94282	94670	Cluster1
KQ416953	266760	266808	Cluster10
KQ418590	365158	365199	Cluster5
KQ425062	7604	7990	Cluster6
KQ425062	39998	40346	Cluster5
KQ425062	239117	239316	Cluster1
KQ425062	588219	588288	Cluster1
KQ425062	592609	592680	Cluster1
KQ425062	596088	596159	Cluster1
KQ425062	597668	597739	Cluster1
KQ425062	599468	599865	Cluster4
KQ425062	602998	603069	Cluster1
KQ419478	82606	82702	Cluster5
KQ419478	579181	579368	Cluster5
KQ419478	580262	580579	Cluster5
KQ419478	581314	581420	Cluster8
KQ431332	32619	32914	Cluster5
KQ431332	389089	389275	Cluster5
KQ418859	27990	28058	Cluster1
KQ417812	360165	360213	Cluster1
KQ420194	80062	80123	Cluster4
KQ420194	601547	601953	Cluster5
KQ417395	183495	183956	Cluster5
KQ417395	586836	586962	Cluster5
KQ422016	157850	158065	Cluster8
KQ422016	419097	419163	Cluster1
KQ416523	514448	514511	Cluster5
KQ417345	130783	131019	Cluster5
KQ417345	574544	574675	Cluster5
KQ418022	496001	496557	Cluster4
KQ418022	588439	588646	Cluster5
KQ416526	214027	214210	Cluster1
KQ421902	20954	21106	Cluster5
KQ421902	416412	416453	Cluster5
KQ421902	417518	417867	Cluster5
KQ418900	124815	124914	Cluster1
KQ418900	552026	552271	Cluster5
KQ418900	587415	588308	Cluster8
KQ424142	275900	276416	Cluster1
KQ421082	166511	166787	Cluster5
KQ418940	111602	111656	Cluster1
KQ418940	187472	187544	Cluster1
KQ418044	192595	192732	Cluster5
KQ418044	313458	313527	Cluster8
KQ418044	501523	501588	Cluster1
KQ422166	220636	220756	Cluster5
KQ422166	540642	541357	Cluster5
KQ422166	576007	576499	Cluster5
KQ425134	275184	275249	Cluster5
KQ418856	180649	180896	Cluster5
KQ422582	65861	65912	Cluster4
KQ416878	280996	281089	Cluster1
KQ416239	470701	470874	Cluster3
KQ418188	99770	99830	Cluster6
KQ418188	167149	167346	Cluster7
KQ418188	347834	347894	Cluster6
KQ418188	375330	375447	Cluster5
KQ416464	535800	536025	Cluster5
KQ418545	92534	92643	Cluster8
KQ418545	171679	171772	Cluster5
KQ416575	331490	331589	Cluster8
KQ422355	573755	573796	Cluster8
KQ423260	494890	495092	Cluster5
KQ417274	396714	396767	Cluster1
KQ417274	397363	397502	Cluster5
KQ417274	451850	451931	Cluster4
KQ417361	83078	83123	Cluster3
KQ416790	288446	288739	Cluster1
KQ416493	273391	273527	Cluster6
KQ416493	569571	569985	Cluster5
KQ416493	571175	571235	Cluster8
KQ418312	275414	276072	Cluster1
KQ417584	344679	344754	Cluster5
KQ418512	174282	174602	Cluster5
KQ418512	507879	507941	Cluster1
KQ419473	111947	112109	Cluster5
KQ419473	114876	115493	Cluster8
KQ419672	178122	178513	Cluster5
KQ419672	262878	262987	Cluster8
KQ419672	290301	290411	Cluster5
KQ419672	435060	435225	Cluster5
KQ419672	437593	437905	Cluster8
KQ419672	531228	531356	Cluster5
KQ416477	398	817	Cluster5
KQ421371	378114	378254	Cluster5
KQ416080	343291	343575	Cluster3
KQ416080	480939	481101	Cluster1
KQ417688	52327	52632	Cluster5
KQ417688	510478	510708	Cluster1
KQ417688	547456	547585	Cluster5
KQ416404	230945	230992	Cluster8
KQ416404	509633	509864	Cluster6
KQ417660	412125	412279	Cluster5
KQ416971	45157	45213	Cluster3
KQ417831	451580	452043	Cluster3
KQ417831	482100	482428	Cluster6
KQ417726	40028	40225	Cluster5
KQ417292	78742	79134	Cluster5
KQ419786	93073	93143	Cluster2
KQ419786	368478	368672	Cluster1
KQ420004	360696	360769	Cluster1
KQ420004	564538	564751	Cluster6
KQ416581	249346	249588	Cluster1
KQ416581	428860	429005	Cluster5
KQ423827	552804	553136	Cluster1
KQ416487	93557	93788	Cluster1
KQ416487	135729	137273	Cluster5
KQ416487	330432	330539	Cluster6
KQ416487	391532	391751	Cluster5
KQ419491	157643	157890	Cluster8
KQ426865	44141	44387	Cluster5
KQ426865	136052	137296	Cluster5
KQ415784	225063	225633	Cluster5
KQ418543	270176	270224	Cluster5
KQ417284	38479	38726	Cluster5
KQ417284	173668	173744	Cluster3
KQ417284	217410	217645	Cluster1
KQ417284	272505	272687	Cluster6
KQ417284	279119	279197	Cluster3
KQ418849	215735	215826	Cluster5
KQ418849	514864	515292	Cluster5
KQ418849	518896	519050	Cluster5
KQ418059	321236	321315	Cluster3
KQ416350	99319	99479	Cluster3
KQ415764	459586	459840	Cluster5
KQ420701	559590	559647	Cluster1
KQ418908	94339	94389	Cluster6
KQ418908	95757	95816	Cluster1
KQ418908	392189	392377	Cluster8
KQ418908	398876	398997	Cluster6
KQ421718	100626	100695	Cluster3
KQ415745	258	329	Cluster5
KQ415745	250739	251221	Cluster5
KQ422894	332845	332919	Cluster1
KQ422894	512750	512853	Cluster1
KQ416209	33675	33721	Cluster8
KQ416209	64979	65931	Cluster5
KQ417143	30500	30738	Cluster1
KQ417143	39331	39499	Cluster5
KQ417143	41457	41672	Cluster8
KQ417143	67837	68551	Cluster8
KQ417143	92720	92935	Cluster9
KQ417143	213699	213853	Cluster5
KQ430572	255561	255615	Cluster9
KQ420096	101518	102047	Cluster6
KQ420096	225380	225523	Cluster5
KQ420096	399458	399541	Cluster6
KQ422411	82625	82693	Cluster10
KQ417783	318226	318519	Cluster5
KQ416641	135152	135502	Cluster8
KQ416641	136293	136688	Cluster5
KQ425002	435796	435937	Cluster5
KQ422680	246594	246723	Cluster5
KQ421656	518880	518975	Cluster5
KQ423001	392247	392314	Cluster5
KQ416171	182253	182340	Cluster3
KQ415672	323863	323961	Cluster5
KQ415672	324923	325332	Cluster8
KQ416879	532315	532438	Cluster1
KQ416879	534500	534612	Cluster1
KQ418683	52000	52233	Cluster5
KQ418683	303144	303840	Cluster5
KQ418530	255678	256074	Cluster3
KQ421411	157009	157136	Cluster5
KQ421411	212966	213015	Cluster5
KQ421411	280639	280870	Cluster8
KQ421411	406893	407096	Cluster5
KQ418642	193040	193086	Cluster2
KQ422019	470330	470380	Cluster10
KQ421328	261088	261204	Cluster1
KQ419056	149066	149128	Cluster7
KQ416225	987	1173	Cluster8
KQ416225	1939	2552	Cluster8
KQ416225	20760	20991	Cluster8
KQ416225	32313	32483	Cluster5
KQ416225	43329	43612	Cluster5
KQ416225	48843	49459	Cluster8
KQ416225	54711	55530	Cluster8
KQ416225	61904	61948	Cluster5
KQ416225	62648	62726	Cluster5
KQ416225	91153	91223	Cluster5
KQ416225	117299	117609	Cluster5
KQ416225	118169	118675	Cluster8
KQ416225	119858	120222	Cluster8
KQ416225	329730	329783	Cluster3
KQ420265	173620	173663	Cluster6
KQ420265	224325	224366	Cluster5
KQ420265	537671	537749	Cluster5
KQ425692	2100	2166	Cluster2
KQ425692	3087	3321	Cluster2
KQ425692	13446	13511	Cluster2
KQ425692	503578	503741	Cluster1
KQ416040	128052	128184	Cluster5
KQ416040	316680	316755	Cluster7
KQ416415	503562	503635	Cluster4
KQ424859	32700	32925	Cluster5
KQ416152	478864	479372	Cluster3
KQ416955	465311	465782	Cluster5
KQ424657	42627	42746	Cluster2
KQ424657	468751	468795	Cluster6
KQ422212	210563	210611	Cluster8
KQ422212	322423	322546	Cluster5
KQ419838	13902	14011	Cluster8
KQ419838	302050	302132	Cluster7
KQ419838	420939	421189	Cluster5
KQ417904	2064	2163	Cluster8
KQ416654	545244	545341	Cluster5
KQ421808	501875	502225	Cluster8
KQ417878	50575	50668	Cluster5
KQ421039	346158	346246	Cluster1
KQ417100	1690	1735	Cluster1
KQ417100	231404	231474	Cluster3
KQ428735	60612	60951	Cluster6
KQ428735	321441	321549	Cluster1
KQ421068	295345	295627	Cluster1
KQ420941	286838	287367	Cluster5
KQ416430	13141	13290	Cluster8
KQ416430	265243	265312	Cluster5
KQ416430	273732	274088	Cluster5
KQ416430	283302	283476	Cluster5
KQ416430	291067	291890	Cluster5
KQ418949	209416	209482	Cluster1
KQ418949	502055	502111	Cluster3
KQ420673	464051	464107	Cluster1
KQ418063	454076	454118	Cluster8
KQ421879	201876	201924	Cluster5
KQ419874	500693	500734	Cluster3
KQ418523	126298	126340	Cluster8
KQ419223	90986	91403	Cluster5
KQ419223	431173	431333	Cluster1
KQ419223	466131	466234	Cluster1
KQ419223	508088	508162	Cluster1
KQ419223	534954	535018	Cluster1
KQ419661	265637	265749	Cluster7
KQ419661	452085	452217	Cluster4
KQ419241	502427	502496	Cluster5
KQ419660	104970	105499	Cluster1
KQ422677	334109	334171	Cluster10
KQ416708	473579	474135	Cluster5
KQ419216	402	764	Cluster8
KQ419216	10412	10621	Cluster8
KQ419216	31943	32471	Cluster8
KQ419216	39276	39516	Cluster8
KQ419216	41696	41845	Cluster5
KQ419216	57359	57600	Cluster5
KQ419216	68970	69457	Cluster8
KQ419216	113436	114330	Cluster5
KQ419216	133121	133286	Cluster8
KQ419216	143962	144323	Cluster8
KQ419216	150901	151223	Cluster8
KQ419216	171513	171932	Cluster5
KQ416378	398145	399403	Cluster8
KQ418042	10145	10283	Cluster5
KQ418042	151157	151237	Cluster5
KQ418042	449906	450214	Cluster8
KQ425361	26868	27332	Cluster5
KQ419439	584	629	Cluster1
KQ418496	294967	295065	Cluster2
KQ418445	175516	175563	Cluster1
KQ417658	286183	286452	Cluster5
KQ418054	110277	110323	Cluster7
KQ421218	497514	497715	Cluster1
KQ427132	34852	34905	Cluster7
KQ418495	426647	426713	Cluster5
KQ415882	72095	72255	Cluster5
KQ415882	267321	267380	Cluster3
KQ424812	418018	418218	Cluster5
KQ424812	432497	432606	Cluster1
KQ416516	503631	503921	Cluster5
KQ420840	120747	121180	Cluster4
KQ423016	92659	92812	Cluster1
KQ416476	179339	179439	Cluster1
KQ419232	39269	39409	Cluster5
KQ420223	217156	217326	Cluster5
KQ420223	293046	293156	Cluster3
KQ417261	78185	78846	Cluster1
KQ417261	143740	144211	Cluster9
KQ417261	162319	162419	Cluster6
KQ417261	263088	263181	Cluster5
KQ421839	55676	55942	Cluster5
KQ421839	450437	450480	Cluster6
KQ416198	39336	39598	Cluster5
KQ416198	498750	498836	Cluster5
KQ418433	465062	465181	Cluster1
KQ427644	258298	258634	Cluster5
KQ417725	24431	24498	Cluster4
KQ417725	463851	464469	Cluster8
KQ417725	491411	492112	Cluster8
KQ417725	499329	499441	Cluster1
KQ417725	507174	507997	Cluster8
KQ417374	338451	338867	Cluster1
KQ418223	389505	389623	Cluster1
KQ421936	229269	229531	Cluster1
KQ421936	436889	437074	Cluster1
KQ418003	312386	312773	Cluster5
KQ420157	167057	167176	Cluster5
KQ417608	351887	351970	Cluster5
KQ426259	502845	502889	Cluster1
KQ417706	204516	204777	Cluster6
KQ417706	345266	345695	Cluster5
KQ417706	346251	346676	Cluster5
KQ421079	133166	133358	Cluster5
KQ421079	354658	355118	Cluster8
KQ415898	338590	338658	Cluster4
KQ415898	484640	484795	Cluster1
KQ416305	212459	212514	Cluster6
KQ415804	215079	215154	Cluster5
KQ418975	118538	118671	Cluster5
KQ422765	466628	466692	Cluster8
KQ419215	359750	359937	Cluster5
KQ419215	446338	446556	Cluster1
KQ418459	196165	196606	Cluster8
KQ416732	333349	333656	Cluster4
KQ419133	14291	14521	Cluster5
KQ419133	21524	21701	Cluster5
KQ419133	380169	380287	Cluster1
KQ419133	417806	418008	Cluster5
KQ417648	459980	460106	Cluster5
KQ423542	413300	413503	Cluster5
KQ417802	450630	450766	Cluster5
KQ427521	151705	152501	Cluster5
KQ422129	175560	175688	Cluster5
KQ419318	120231	120526	Cluster4
KQ416380	219896	219986	Cluster5
KQ416380	239705	240013	Cluster5
KQ421505	467263	467328	Cluster10
KQ418293	4024	4070	Cluster8
KQ418293	5475	5824	Cluster5
KQ428349	396394	396463	Cluster1
KQ428349	429927	430028	Cluster5
KQ428349	435305	435406	Cluster5
KQ418829	468871	469095	Cluster1
KQ418569	136665	136902	Cluster1
KQ418393	238185	239362	Cluster5
KQ425779	468798	468839	Cluster5
KQ423555	383647	383703	Cluster1
KQ416698	1669	1716	Cluster2
KQ416698	27749	27851	Cluster6
KQ422281	416220	416421	Cluster5
KQ415873	272841	273275	Cluster5
KQ415873	465236	465381	Cluster5
KQ421516	157637	157945	Cluster5
KQ419093	11246	11324	Cluster6
KQ419093	183375	183420	Cluster1
KQ419093	327046	327146	Cluster1
KQ415904	337426	337471	Cluster9
KQ416445	33287	33451	Cluster1
KQ425239	310018	310880	Cluster5
KQ421860	382744	382807	Cluster1
KQ417887	31414	31765	Cluster1
KQ418506	368221	368389	Cluster5
KQ418506	369298	369662	Cluster5
KQ418506	451079	451181	Cluster6
KQ417215	215787	215853	Cluster10
KQ416745	335056	335253	Cluster5
KQ422062	285939	286015	Cluster8
KQ422062	287088	287164	Cluster8
KQ422062	287741	287817	Cluster8
KQ422062	292935	293314	Cluster8
KQ422062	297371	298302	Cluster5
KQ419088	12719	12812	Cluster5
KQ419088	156099	156397	Cluster1
KQ417891	68479	68565	Cluster5
KQ416926	471727	471803	Cluster5
KQ417826	104909	105061	Cluster3
KQ417826	313004	313101	Cluster3
KQ416376	467112	467328	Cluster5
KQ416254	391586	391739	Cluster5
KQ418771	103579	103641	Cluster3
KQ418771	213939	214048	Cluster8
KQ415753	88197	88245	Cluster3
KQ420778	2068	2482	Cluster5
KQ420778	205693	206948	Cluster5
KQ420778	392038	392131	Cluster5
KQ423536	438519	438673	Cluster5
KQ423536	467152	467225	Cluster10
KQ418254	8766	8820	Cluster7
KQ422527	82310	82678	Cluster1
KQ417703	451813	451868	Cluster10
KQ415782	93621	93875	Cluster1
KQ420444	339560	342380	Cluster8
KQ420444	394016	394227	Cluster5
KQ420444	409612	410094	Cluster5
KQ418954	438160	438399	Cluster5
KQ418073	413941	414012	Cluster6
KQ417184	348680	349063	Cluster5
KQ424262	341447	341543	Cluster4
KQ417458	192977	193347	Cluster5
KQ420695	225322	225923	Cluster5
KQ421478	14115	14372	Cluster9
KQ421478	15716	15825	Cluster4
KQ415814	479853	480599	Cluster5
KQ420966	163389	163482	Cluster5
KQ415910	459489	459639	Cluster4
KQ416585	423852	423901	Cluster2
KQ426596	101003	101045	Cluster3
KQ420490	310637	311104	Cluster5
KQ419220	259247	259346	Cluster8
KQ419220	300434	300550	Cluster5
KQ420047	144519	144609	Cluster5
KQ425104	93136	93689	Cluster1
KQ417572	77301	77347	Cluster2
KQ423295	42408	42525	Cluster5
KQ422233	240553	240613	Cluster6
KQ422233	315234	315287	Cluster3
KQ418355	123879	124050	Cluster5
KQ418355	389254	389321	Cluster6
KQ418355	394248	394339	Cluster1
KQ415993	357300	357385	Cluster9
KQ420503	216305	216467	Cluster1
KQ420065	119132	119351	Cluster5
KQ420065	121733	121812	Cluster5
KQ420065	130305	130669	Cluster8
KQ420065	219303	219356	Cluster3
KQ420065	296807	296961	Cluster5
KQ420065	297509	297721	Cluster5
KQ420065	298526	298666	Cluster5
KQ420065	302006	302367	Cluster5
KQ415930	350718	352282	Cluster5
KQ415930	353474	354020	Cluster5
KQ415930	414424	414489	Cluster5
KQ415930	417290	417418	Cluster5
KQ415930	466104	466180	Cluster5
KQ424015	408397	408660	Cluster8
KQ416808	44063	44170	Cluster1
KQ416123	160110	160254	Cluster5
KQ423744	369950	370010	Cluster8
KQ424867	109059	109528	Cluster5
KQ424867	112942	113235	Cluster5
KQ424867	114565	115092	Cluster5
KQ420450	168937	169111	Cluster10
KQ418803	69480	69718	Cluster8
KQ418803	70223	70748	Cluster5
KQ418803	384483	384755	Cluster8
KQ418420	78695	78914	Cluster5
KQ422556	162161	162340	Cluster1
KQ417316	458517	458883	Cluster1
KQ423531	219544	219816	Cluster5
KQ423531	222266	222329	Cluster1
KQ423531	344082	344131	Cluster9
KQ421034	358683	358773	Cluster5
KQ421034	369402	369868	Cluster1
KQ426130	163212	163793	Cluster1
KQ424219	275296	275364	Cluster1
KQ424219	360951	361070	Cluster1
KQ424219	437152	437238	Cluster5
KQ419957	453272	453321	Cluster5
KQ416226	55160	55329	Cluster5
KQ423220	184103	184268	Cluster1
KQ420656	67005	67065	Cluster4
KQ417110	180895	181035	Cluster1
KQ418131	116824	117117	Cluster5
KQ415979	124196	124432	Cluster5
KQ415979	460075	460219	Cluster6
KQ422290	92726	92985	Cluster5
KQ417693	68218	68274	Cluster1
KQ422993	386203	386443	Cluster5
KQ418734	59686	59772	Cluster5
KQ415786	81122	81327	Cluster7
KQ420928	145756	145813	Cluster6
[truncated: 3,735 more rows]
