# Supplementary material for: Implications of Endogenous Small Regulatory RNAs on Gene Silencing in Mollusks
Source: bioRxiv. 2025 May 23:2025.05.19.654968. Preprint. [Version 1] doi: 10.1101/2025.05.19.654968 (PMC12139959; doi:10.1101/2025.05.19.654968)
Supplement: Supplement 1 [file media-1.zip › SupFile16_dmem_smallRNA_loci.txt]

	cluster
2L	12	5737	Cluster1
2L	47549	49600	Cluster2
2L	50171	52156	Cluster2
2L	64333	64878	Cluster2
2L	243054	243118	Cluster3
2L	347977	355135	Cluster2
2L	359583	365865	Cluster4
2L	420509	420698	Cluster5
2L	770587	772118	Cluster1
2L	783089	784266	Cluster4
2L	857554	857619	Cluster5
2L	901489	901647	Cluster6
2L	1220415	1227555	Cluster2
2L	1301822	1302246	Cluster1
2L	1679263	1686402	Cluster2
2L	1711414	1711644	Cluster2
2L	1801276	1806759	Cluster1
2L	1938085	1938159	Cluster1
2L	2009154	2009609	Cluster4
2L	2010642	2010940	Cluster4
2L	2013178	2013250	Cluster4
2L	2031691	2031765	Cluster1
2L	2112177	2119676	Cluster2
2L	2294418	2298961	Cluster2
2L	2459920	2460044	Cluster6
2L	2462592	2462689	Cluster6
2L	2493995	2494337	Cluster1
2L	2565998	2571204	Cluster2
2L	2661586	2662812	Cluster1
2L	2773058	2778776	Cluster2
2L	2933371	2933496	Cluster1
2L	2934546	2935052	Cluster2
2L	3046768	3046881	Cluster5
2L	3048708	3048815	Cluster4
2L	3073368	3077909	Cluster2
2L	3169581	3169660	Cluster3
2L	3172999	3173084	Cluster3
2L	3202802	3210078	Cluster2
2L	3251551	3251670	Cluster1
2L	3252612	3258774	Cluster1
2L	3650124	3654665	Cluster2
2L	3767620	3767688	Cluster1
2L	4066985	4068213	Cluster7
2L	4181408	4183174	Cluster2
2L	4183707	4183890	Cluster1
2L	4228061	4228386	Cluster1
2L	4457254	4457846	Cluster4
2L	4601778	4602113	Cluster1
2L	4602671	4609055	Cluster2
2L	4661889	4669306	Cluster2
2L	4918595	4920580	Cluster2
2L	4921151	4923202	Cluster2
2L	5040327	5040496	Cluster5
2L	5166139	5167665	Cluster6
2L	5170209	5172350	Cluster6
2L	5181778	5183183	Cluster6
2L	5240765	5241177	Cluster7
2L	5243501	5243982	Cluster5
2L	5640956	5641340	Cluster5
2L	5642004	5642187	Cluster5
2L	5957272	5957611	Cluster1
2L	5959753	5960028	Cluster1
2L	6101398	6101478	Cluster1
2L	6363215	6363398	Cluster1
2L	6363931	6365987	Cluster2
2L	6799743	6800061	Cluster7
2L	6878266	6882689	Cluster2
2L	6927181	6927240	Cluster6
2L	6991520	6996958	Cluster1
2L	6997840	6998541	Cluster2
2L	7425813	7426042	Cluster3
2L	7548217	7549787	Cluster2
2L	7550320	7550503	Cluster1
2L	7711475	7711663	Cluster6
2L	7872848	7872922	Cluster1
2L	7959517	7960432	Cluster2
2L	7977539	7983653	Cluster2
2L	8013950	8020342	Cluster2
2L	8042188	8042350	Cluster2
2L	8290725	8290799	Cluster4
2L	8389769	8389822	Cluster1
2L	8481776	8482155	Cluster7
2L	8485876	8485917	Cluster7
2L	8541548	8541835	Cluster7
2L	8570887	8570963	Cluster6
2L	8594918	8601110	Cluster2
2L	8620027	8620102	Cluster7
2L	8679115	8679190	Cluster7
2L	8683450	8683877	Cluster7
2L	8723266	8723508	Cluster1
2L	8724800	8725318	Cluster3
2L	8726281	8727962	Cluster1
2L	8728714	8729411	Cluster1
2L	8730085	8731411	Cluster1
2L	9221265	9222749	Cluster2
2L	9236520	9236562	Cluster4
2L	9393934	9395919	Cluster2
2L	9788853	9789194	Cluster5
2L	9789931	9790267	Cluster5
2L	9893945	9894906	Cluster6
2L	9931406	9931998	Cluster2
2L	9973787	9974488	Cluster2
2L	9975370	9980808	Cluster1
2L	10138236	10143382	Cluster1
2L	10156413	10163555	Cluster2
2L	10234263	10234316	Cluster4
2L	10592906	10600405	Cluster2
2L	10862926	10864435	Cluster1
2L	10877003	10883197	Cluster2
2L	11002837	11003065	Cluster1
2L	11217257	11218744	Cluster2
2L	11315304	11317605	Cluster1
2L	11540709	11541040	Cluster1
2L	11541966	11544175	Cluster2
2L	11544753	11547879	Cluster7
2L	11564013	11568555	Cluster2
2L	11614253	11615497	Cluster2
2L	11713793	11720935	Cluster2
2L	11897184	11899973	Cluster1
2L	11953423	11953487	Cluster3
2L	12045614	12045821	Cluster4
2L	12067790	12073980	Cluster2
2L	12096154	12096207	Cluster2
2L	12558408	12563847	Cluster1
2L	12564737	12565439	Cluster2
2L	12731124	12731579	Cluster1
2L	12742460	12743765	Cluster2
2L	12783017	12788586	Cluster2
2L	12862037	12862650	Cluster1
2L	12894360	12894973	Cluster1
2L	12933941	12941082	Cluster2
2L	13036301	13036426	Cluster2
2L	13211923	13212106	Cluster4
2L	13215848	13216031	Cluster4
2L	13242156	13244965	Cluster2
2L	13405704	13407191	Cluster2
2L	13411176	13411360	Cluster1
2L	13450678	13456235	Cluster2
2L	13481879	13482016	Cluster2
2L	13522343	13526443	Cluster1
2L	13527018	13527524	Cluster7
2L	13560514	13560968	Cluster1
2L	13599282	13600354	Cluster1
2L	14010562	14010636	Cluster4
2L	14466100	14467342	Cluster1
2L	14495873	14495949	Cluster1
2L	14518090	14518691	Cluster1
2L	14530542	14531244	Cluster1
2L	14598854	14599746	Cluster1
2L	14804256	14808797	Cluster2
2L	14984548	14991965	Cluster2
2L	15072537	15072928	Cluster1
2L	15132303	15132389	Cluster7
2L	15446337	15453480	Cluster2
2L	15586870	15593060	Cluster2
2L	15653669	15654282	Cluster1
2L	15684440	15686547	Cluster2
2L	15687266	15687879	Cluster1
2L	15719437	15721544	Cluster2
2L	15722263	15726409	Cluster2
2L	15751575	15751675	Cluster2
2L	15827010	15828955	Cluster7
2L	15839008	15839621	Cluster1
2L	15956366	15957487	Cluster1
2L	16141499	16146044	Cluster2
2L	16154190	16160380	Cluster2
2L	16512024	16512725	Cluster2
2L	16513602	16519040	Cluster1
2L	16679185	16679585	Cluster5
2L	16697935	16698820	Cluster5
2L	16855673	16856155	Cluster1
2L	16858939	16859308	Cluster1
2L	16958166	16959652	Cluster2
2L	17144394	17151899	Cluster2
2L	17199724	17200337	Cluster1
2L	17277504	17277958	Cluster1
2L	17687551	17688007	Cluster1
2L	17728188	17728801	Cluster1
2L	17820298	17824841	Cluster2
2L	17912029	17912155	Cluster1
2L	17913205	17913711	Cluster2
2L	17952511	17953124	Cluster1
2L	18408079	18409564	Cluster2
2L	18471444	18471505	Cluster5
2L	18472043	18472403	Cluster5
2L	18636903	18638390	Cluster2
2L	18689085	18689172	Cluster1
2L	19076276	19076608	Cluster2
2L	19147830	19154003	Cluster2
2L	19345069	19346556	Cluster2
2L	19347774	19354920	Cluster2
2L	19399668	19400120	Cluster2
2L	19466825	19466925	Cluster1
2L	19569492	19570256	Cluster3
2L	19620168	19620687	Cluster1
2L	19657689	19665192	Cluster2
2L	19668467	19669954	Cluster2
2L	19738027	19740350	Cluster1
2L	19761357	19761431	Cluster5
2L	19810756	19810876	Cluster4
2L	19811995	19812066	Cluster2
2L	19812655	19812837	Cluster4
2L	19815612	19815795	Cluster4
2L	19816420	19816491	Cluster2
2L	19961347	19961390	Cluster5
2L	20005938	20010874	Cluster2
2L	20104885	20112798	Cluster1
2L	20113436	20114174	Cluster2
2L	20115068	20116488	Cluster1
2L	20118051	20118121	Cluster1
2L	20118863	20118917	Cluster1
2L	20148657	20153252	Cluster1
2L	20154302	20154808	Cluster2
2L	20155318	20156412	Cluster2
2L	20156922	20158016	Cluster2
2L	20158526	20165237	Cluster2
2L	20165874	20170421	Cluster1
2L	20171090	20174308	Cluster1
2L	20175840	20199232	Cluster2
2L	20199773	20213024	Cluster1
2L	20213619	20222963	Cluster1
2L	20272170	20282787	Cluster1
2L	20303252	20310394	Cluster2
2L	20407876	20412822	Cluster2
2L	20418940	20420065	Cluster5
2L	20568784	20569044	Cluster2
2L	20576505	20583647	Cluster2
2L	20635585	20636090	Cluster1
2L	20647818	20648354	Cluster1
2L	20740399	20740641	Cluster1
2L	20741933	20742451	Cluster3
2L	20743414	20745837	Cluster1
2L	20746511	20748041	Cluster1
2L	20891996	20893981	Cluster2
2L	20894552	20896603	Cluster2
2L	20976724	20981387	Cluster1
2L	21020438	21020650	Cluster5
2L	21023629	21023841	Cluster5
2L	21041267	21042473	Cluster2
2L	21043170	21043867	Cluster1
2L	21044619	21046300	Cluster1
2L	21047263	21047781	Cluster3
2L	21049073	21049296	Cluster1
2L	21208366	21208812	Cluster2
2L	21215035	21215162	Cluster4
2L	21268725	21271371	Cluster1
2L	21338145	21338236	Cluster2
2L	21347836	21354982	Cluster2
2L	21359061	21359985	Cluster2
2L	21395112	21395297	Cluster1
2L	21399598	21399862	Cluster1
2L	21402840	21402941	Cluster1
2L	21404364	21404452	Cluster3
2L	21405146	21405234	Cluster3
2L	21406563	21406849	Cluster2
2L	21408479	21414406	Cluster2
2L	21415128	21415747	Cluster2
2L	21418367	21418998	Cluster2
2L	21419611	21420192	Cluster6
2L	21423269	21424060	Cluster2
2L	21424673	21425256	Cluster6
2L	21428330	21429120	Cluster2
2L	21429735	21430318	Cluster6
2L	21433377	21434168	Cluster2
2L	21434783	21435362	Cluster6
2L	21438425	21439056	Cluster2
2L	21439669	21440250	Cluster6
2L	21452466	21453257	Cluster2
2L	21453870	21454451	Cluster6
2L	21457527	21458318	Cluster2
2L	21458933	21459510	Cluster6
2L	21462587	21463378	Cluster2
2L	21463993	21464570	Cluster6
2L	21467630	21468421	Cluster2
2L	21469036	21469613	Cluster6
2L	21472673	21473464	Cluster2
2L	21474079	21474656	Cluster6
2L	21477716	21478507	Cluster2
2L	21479122	21479699	Cluster6
2L	21482759	21483550	Cluster2
2L	21484165	21484744	Cluster6
2L	21487910	21488701	Cluster2
2L	21489314	21489893	Cluster6
2L	21492955	21493746	Cluster2
2L	21494359	21494938	Cluster6
2L	21498000	21498791	Cluster2
2L	21499404	21499983	Cluster6
2L	21503053	21503844	Cluster2
2L	21504457	21505036	Cluster6
2L	21508098	21508889	Cluster2
2L	21509502	21510081	Cluster6
2L	21513142	21513933	Cluster2
2L	21514546	21515125	Cluster6
2L	21518187	21518978	Cluster2
2L	21519591	21520172	Cluster6
2L	21523030	21523821	Cluster2
2L	21524434	21525015	Cluster6
2L	21527873	21528664	Cluster2
2L	21529277	21529858	Cluster6
2L	21532716	21533507	Cluster2
2L	21534120	21534699	Cluster6
2L	21537760	21538551	Cluster2
2L	21539164	21539603	Cluster6
2L	21540325	21540507	Cluster2
2L	21543699	21544698	Cluster1
2L	21546205	21556046	Cluster1
2L	21560594	21560740	Cluster1
2L	21561573	21562797	Cluster1
2L	21577830	21578085	Cluster1
2L	21580581	21580756	Cluster2
2L	21583554	21584228	Cluster1
2L	21592015	21592536	Cluster1
2L	21593595	21595298	Cluster1
2L	21605087	21605582	Cluster2
2L	21606353	21606605	Cluster1
2L	21607610	21609012	Cluster2
2L	21609575	21611232	Cluster2
2L	21650711	21651216	Cluster2
2L	21653253	21656974	Cluster1
2L	21678243	21678965	Cluster2
2L	21679954	21680017	Cluster1
2L	21691963	21697567	Cluster2
2L	21698100	21698283	Cluster1
2L	21706822	21707669	Cluster5
2L	21711763	21711808	Cluster1
2L	21733407	21733968	Cluster2
2L	21735229	21737462	Cluster1
2L	21930013	21930186	Cluster2
2L	21972153	21972226	Cluster5
2L	22076820	22076952	Cluster1
2L	22088488	22090418	Cluster1
2L	22111063	22111129	Cluster2
2L	22111685	22111999	Cluster2
2L	22113292	22114247	Cluster1
2L	22117324	22119183	Cluster1
2L	22120446	22120785	Cluster2
2L	22149928	22150276	Cluster1
2L	22171389	22173195	Cluster1
2L	22174438	22174793	Cluster2
2L	22180591	22180927	Cluster2
2L	22188351	22188665	Cluster1
2L	22191224	22191510	Cluster1
2L	22192754	22193210	Cluster2
2L	22200441	22200566	Cluster5
2L	22201729	22206269	Cluster2
2L	22216174	22216533	Cluster2
2L	22218894	22220079	Cluster1
2L	22222793	22222938	Cluster2
2L	22225818	22225948	Cluster1
2L	22226998	22227720	Cluster2
2L	22228641	22228705	Cluster1
2L	22229466	22229809	Cluster2
2L	22231277	22233518	Cluster2
2L	22234061	22234261	Cluster1
2L	22234797	22237869	Cluster1
2L	22255643	22256153	Cluster1
2L	22258816	22260960	Cluster1
2L	22262397	22263498	Cluster1
2L	22264233	22265403	Cluster1
2L	22266947	22267856	Cluster2
2L	22268565	22270382	Cluster1
2L	22270955	22276632	Cluster2
2L	22280530	22282754	Cluster1
2L	22283486	22290087	Cluster1
2L	22291861	22292529	Cluster1
2L	22296856	22297548	Cluster1
2L	22298536	22299070	Cluster1
2L	22299615	22299820	Cluster2
2L	22300327	22305022	Cluster2
2L	22308446	22310730	Cluster2
2L	22322872	22323270	Cluster1
2L	22324859	22324992	Cluster1
2L	22328125	22328372	Cluster2
2L	22329326	22334327	Cluster2
2L	22341882	22342120	Cluster1
2L	22346265	22348149	Cluster1
2L	22358306	22359795	Cluster2
2L	22369465	22369518	Cluster1
2L	22370130	22377473	Cluster1
2L	22381395	22384395	Cluster2
2L	22386565	22391136	Cluster2
2L	22392009	22404161	Cluster2
2L	22405992	22415832	Cluster2
2L	22419077	22419973	Cluster2
2L	22420475	22421825	Cluster2
2L	22422338	22423688	Cluster2
2L	22424198	22488772	Cluster2
2L	22489948	22499737	Cluster2
2L	22500903	22504321	Cluster2
2L	22505484	22507723	Cluster2
2L	22510367	22522564	Cluster2
2L	22523328	22523547	Cluster1
2L	22524813	22525010	Cluster2
2L	22535568	22535995	Cluster1
2L	22550801	22551093	Cluster1
2L	22552263	22552625	Cluster1
2L	22554092	22557629	Cluster1
2L	22566808	22566854	Cluster2
2L	22573138	22573813	Cluster1
2L	22576334	22576975	Cluster2
2L	22582291	22583518	Cluster1
2L	22591553	22592182	Cluster1
2L	22593703	22595378	Cluster1
2L	22596319	22599949	Cluster1
2L	22601891	22602224	Cluster1
2L	22602782	22602852	Cluster1
2L	22615314	22618352	Cluster1
2L	22619212	22619544	Cluster1
2L	22620102	22620172	Cluster1
2L	22623544	22628103	Cluster1
2L	22630480	22630689	Cluster1
2L	22633333	22634179	Cluster2
2L	22635857	22635947	Cluster3
2L	22637332	22638855	Cluster1
2L	22639379	22640055	Cluster2
2L	22645370	22660102	Cluster1
2L	22663677	22666008	Cluster2
2L	22670694	22670780	Cluster1
2L	22679859	22680313	Cluster1
2L	22686987	22687441	Cluster1
2L	22701314	22701415	Cluster1
2L	22702403	22702791	Cluster1
2L	22703949	22705582	Cluster1
2L	22708881	22711317	Cluster1
2L	22721112	22721777	Cluster2
2L	22722296	22722690	Cluster1
2L	22730121	22730719	Cluster1
2L	22732682	22736364	Cluster2
2L	22739163	22743418	Cluster1
2L	22745400	22745802	Cluster6
2L	22761951	22763030	Cluster1
2L	22763582	22763699	Cluster1
2L	22764659	22773578	Cluster2
2L	22775855	22776023	Cluster1
2L	22776741	22777968	Cluster1
2L	22779933	22780508	Cluster2
2L	22784740	22785713	Cluster7
2L	22787032	22787173	Cluster2
2L	22788261	22788428	Cluster2
2L	22793122	22793782	Cluster1
2L	22795932	22796952	Cluster1
2L	22801294	22803789	Cluster2
2L	22806145	22807715	Cluster1
2L	22808250	22808878	Cluster2
2L	22815096	22815348	Cluster1
2L	22819230	22819547	Cluster1
2L	22820756	22824496	Cluster1
2L	22825749	22828550	Cluster2
2L	22832861	22839254	Cluster2
2L	22842760	22843344	Cluster1
2L	22847147	22847329	Cluster5
2L	22852309	22852804	Cluster1
2L	22856943	22859392	Cluster1
2L	22860488	22865187	Cluster2
2L	22868586	22869116	Cluster1
2L	22869620	22872343	Cluster2
2L	22875764	22877382	Cluster2
2L	22877998	22878549	Cluster2
2L	22882882	22884500	Cluster2
2L	22885116	22885667	Cluster2
2L	22887908	22892430	Cluster1
2L	22894108	22911101	Cluster2
2L	22912347	22912393	Cluster1
2L	22914775	22914960	Cluster1
2L	22915613	22915683	Cluster1
2L	22928750	22928952	Cluster2
2L	22931212	22931529	Cluster2
2L	22933564	22933613	Cluster1
2L	22934379	22934659	Cluster1
2L	22938339	22938487	Cluster2
2L	22943469	22947608	Cluster1
2L	22951866	22952557	Cluster2
2L	22954685	22954740	Cluster1
2L	22955506	22955786	Cluster1
2L	22959466	22962724	Cluster1
2L	22964768	22965011	Cluster2
2L	22969060	22969297	Cluster2
2L	22976679	22979315	Cluster2
2L	22980615	22980873	Cluster2
2L	22998862	22998968	Cluster1
2L	23008573	23009648	Cluster2
2L	23017568	23017761	Cluster2
2L	23018330	23019139	Cluster2
2L	23019929	23020155	Cluster2
2L	23022105	23022198	Cluster1
2L	23030239	23030407	Cluster1
2L	23038897	23039324	Cluster1
2L	23040433	23040477	Cluster2
2L	23042379	23046753	Cluster1
2L	23047390	23048027	Cluster2
2L	23049164	23049664	Cluster1
2L	23053479	23056146	Cluster2
2L	23057068	23065151	Cluster1
2L	23065778	23065988	Cluster1
2L	23075719	23075817	Cluster1
2L	23078281	23080916	Cluster1
2L	23084031	23092448	Cluster1
2L	23105665	23110209	Cluster2
2L	23127319	23128301	Cluster1
2L	23129160	23129533	Cluster2
2L	23130152	23130802	Cluster2
2L	23133356	23137152	Cluster2
2L	23137911	23137994	Cluster2
2L	23138693	23139187	Cluster1
2L	23141120	23141203	Cluster2
2L	23141904	23142187	Cluster1
2L	23144120	23144203	Cluster2
2L	23144904	23145398	Cluster1
2L	23147334	23147417	Cluster2
2L	23148118	23148401	Cluster1
2L	23150336	23150419	Cluster2
2L	23151118	23151612	Cluster1
2L	23153214	23153708	Cluster1
2L	23158669	23158752	Cluster2
2L	23159451	23159734	Cluster1
2L	23167062	23167264	Cluster2
2L	23172048	23172312	Cluster1
2L	23175553	23175762	Cluster1
2L	23179199	23179556	Cluster2
2L	23181982	23184967	Cluster2
2L	23185811	23188527	Cluster1
2L	23189057	23189352	Cluster1
2L	23190290	23190883	Cluster2
2L	23191384	23192121	Cluster2
2L	23194859	23194929	Cluster1
2L	23195586	23195771	Cluster1
2L	23197448	23197973	Cluster2
2L	23198533	23198667	Cluster1
2L	23202332	23202461	Cluster1
2L	23203831	23203965	Cluster1
2L	23207686	23207815	Cluster1
2L	23209185	23209319	Cluster1
2L	23213040	23213169	Cluster1
2L	23216455	23233227	Cluster2
2L	23234088	23239461	Cluster1
2L	23242148	23243121	Cluster1
2L	23243719	23245809	Cluster1
2L	23248164	23248429	Cluster1
2L	23249073	23249876	Cluster2
2L	23252138	23252218	Cluster1
2L	23252731	23253500	Cluster2
2L	23254305	23255533	Cluster7
2L	23258845	23258917	Cluster2
2L	23259515	23261614	Cluster1
2L	23263969	23264234	Cluster1
2L	23264878	23265681	Cluster2
2L	23267943	23268023	Cluster1
2L	23268536	23269305	Cluster2
2L	23270110	23271338	Cluster7
2L	23274115	23274187	Cluster2
2L	23274785	23276884	Cluster1
2L	23279239	23279504	Cluster1
2L	23280148	23280933	Cluster2
2L	23286259	23288972	Cluster2
2L	23292232	23295687	Cluster1
2L	23300206	23309920	Cluster1
2L	23314468	23314534	Cluster1
2L	23316192	23317267	Cluster1
2L	23319850	23319943	Cluster1
2L	23320829	23323161	Cluster2
2L	23323702	23323902	Cluster1
2L	23325890	23326185	Cluster1
2L	23329074	23330164	Cluster1
2L	23331055	23331713	Cluster2
2L	23338588	23342311	Cluster2
2L	23342993	23349065	Cluster2
2L	23350978	23351509	Cluster1
2L	23357493	23359034	Cluster1
2L	23374874	23375142	Cluster1
2L	23375724	23376013	Cluster1
2L	23376813	23381549	Cluster2
2L	23382551	23387733	Cluster2
2L	23391902	23392979	Cluster1
2L	23403434	23404021	Cluster1
2L	23404649	23404782	Cluster2
2L	23406205	23406725	Cluster1
2L	23416205	23416405	Cluster1
2L	23416946	23417267	Cluster1
2L	23421641	23421686	Cluster2
2L	23423513	23423727	Cluster1
2L	23426395	23428532	Cluster2
2L	23432654	23443648	Cluster1
2L	23444688	23449568	Cluster2
2L	23450353	23450877	Cluster7
2L	23452033	23456779	Cluster1
2L	23457327	23461587	Cluster1
2L	23462299	23469263	Cluster2
2L	23472502	23476228	Cluster2
2L	23477017	23477124	Cluster1
2L	23477871	23492940	Cluster2
2L	23493559	23493604	Cluster1
2L	23495855	23496040	Cluster1
2L	23500873	23502501	Cluster2
2L	23503206	23503593	Cluster1
2L	23504631	23511826	Cluster2
2R	104	10112	Cluster1
2R	10719	12870	Cluster2
2R	13594	15551	Cluster2
2R	16541	19183	Cluster2
2R	19700	19761	Cluster1
2R	20276	21540	Cluster2
2R	22044	24186	Cluster1
2R	26111	27979	Cluster2
2R	31684	33320	Cluster1
2R	37181	38881	Cluster2
2R	39471	40018	Cluster1
2R	44416	52650	Cluster2
2R	53301	53550	Cluster2
2R	54084	60515	Cluster2
2R	61956	68422	Cluster2
2R	68929	73647	Cluster2
2R	79257	79632	Cluster2
2R	82419	95953	Cluster2
2R	97825	99519	Cluster1
2R	101348	101393	Cluster2
2R	104777	108974	Cluster1
2R	109806	110086	Cluster2
2R	110799	111093	Cluster1
2R	111965	112380	Cluster2
2R	115411	126490	Cluster2
2R	127323	127626	Cluster2
2R	129462	129874	Cluster2
2R	134408	145319	Cluster1
2R	146437	146740	Cluster2
2R	147482	147776	Cluster1
2R	148647	149059	Cluster2
2R	159647	160395	Cluster2
2R	161113	162332	Cluster1
2R	163342	164125	Cluster3
2R	167355	290829	Cluster1
2R	297059	297368	Cluster1
2R	300479	306602	Cluster1
2R	307154	314091	Cluster1
2R	314643	318860	Cluster1
2R	319684	322678	Cluster2
2R	323254	324409	Cluster1
2R	329401	329684	Cluster2
2R	333743	334990	Cluster2
2R	335808	348097	Cluster7
2R	350716	353821	Cluster2
2R	359382	360867	Cluster2
2R	365045	365371	Cluster2
2R	367759	367976	Cluster1
2R	368556	369762	Cluster2
2R	370982	371308	Cluster1
2R	373681	373898	Cluster1
2R	374478	375862	Cluster1
2R	376755	386937	Cluster1
2R	388239	391954	Cluster2
2R	397554	398519	Cluster2
2R	406278	407269	Cluster1
2R	407997	414118	Cluster1
2R	414846	416874	Cluster2
2R	422940	425924	Cluster2
2R	426442	431446	Cluster2
2R	433627	438609	Cluster7
2R	441957	445219	Cluster2
2R	451687	452013	Cluster1
2R	454393	454610	Cluster1
2R	455191	459488	Cluster2
2R	460759	461423	Cluster1
2R	462238	462282	Cluster2
2R	463533	463638	Cluster2
2R	465009	465372	Cluster1
2R	466321	469516	Cluster1
2R	475704	475876	Cluster1
2R	478068	478311	Cluster2
2R	479677	482088	Cluster2
2R	483083	483326	Cluster2
2R	484692	487175	Cluster2
2R	487783	487903	Cluster1
2R	492145	494799	Cluster1
2R	499607	501913	Cluster1
2R	503759	504924	Cluster1
2R	505429	505700	Cluster2
2R	506363	506446	Cluster2
2R	507481	508014	Cluster2
2R	509570	511692	Cluster1
2R	512197	512496	Cluster1
2R	513376	515080	Cluster2
2R	522391	524269	Cluster1
2R	524797	527644	Cluster1
2R	529587	537941	Cluster2
2R	538574	539664	Cluster1
2R	540699	540782	Cluster2
2R	541445	542920	Cluster1
2R	545500	545619	Cluster1
2R	546639	546893	Cluster2
2R	551377	551770	Cluster7
2R	559595	560369	Cluster2
2R	561021	563332	Cluster1
2R	564847	565634	Cluster2
2R	566301	569819	Cluster2
2R	570483	575574	Cluster2
2R	580581	580757	Cluster2
2R	582380	591477	Cluster1
2R	594722	596296	Cluster1
2R	598727	598856	Cluster2
2R	601345	601843	Cluster1
2R	602651	604284	Cluster2
2R	609451	610894	Cluster1
2R	611950	615160	Cluster1
2R	615855	616751	Cluster2
2R	618437	618640	Cluster1
2R	619974	620247	Cluster1
2R	622176	623292	Cluster2
2R	623995	625095	Cluster2
2R	628098	628998	Cluster1
2R	643559	645274	Cluster1
2R	645923	648436	Cluster2
2R	649095	649294	Cluster1
2R	651931	652031	Cluster1
2R	660613	660984	Cluster6
2R	661517	661650	Cluster1
2R	662512	669633	Cluster1
2R	675966	676507	Cluster2
2R	677174	677939	Cluster2
2R	684972	685045	Cluster2
2R	691281	691480	Cluster1
2R	692715	693403	Cluster1
2R	694003	694067	Cluster5
2R	695248	695448	Cluster1
2R	696105	698236	Cluster1
2R	699583	704937	Cluster2
2R	706074	706550	Cluster2
2R	707621	707835	Cluster1
2R	708715	708900	Cluster1
2R	709520	711104	Cluster2
2R	714712	721557	Cluster2
2R	725242	727094	Cluster1
2R	728165	729846	Cluster2
2R	730464	732684	Cluster2
2R	733466	738872	Cluster2
2R	741836	744536	Cluster1
2R	747329	748417	Cluster2
2R	749044	759006	Cluster2
2R	760684	765206	Cluster1
2R	767447	767998	Cluster2
2R	768614	770232	Cluster2
2R	774565	775116	Cluster2
2R	775732	777350	Cluster2
2R	780770	783493	Cluster2
2R	783997	784527	Cluster1
2R	787925	792602	Cluster2
2R	793698	796147	Cluster1
2R	800286	800781	Cluster1
2R	805761	805943	Cluster5
2R	809746	810330	Cluster1
2R	813836	820228	Cluster2
2R	824539	827340	Cluster2
2R	828593	832333	Cluster1
2R	833541	833858	Cluster1
2R	837740	837992	Cluster1
2R	844210	844838	Cluster2
2R	845373	846943	Cluster1
2R	849299	851794	Cluster2
2R	856137	857157	Cluster1
2R	859307	859967	Cluster1
2R	864661	864828	Cluster2
2R	865916	866057	Cluster2
2R	867376	868349	Cluster7
2R	870831	871235	Cluster1
2R	872359	872811	Cluster1
2R	873637	874126	Cluster1
2R	875250	875702	Cluster1
2R	883049	883437	Cluster1
2R	885852	887049	Cluster1
2R	887758	890319	Cluster1
2R	891937	893680	Cluster2
2R	894325	897830	Cluster2
2R	899066	900034	Cluster1
2R	900544	901072	Cluster2
2R	903920	904176	Cluster3
2R	904709	910315	Cluster2
2R	915886	916258	Cluster2
2R	918272	919606	Cluster2
2R	921133	923497	Cluster2
2R	924020	924320	Cluster2
2R	935663	935704	Cluster1
2R	939154	939195	Cluster1
2R	944155	944491	Cluster1
2R	947711	949145	Cluster1
2R	952082	952498	Cluster2
2R	954849	959446	Cluster2
2R	969639	973628	Cluster2
2R	974737	975206	Cluster1
2R	976359	976498	Cluster2
2R	978245	978683	Cluster2
2R	985923	990373	Cluster1
2R	991189	991649	Cluster5
2R	995781	996253	Cluster1
2R	996892	997173	Cluster3
2R	1000796	1001797	Cluster1
2R	1004841	1005600	Cluster2
2R	1009390	1009543	Cluster2
2R	1012247	1013346	Cluster2
2R	1014204	1016151	Cluster1
2R	1017072	1021641	Cluster1
2R	1023165	1026211	Cluster2
2R	1026871	1027838	Cluster1
2R	1028543	1034716	Cluster2
2R	1036144	1039880	Cluster2
2R	1040384	1041293	Cluster1
2R	1042190	1045193	Cluster1
2R	1046649	1050201	Cluster2
2R	1052752	1053382	Cluster2
2R	1053919	1055193	Cluster2
2R	1055873	1056758	Cluster6
2R	1059205	1059835	Cluster2
2R	1060380	1061654	Cluster2
2R	1062334	1063452	Cluster6
2R	1067067	1069159	Cluster1
2R	1075265	1075529	Cluster5
2R	1076151	1076339	Cluster5
2R	1082584	1083889	Cluster2
2R	1088178	1088360	Cluster1
2R	1092768	1092968	Cluster1
2R	1093492	1094485	Cluster1
2R	1097388	1097930	Cluster1
2R	1105125	1105779	Cluster2
2R	1107422	1110104	Cluster1
2R	1117740	1120220	Cluster1
2R	1123408	1124558	Cluster1
2R	1127697	1128849	Cluster1
2R	1131988	1132989	Cluster1
2R	1136113	1137197	Cluster2
2R	1140368	1141513	Cluster1
2R	1144720	1145656	Cluster1
2R	1148841	1149761	Cluster1
2R	1150690	1160709	Cluster1
2R	1161957	1179691	Cluster1
2R	1180477	1180684	Cluster1
2R	1181444	1181686	Cluster1
2R	1185434	1185833	Cluster2
2R	1186409	1188101	Cluster2
2R	1192571	1200220	Cluster2
2R	1201684	1205181	Cluster2
2R	1205879	1206031	Cluster1
2R	1208553	1209326	Cluster2
2R	1210284	1211392	Cluster2
2R	1212824	1213597	Cluster2
2R	1214555	1218760	Cluster2
2R	1220405	1228123	Cluster2
2R	1229253	1229808	Cluster2
2R	1231367	1233277	Cluster2
2R	1234733	1243247	Cluster2
2R	1244042	1246226	Cluster2
2R	1246843	1247101	Cluster2
2R	1248339	1254873	Cluster2
2R	1256227	1263938	Cluster2
2R	1267041	1267568	Cluster2
2R	1270101	1271712	Cluster1
2R	1272399	1275078	Cluster6
2R	1275771	1276967	Cluster1
2R	1279019	1281856	Cluster2
2R	1284484	1284529	Cluster1
2R	1285750	1290734	Cluster2
2R	1291458	1292298	Cluster1
2R	1292903	1293073	Cluster1
2R	1294389	1294744	Cluster2
2R	1296009	1300993	Cluster2
2R	1301717	1302557	Cluster1
2R	1303162	1303332	Cluster1
2R	1304648	1305003	Cluster2
2R	1306258	1306735	Cluster2
2R	1307553	1308029	Cluster2
2R	1308848	1309325	Cluster2
2R	1310143	1312744	Cluster2
2R	1313316	1313392	Cluster2
2R	1314102	1314243	Cluster1
2R	1320732	1322664	Cluster2
2R	1327316	1327357	Cluster3
2R	1331758	1333431	Cluster1
2R	1336040	1336348	Cluster1
2R	1348792	1352318	Cluster1
2R	1352908	1353753	Cluster2
2R	1355413	1364877	Cluster1
2R	1374335	1374913	Cluster2
2R	1378859	1393130	Cluster2
2R	1393909	1394513	Cluster1
2R	1395897	1396100	Cluster2
2R	1399688	1403692	Cluster2
2R	1405804	1409044	Cluster1
2R	1411475	1411897	Cluster1
2R	1413985	1417331	Cluster1
2R	1418147	1420335	Cluster2
2R	1421369	1421585	Cluster1
2R	1424685	1424986	Cluster1
2R	1425892	1426554	Cluster1
2R	1430877	1437227	Cluster1
2R	1452775	1459459	Cluster2
2R	1460879	1461135	Cluster3
2R	1463445	1463776	Cluster1
2R	1465617	1467544	Cluster2
2R	1468217	1470101	Cluster2
2R	1472574	1477566	Cluster1
2R	1479068	1484740	Cluster2
2R	1485338	1485466	Cluster2
2R	1486358	1486690	Cluster1
2R	1487324	1487979	Cluster6
2R	1489012	1489742	Cluster2
2R	1490348	1490628	Cluster1
2R	1491356	1505035	Cluster2
2R	1505610	1508592	Cluster1
2R	1514503	1515255	Cluster1
2R	1516738	1521152	Cluster1
2R	1521937	1522006	Cluster5
2R	1523678	1524262	Cluster1
2R	1525520	1525851	Cluster1
2R	1527544	1527875	Cluster1
2R	1529133	1529713	Cluster1
2R	1533890	1542843	Cluster1
2R	1543431	1548185	Cluster2
2R	1548774	1568486	Cluster2
2R	1576426	1576527	Cluster5
2R	1578924	1579086	Cluster2
2R	1579959	1585332	Cluster2
2R	1586571	1587111	Cluster1
2R	1589076	1589710	Cluster1
2R	1593906	1593961	Cluster1
2R	1595332	1595444	Cluster1
2R	1598550	1598901	Cluster1
2R	1608616	1614705	Cluster2
2R	1615486	1616032	Cluster1
2R	1617302	1618146	Cluster2
2R	1618695	1627435	Cluster1
2R	1627987	1632047	Cluster1
2R	1636325	1636634	Cluster2
2R	1637339	1637803	Cluster5
2R	1638846	1640302	Cluster1
2R	1641045	1642475	Cluster1
2R	1643088	1643555	Cluster2
2R	1644279	1645501	Cluster1
2R	1646504	1646872	Cluster1
2R	1651303	1651895	Cluster2
2R	1659527	1663737	Cluster1
2R	1668495	1673594	Cluster2
2R	1680141	1681037	Cluster2
2R	1682163	1682681	Cluster1
2R	1686033	1686190	Cluster2
2R	1692355	1693028	Cluster5
2R	1694196	1697925	Cluster2
2R	1698480	1699064	Cluster2
2R	1699832	1700131	Cluster5
2R	1700726	1706916	Cluster2
2R	1709029	1716274	Cluster1
2R	1717734	1724498	Cluster2
2R	1729818	1729885	Cluster1
2R	1733998	1735055	Cluster1
2R	1740695	1744881	Cluster2
2R	1756570	1756915	Cluster2
2R	1762669	1763159	Cluster2
2R	1765717	1765898	Cluster1
2R	1767506	1770570	Cluster2
2R	1776433	1776475	Cluster1
2R	1781068	1782500	Cluster1
2R	1783135	1783576	Cluster2
2R	1784326	1785548	Cluster1
2R	1787250	1787790	Cluster1
2R	1789029	1797307	Cluster1
2R	1800581	1802596	Cluster1
2R	1803857	1804500	Cluster1
2R	1807535	1808144	Cluster1
2R	1810701	1811013	Cluster2
2R	1811753	1813373	Cluster2
2R	1818183	1822862	Cluster1
2R	1824123	1824766	Cluster1
2R	1826703	1835246	Cluster1
2R	1835757	1839142	Cluster1
2R	1840053	1844772	Cluster6
2R	1845875	1845992	Cluster1
2R	1846759	1859216	Cluster2
2R	1863425	1863509	Cluster2
2R	1864118	1865035	Cluster2
2R	1869117	1873604	Cluster6
2R	1874107	1874532	Cluster1
2R	1876213	1878173	Cluster1
2R	1881477	1885834	Cluster2
2R	1886876	1889514	Cluster2
2R	1890052	1890176	Cluster1
2R	1893474	1901626	Cluster1
2R	1905629	1906671	Cluster2
2R	1907272	1907667	Cluster1
2R	1912168	1918983	Cluster1
2R	1930056	1932056	Cluster1
2R	1932967	1938251	Cluster6
2R	1938829	1944258	Cluster2
2R	1944907	1949061	Cluster2
2R	1959418	1962246	Cluster2
2R	1965920	1966156	Cluster1
2R	1967769	1967983	Cluster2
2R	1968774	1972946	Cluster2
2R	1974095	1975208	Cluster2
2R	1975926	1977006	Cluster1
2R	1978057	1981731	Cluster1
2R	1987216	1992149	Cluster2
2R	1992949	1993238	Cluster1
2R	1993844	1994124	Cluster2
2R	1996482	1996808	Cluster1
2R	2000365	2006007	Cluster2
2R	2007675	2008676	Cluster1
2R	2009951	2011185	Cluster1
2R	2011831	2012441	Cluster1
2R	2012987	2013520	Cluster1
2R	2015962	2016602	Cluster1
2R	2017271	2034116	Cluster2
2R	2034904	2035473	Cluster2
2R	2036022	2036889	Cluster2
2R	2037467	2041117	Cluster2
2R	2057413	2057568	Cluster1
2R	2061974	2072447	Cluster1
2R	2075299	2076249	Cluster7
2R	2076998	2077150	Cluster1
2R	2078481	2079497	Cluster6
2R	2082093	2084883	Cluster2
2R	2085599	2086982	Cluster2
2R	2088279	2092696	Cluster1
2R	2096149	2097563	Cluster2
2R	2100798	2107656	Cluster2
2R	2110766	2111244	Cluster2
2R	2111775	2118020	Cluster1
2R	2119634	2121268	Cluster1
2R	2125276	2126722	Cluster1
2R	2127825	2129051	Cluster1
2R	2131563	2132868	Cluster2
2R	2137768	2144422	Cluster2
2R	2145119	2146278	Cluster2
2R	2146803	2158184	Cluster1
2R	2162705	2165832	Cluster7
2R	2166410	2168620	Cluster2
2R	2169553	2172145	Cluster2
2R	2175561	2175820	Cluster1
2R	2179715	2183844	Cluster2
2R	2184747	2190069	Cluster1
2R	2191430	2191591	Cluster2
2R	2192553	2193013	Cluster2
2R	2194326	2195541	Cluster1
2R	2196045	2201166	Cluster1
2R	2202242	2203301	Cluster2
2R	2204027	2204401	Cluster2
2R	2205373	2205827	Cluster2
2R	2206819	2210521	Cluster2
2R	2211760	2213071	Cluster2
2R	2214165	2214450	Cluster1
2R	2215420	2215480	Cluster1
2R	2216002	2218779	Cluster2
2R	2219316	2222376	Cluster1
2R	2223286	2224512	Cluster1
2R	2225050	2228105	Cluster1
2R	2229023	2230134	Cluster1
2R	2230803	2234101	Cluster1
2R	2234826	2236066	Cluster1
2R	2236604	2241074	Cluster1
2R	2241839	2242048	Cluster1
2R	2246640	2246755	Cluster1
2R	2247672	2248076	Cluster1
2R	2249058	2253162	Cluster2
2R	2253876	2254929	Cluster2
2R	2259025	2259080	Cluster1
2R	2259843	2259910	Cluster1
2R	2260962	2261228	Cluster2
2R	2264788	2264848	Cluster1
2R	2265821	2269909	Cluster1
2R	2272268	2272576	Cluster5
2R	2273194	2273778	Cluster2
2R	2274333	2278135	Cluster2
2R	2279303	2279493	Cluster5
2R	2280508	2286042	Cluster1
2R	2287664	2291703	Cluster2
2R	2292419	2293465	Cluster2
2R	2294892	2298931	Cluster2
2R	2299647	2300691	Cluster2
2R	2301348	2301767	Cluster1
2R	2302442	2305254	Cluster1
2R	2306080	2306762	Cluster7
2R	2307782	2308241	Cluster1
2R	2309240	2309339	Cluster1
2R	2309886	2311124	Cluster2
2R	2312072	2313133	Cluster1
2R	2313824	2313946	Cluster2
2R	2318654	2323688	Cluster1
2R	2324904	2330479	Cluster2
2R	2331635	2337210	Cluster2
2R	2337881	2340327	Cluster2
2R	2340874	2344067	Cluster1
2R	2344922	2347185	Cluster1
2R	2347834	2352485	Cluster1
2R	2353134	2358245	Cluster1
2R	2358894	2361819	Cluster1
2R	2364942	2365469	Cluster1
2R	2372215	2374146	Cluster2
2R	2375463	2375753	Cluster1
2R	2376352	2388277	Cluster1
2R	2390441	2402901	Cluster1
2R	2406160	2407929	Cluster2
2R	2408784	2409057	Cluster1
2R	2421999	2422279	Cluster2
2R	2423735	2424291	Cluster1
2R	2424849	2425472	Cluster1
2R	2429806	2429861	Cluster1
2R	2430611	2430877	Cluster2
2R	2435297	2435352	Cluster1
2R	2436095	2436361	Cluster2
2R	2441435	2442663	Cluster7
2R	2443468	2444237	Cluster2
2R	2444987	2445042	Cluster1
2R	2445793	2446059	Cluster2
2R	2450470	2450525	Cluster1
2R	2453164	2455176	Cluster2
2R	2456277	2456441	Cluster5
2R	2461023	2461995	Cluster2
2R	2464818	2465788	Cluster2
2R	2468611	2469583	Cluster2
2R	2471577	2471741	Cluster5
2R	2476324	2477161	Cluster2
2R	2479290	2479454	Cluster5
2R	2484037	2484874	Cluster2
2R	2487003	2487167	Cluster5
2R	2491750	2492749	Cluster2
2R	2496051	2496261	Cluster6
2R	2497185	2497815	Cluster1
2R	2510391	2514330	Cluster1
2R	2520704	2520745	Cluster1
2R	2531048	2531115	Cluster1
2R	2532540	2533184	Cluster2
2R	2535035	2535581	Cluster2
2R	2537287	2538000	Cluster1
2R	2540987	2551598	Cluster2
2R	2558476	2562175	Cluster2
2R	2567115	2570834	Cluster2
2R	2571728	2579331	Cluster2
2R	2583458	2583637	Cluster1
2R	2587213	2588228	Cluster1
2R	2592335	2592920	Cluster2
2R	2596967	2598649	Cluster2
2R	2599429	2600078	Cluster1
2R	2603423	2605105	Cluster2
2R	2605885	2606534	Cluster1
2R	2608102	2609830	Cluster1
2R	2610788	2618160	Cluster1
2R	2620864	2620970	Cluster1
2R	2621881	2623084	Cluster1
2R	2623996	2625695	Cluster2
2R	2626233	2626715	Cluster1
2R	2629419	2629525	Cluster1
2R	2630436	2631639	Cluster1
2R	2632551	2634251	Cluster2
2R	2634789	2635271	Cluster1
2R	2637973	2638079	Cluster1
2R	2638747	2638883	Cluster1
2R	2639514	2640775	Cluster2
2R	2642110	2642265	Cluster1
2R	2642890	2643582	Cluster1
2R	2644379	2650667	Cluster1
2R	2651305	2656342	Cluster2
2R	2656875	2659100	Cluster2
2R	2659712	2666061	Cluster2
2R	2667132	2670524	Cluster2
2R	2672993	2673112	Cluster1
2R	2679275	2680131	Cluster1
2R	2683146	2688328	Cluster1
2R	2689320	2701049	Cluster1
2R	2702079	2706571	Cluster1
2R	2707263	2712063	Cluster1
2R	2712604	2713579	Cluster2
2R	2714271	2715853	Cluster2
2R	2718828	2719803	Cluster2
2R	2720495	2722077	Cluster2
2R	2725901	2726626	Cluster2
2R	2730747	2731175	Cluster5
2R	2735395	2735823	Cluster5
2R	2738433	2743024	Cluster1
2R	2744608	2744823	Cluster2
2R	2745440	2745554	Cluster2
2R	2750184	2750908	Cluster7
2R	2753425	2753487	Cluster2
2R	2754928	2769374	Cluster2
2R	2771727	2772807	Cluster2
2R	2775334	2775602	Cluster1
2R	2776510	2776904	Cluster6
2R	2780539	2783234	Cluster1
2R	2791243	2792303	Cluster1
2R	2796646	2800760	Cluster2
2R	2802025	2802314	Cluster1
2R	2802899	2803182	Cluster2
2R	2804058	2805269	Cluster2
2R	2806646	2820138	Cluster1
2R	2825221	2825676	Cluster1
2R	2834092	2841846	Cluster1
2R	2845272	2845642	Cluster2
2R	2847556	2848178	Cluster1
2R	2849057	2850260	Cluster2
2R	2850827	2852662	Cluster1
2R	2853481	2855316	Cluster1
2R	2857150	2862731	Cluster1
2R	2868670	2872048	Cluster2
2R	2874174	2874690	Cluster2
2R	2879587	2880478	Cluster1
2R	2881428	2881576	Cluster1
2R	2882390	2883752	Cluster1
2R	2886691	2888675	Cluster1
2R	2893774	2894819	Cluster2
2R	2895533	2899525	Cluster2
2R	2902154	2903108	Cluster1
2R	2905041	2905612	Cluster1
2R	2906234	2906595	Cluster1
2R	2907892	2914203	Cluster2
2R	2914855	2918530	Cluster2
2R	2923838	2924180	Cluster1
2R	2925092	2926733	Cluster2
2R	2927358	2932165	Cluster2
2R	2934351	2937155	Cluster1
2R	2944546	2944680	Cluster1
2R	2949554	2949983	Cluster1
2R	2955199	2957541	Cluster1
2R	2964822	2965115	Cluster1
2R	2965641	2965736	Cluster1
2R	2972461	2976294	Cluster1
2R	2976850	2977152	Cluster1
2R	2977658	2977738	Cluster1
2R	2981183	2983222	Cluster2
2R	2983835	2988104	Cluster2
2R	2991665	2993653	Cluster1
2R	2994399	3000407	Cluster2
2R	3001207	3001496	Cluster1
2R	3002102	3002369	Cluster1
2R	3002934	3008736	Cluster1
2R	3010730	3010833	Cluster2
2R	3016242	3018816	Cluster1
2R	3021112	3021219	Cluster2
2R	3023123	3027787	Cluster1
2R	3036307	3036722	Cluster1
2R	3038214	3039446	Cluster1
2R	3040165	3046742	Cluster2
2R	3047902	3061942	Cluster1
2R	3063319	3064800	Cluster2
2R	3068272	3070180	Cluster1
2R	3077769	3078376	Cluster7
2R	3079258	3085682	Cluster2
2R	3093640	3093912	Cluster1
2R	3098015	3104417	Cluster2
2R	3109217	3111135	Cluster1
2R	3111719	3115249	Cluster1
2R	3118443	3118502	Cluster1
2R	3124432	3128358	Cluster2
2R	3133519	3135004	Cluster2
2R	3136875	3138118	Cluster1
2R	3139009	3140108	Cluster2
2R	3142759	3143099	Cluster2
2R	3146364	3146843	Cluster1
2R	3147393	3150068	Cluster1
2R	3150783	3150846	Cluster1
2R	3151703	3156183	Cluster2
2R	3159894	3160383	Cluster2
2R	3162218	3163067	Cluster1
2R	3165662	3166104	Cluster2
2R	3166667	3168494	Cluster1
2R	3177130	3177862	Cluster1
2R	3178452	3180501	Cluster2
2R	3183955	3184707	Cluster1
2R	3185885	3186365	Cluster2
2R	3195903	3196085	Cluster1
2R	3196866	3198612	Cluster2
2R	3205429	3205853	Cluster1
2R	3206687	3209138	Cluster1
2R	3209713	3217634	Cluster1
2R	3218328	3218675	Cluster1
2R	3219848	3220376	Cluster2
2R	3221003	3221391	Cluster2
2R	3224854	3225382	Cluster2
2R	3226009	3226397	Cluster2
2R	3227665	3235168	Cluster2
2R	3237438	3239035	Cluster2
2R	3239729	3241686	Cluster2
2R	3242405	3242751	Cluster1
2R	3243880	3245452	Cluster2
2R	3246171	3251473	Cluster2
2R	3252608	3253140	Cluster2
2R	3253799	3254237	Cluster2
2R	3254947	3257192	Cluster1
2R	3257803	3258420	Cluster2
2R	3259114	3259426	Cluster1
2R	3260608	3262232	Cluster2
2R	3264398	3264929	Cluster2
2R	3265587	3267196	Cluster2
2R	3270533	3270822	Cluster2
2R	3273794	3274710	Cluster2
2R	3276291	3276812	Cluster2
2R	3277471	3277966	Cluster2
2R	3282544	3283073	Cluster2
2R	3283966	3286754	Cluster2
2R	3294384	3294566	Cluster1
2R	3295347	3297247	Cluster2
2R	3297982	3303673	Cluster1
2R	3304241	3312952	Cluster1
2R	3314212	3316498	Cluster2
2R	3318412	3318592	Cluster2
2R	3319327	3325946	Cluster2
2R	3327705	3333274	Cluster2
2R	3340765	3345219	Cluster1
2R	3346439	3348193	Cluster2
2R	3351797	3352993	Cluster2
2R	3356315	3362170	Cluster2
2R	3362903	3363083	Cluster1
2R	3364998	3367284	Cluster2
2R	3368910	3374743	Cluster1
2R	3375536	3380706	Cluster1
2R	3384738	3393037	Cluster2
2R	3396335	3397226	Cluster2
2R	3399113	3399171	Cluster1
2R	3400727	3405235	Cluster1
2R	3405892	3408564	Cluster2
2R	3409221	3411894	Cluster2
2R	3412551	3418401	Cluster1
2R	3419058	3424905	Cluster1
2R	3425562	3431370	Cluster1
2R	3431915	3437734	Cluster1
2R	3438391	3444199	Cluster1
2R	3444744	3450510	Cluster1
2R	3451155	3452392	Cluster2
2R	3453517	3454958	Cluster1
2R	3455600	3455982	Cluster2
2R	3456955	3460920	Cluster1
2R	3464770	3465794	Cluster2
2R	3471723	3475660	Cluster2
2R	3476486	3479006	Cluster2
2R	3479603	3480557	Cluster2
2R	3481243	3481537	Cluster2
2R	3482295	3487715	Cluster2
2R	3488959	3491796	Cluster1
2R	3493984	3502180	Cluster2
2R	3505161	3509313	Cluster7
2R	3509891	3512100	Cluster2
2R	3512916	3513247	Cluster1
2R	3513939	3515535	Cluster1
2R	3517299	3517422	Cluster2
2R	3518208	3521649	Cluster1
2R	3522293	3522455	Cluster2
2R	3526237	3527132	Cluster2
2R	3535909	3537550	Cluster1
2R	3541957	3545220	Cluster2
2R	3546245	3546535	Cluster1
2R	3547072	3547717	Cluster2
2R	3549378	3549858	Cluster2
2R	3550390	3550711	Cluster1
2R	3552506	3552743	Cluster1
2R	3560408	3562786	Cluster2
2R	3565349	3571021	Cluster2
2R	3572266	3572736	Cluster1
2R	3575323	3576318	Cluster2
2R	3576907	3577995	Cluster2
2R	3590105	3590404	Cluster2
2R	3591098	3591289	Cluster5
2R	3594588	3599865	Cluster2
2R	3601041	3603707	Cluster2
2R	3604988	3605189	Cluster2
2R	3606434	3608470	Cluster2
2R	3609350	3611989	Cluster2
2R	3612993	3614571	Cluster1
2R	3616000	3623221	Cluster2
2R	3624650	3634617	Cluster1
2R	3635769	3637375	Cluster1
2R	3641910	3642303	Cluster2
2R	3642924	3644664	Cluster2
2R	3645234	3646266	Cluster1
2R	3650008	3656369	Cluster2
2R	3658712	3663779	Cluster2
2R	3665464	3665809	Cluster1
2R	3666825	3671274	Cluster2
2R	3671895	3673635	Cluster2
2R	3674205	3675237	Cluster1
2R	3681723	3687545	Cluster1
2R	3688858	3689312	Cluster1
2R	3694235	3694870	Cluster1
2R	3695422	3703367	Cluster6
2R	3706885	3707230	Cluster1
2R	3708246	3730363	Cluster2
2R	3731213	3744316	Cluster2
2R	3745166	3749627	Cluster2
2R	3750477	3758761	Cluster2
2R	3759737	3769001	Cluster2
2R	3769532	3771319	Cluster1
2R	3772361	3777650	Cluster2
2R	3778181	3779968	Cluster1
2R	3781010	3781716	Cluster1
2R	3782925	3785283	Cluster2
2R	3786065	3796012	Cluster2
2R	3797054	3802068	Cluster2
2R	3805421	3806518	Cluster1
2R	3807050	3808671	Cluster2
2R	3809758	3810207	Cluster1
2R	3810984	3814309	Cluster1
2R	3814848	3816469	Cluster2
2R	3817548	3817939	Cluster1
2R	3818765	3821265	Cluster1
2R	3822321	3822475	Cluster2
2R	3824053	3875717	Cluster2
2R	3879127	3887022	Cluster2
2R	3887600	3889809	Cluster2
2R	3890614	3891916	Cluster1
2R	3894071	3895363	Cluster1
2R	3898327	3898429	Cluster2
2R	3906427	3907132	Cluster1
2R	3907902	3914195	Cluster2
2R	3915758	3915845	Cluster1
2R	3916477	3917522	Cluster1
2R	3920067	3920451	Cluster3
2R	3922231	3924512	Cluster2
2R	3925186	3925682	Cluster1
2R	3934325	3936462	Cluster1
2R	3937603	3937870	Cluster2
2R	3946122	3947058	Cluster2
2R	3950294	3951230	Cluster2
2R	3954466	3955402	Cluster2
2R	3956631	3961130	Cluster2
2R	3963274	3964204	Cluster2
2R	3971464	3973095	Cluster2
2R	3976249	3977270	Cluster2
2R	3980429	3981445	Cluster2
2R	3984603	3985619	Cluster2
2R	3988748	3989684	Cluster2
2R	3992852	3993868	Cluster2
2R	3997024	3998040	Cluster2
2R	4002128	4002621	Cluster2
2R	4003266	4003671	Cluster2
2R	4005965	4008793	Cluster1
2R	4009337	4010040	Cluster2
2R	4010593	4011922	Cluster1
2R	4017671	4022609	Cluster1
2R	4031766	4034502	Cluster2
2R	4038781	4042827	Cluster2
2R	4046222	4046865	Cluster2
2R	4049827	4050960	Cluster2
2R	4053532	4053973	Cluster1
2R	4055134	4057057	Cluster2
2R	4058163	4058603	Cluster2
2R	4059444	4066178	Cluster2
2R	4069838	4070481	Cluster2
2R	4073443	4074567	Cluster2
2R	4076176	4076617	Cluster1
2R	4078074	4078514	Cluster2
2R	4079355	4086239	Cluster2
2R	4090388	4091966	Cluster1
2R	4094795	4099767	Cluster1
2R	4100343	4102513	Cluster1
2R	4103372	4104336	Cluster2
2R	4106721	4106806	Cluster1
2R	4117306	4121848	Cluster2
2R	4122627	4124569	Cluster2
2R	4125116	4130518	Cluster2
2R	4141993	4143310	Cluster1
2R	4144043	4144126	Cluster2
2R	4144750	4147376	Cluster1
2R	4148109	4148192	Cluster2
2R	4148816	4150585	Cluster1
2R	4153174	4153421	Cluster1
2R	4157701	4158853	Cluster1
2R	4165124	4165917	Cluster1
2R	4168387	4169012	Cluster2
2R	4170799	4172661	Cluster1
2R	4174578	4184706	Cluster2
2R	4185750	4185872	Cluster1
2R	4188321	4188451	Cluster1
2R	4189140	4189791	Cluster2
2R	4203019	4203071	Cluster3
2R	4203911	4204091	Cluster1
2R	4206409	4206729	Cluster2
2R	4214281	4223390	Cluster1
2R	4224672	4231508	Cluster2
2R	4244657	4259993	Cluster2
2R	4261034	4261530	Cluster2
2R	4263515	4264140	Cluster2
2R	4265904	4267037	Cluster1
2R	4272654	4272889	Cluster1
2R	4273844	4275315	Cluster1
2R	4275842	4276208	Cluster1
2R	4277392	4278116	Cluster1
2R	4278735	4281285	Cluster2
2R	4282247	4283682	Cluster1
2R	4284197	4285202	Cluster1
2R	4287972	4288399	Cluster1
2R	4289139	4295007	Cluster2
2R	4296273	4297645	Cluster2
2R	4298930	4307478	Cluster2
2R	4311901	4312638	Cluster1
2R	4313798	4314691	Cluster5
2R	4315236	4319007	Cluster2
2R	4319562	4321081	Cluster2
2R	4328150	4328486	Cluster5
2R	4330804	4331258	Cluster1
2R	4335499	4336155	Cluster1
2R	4343276	4343646	Cluster1
2R	4344725	4349739	Cluster2
2R	4352595	4352926	Cluster1
2R	4355653	4356467	Cluster2
2R	4359738	4360552	Cluster2
2R	4364071	4366449	Cluster2
2R	4369630	4374451	Cluster1
2R	4379541	4387187	Cluster2
2R	4390568	4392643	Cluster5
2R	4397826	4402282	Cluster2
2R	4402874	4405262	Cluster1
2R	4411792	4413880	Cluster2
2R	4414507	4417402	Cluster2
2R	4418495	4424871	Cluster2
2R	4433799	4434684	Cluster2
2R	4436320	4436945	Cluster1
2R	4440188	4440322	Cluster1
2R	4443051	4443865	Cluster2
2R	4447021	4448405	Cluster6
2R	4449907	4456481	Cluster2
2R	4462116	4462769	Cluster1
2R	4464407	4465292	Cluster2
2R	4469205	4470228	Cluster1
2R	4472073	4472263	Cluster1
2R	4474433	4477030	Cluster2
2R	4478137	4478333	Cluster1
2R	4479225	4479291	Cluster2
2R	4482533	4482729	Cluster1
2R	4483473	4484778	Cluster2
2R	4488371	4488526	Cluster1
2R	4491952	4492150	Cluster1
2R	4493066	4493221	Cluster1
2R	4496643	4496841	Cluster1
2R	4497757	4497912	Cluster1
2R	4503922	4507415	Cluster2
2R	4509271	4509369	Cluster1
2R	4512126	4514670	Cluster1
2R	4516027	4516150	Cluster4
2R	4518484	4518525	Cluster1
2R	4520099	4521366	Cluster1
2R	4522603	4525713	Cluster2
2R	4526343	4533631	Cluster1
2R	4535369	4535676	Cluster1
2R	4538794	4540974	Cluster1
2R	4553178	4557283	Cluster1
2R	4567832	4570512	Cluster1
2R	4571848	4575758	Cluster1
2R	4577416	4577757	Cluster1
2R	4582802	4584311	Cluster1
2R	4586808	4587947	Cluster1
2R	4590267	4591718	Cluster2
2R	4596735	4597567	Cluster1
2R	4622474	4622676	Cluster2
2R	4624793	4626502	Cluster2
2R	4628830	4628954	Cluster1
2R	4630125	4632445	Cluster2
2R	4635395	4638088	Cluster1
2R	4641711	4647117	Cluster2
2R	4647917	4648206	Cluster1
2R	4648812	4649789	Cluster1
2R	4650410	4650998	Cluster1
2R	4651672	4653139	Cluster2
2R	4655435	4655776	Cluster2
2R	4659423	4663257	Cluster2
2R	4668891	4670083	Cluster1
2R	4677163	4678416	Cluster2
2R	4679476	4684002	Cluster2
2R	4684724	4685708	Cluster2
2R	4688691	4690217	Cluster1
2R	4707796	4707886	Cluster1
2R	4708727	4709210	Cluster2
2R	4710282	4710524	Cluster1
2R	4713078	4713688	Cluster1
2R	4714417	4714540	Cluster1
2R	4724925	4725642	Cluster1
2R	4732929	4736162	Cluster1
2R	4737257	4738448	Cluster2
2R	4739988	4743279	Cluster1
2R	4749831	4749907	Cluster2
2R	4755243	4755344	Cluster7
2R	4759665	4759821	Cluster2
2R	4760756	4761027	Cluster7
2R	4761964	4762142	Cluster1
2R	4762885	4763755	Cluster2
2R	4765033	4774894	Cluster1
2R	4775425	4775633	Cluster2
2R	4776994	4777257	Cluster1
2R	4777836	4778027	Cluster2
2R	4778546	4778918	Cluster1
2R	4779586	4780086	Cluster1
2R	4790373	4791645	Cluster2
2R	4792171	4797200	Cluster1
2R	4799671	4799782	Cluster1
2R	4804763	4814281	Cluster2
2R	4830883	4831510	Cluster1
2R	4832300	4832839	Cluster2
2R	4833738	4836709	Cluster2
2R	4838920	4840398	Cluster2
2R	4841479	4848554	Cluster2
2R	4849138	4850771	Cluster2
2R	4855938	4869621	Cluster1
2R	4870766	4871249	Cluster1
2R	4871790	4874832	Cluster2
2R	4876446	4877150	Cluster2
2R	4881263	4886296	Cluster1
2R	4888836	4889629	Cluster2
2R	4895283	4895368	Cluster1
2R	4897120	4897444	Cluster1
2R	4903344	4904010	Cluster1
2R	4910686	4912777	Cluster2
2R	4918309	4923587	Cluster1
2R	4924944	4926022	Cluster1
2R	4935271	4936695	Cluster2
2R	4948737	4949223	Cluster1
2R	4951071	4954039	Cluster1
2R	4957257	4957531	Cluster1
2R	4959664	4959803	Cluster2
2R	4961202	4963762	Cluster2
2R	4971885	4972494	Cluster2
2R	4976236	4976734	Cluster1
2R	4980434	4985188	Cluster1
2R	4990529	4993557	Cluster1
2R	4994563	4995015	Cluster1
2R	4997737	4998827	Cluster6
2R	5003525	5003958	Cluster1
2R	5005991	5006724	Cluster6
2R	5007725	5008007	Cluster2
2R	5010960	5011479	Cluster1
2R	5019852	5020207	Cluster1
2R	5022927	5023507	Cluster1
2R	5025021	5026609	Cluster2
2R	5034413	5036067	Cluster1
2R	5036803	5036852	Cluster1
2R	5040741	5041138	Cluster1
2R	5044156	5044508	Cluster2
2R	5046825	5055520	Cluster2
2R	5056174	5058893	Cluster1
2R	5059979	5061361	Cluster2
2R	5074125	5074362	Cluster1
2R	5100446	5102418	Cluster1
2R	5103628	5104555	Cluster1
2R	5105491	5106429	Cluster1
2R	5107098	5108120	Cluster2
2R	5124153	5124411	Cluster2
2R	5132570	5133566	Cluster1
2R	5134356	5135067	Cluster1
2R	5136185	5136707	Cluster1
2R	5141901	5142371	Cluster2
2R	5146158	5147798	Cluster1
2R	5151741	5151864	Cluster2
2R	5154181	5154563	Cluster1
2R	5156755	5157147	Cluster1
2R	5157653	5161431	Cluster1
2R	5162015	5162437	Cluster2
2R	5163675	5165798	Cluster1
2R	5166800	5167928	Cluster1
2R	5168542	5170031	Cluster2
2R	5174075	5176534	Cluster2
2R	5177122	5177419	Cluster1
2R	5206547	5206816	Cluster1
2R	5208621	5209637	Cluster2
2R	5215130	5216624	Cluster1
2R	5218034	5222575	Cluster2
2R	5224322	5225316	Cluster1
2R	5226827	5237059	Cluster2
2R	5238725	5239886	Cluster2
2R	5263937	5264833	Cluster1
2R	5268169	5268264	Cluster1
2R	5269730	5271237	Cluster1
2R	5281664	5282518	Cluster1
2R	5283688	5283915	Cluster1
2R	5285710	5285761	Cluster1
2R	5286334	5290634	Cluster2
2R	5302413	5303001	Cluster5
2R	5309309	5310565	Cluster2
2R	5313260	5315117	Cluster2
2R	5317854	5319018	Cluster2
2R	5329668	5338518	Cluster1
2R	5343764	5344572	Cluster1
2R	5345217	5348210	Cluster1
2R	5348760	5349721	Cluster2
2R	5353008	5353241	Cluster1
2R	5366135	5366240	Cluster1
2R	5367508	5373018	Cluster1
2R	5377586	5377676	Cluster1
2R	5378368	5379288	Cluster2
2R	5380152	5391887	Cluster2
2R	5393040	5394414	Cluster2
2R	5397578	5397865	Cluster1
2R	5399779	5399938	Cluster2
2R	5404286	5408968	Cluster1
2R	5418130	5419896	Cluster2
2R	5420429	5420612	Cluster1
2R	5427966	5431448	Cluster2
2R	5442710	5444631	Cluster2
2R	5450168	5450983	Cluster2
2R	5452734	5452919	Cluster1
2R	5464798	5465784	Cluster2
2R	5471368	5471522	Cluster5
2R	5480744	5480866	Cluster1
2R	5486550	5487237	Cluster2
2R	5488274	5489948	Cluster2
2R	5502001	5502532	Cluster1
2R	5530302	5530465	Cluster1
2R	5534160	5534221	Cluster1
2R	5534907	5535144	Cluster1
2R	5543319	5547277	Cluster2
2R	5551382	5553514	Cluster1
2R	5554166	5555481	Cluster2
2R	5557573	5560325	Cluster2
2R	5561548	5564300	Cluster2
2R	5565523	5578205	Cluster1
2R	5582207	5583916	Cluster2
2R	5584613	5588437	Cluster1
2R	5589024	5589115	Cluster2
2R	5589666	5590478	Cluster1
2R	5591175	5594996	Cluster1
2R	5595583	5595674	Cluster2
2R	5596225	5598107	Cluster1
2R	5599351	5600155	Cluster2
2R	5614561	5616182	Cluster2
2R	5617573	5618537	Cluster2
2R	5619995	5620656	Cluster7
2R	5622163	5630691	Cluster1
2R	5631338	5632385	Cluster2
2R	5633110	5633604	Cluster2
2R	5658588	5659544	Cluster1
2R	5869342	5874278	Cluster2
2R	5902255	5909508	Cluster1
2R	5951727	5952017	Cluster5
2R	6096890	6101664	Cluster2
2R	6142174	6142444	Cluster4
2R	6152599	6152647	Cluster5
2R	6153214	6153550	Cluster5
2R	6161544	6162753	Cluster4
2R	6163600	6164111	Cluster1
2R	6164872	6164948	Cluster4
2R	6165983	6166224	Cluster4
2R	6169614	6169677	Cluster6
2R	6171492	6171757	Cluster4
2R	6190125	6190448	Cluster5
2R	6256235	6258964	Cluster2
2R	6260108	6289180	Cluster1
2R	6289771	6294274	Cluster1
2R	6295476	6295523	Cluster1
2R	6296658	6302198	Cluster1
2R	6303549	6306666	Cluster1
2R	6307367	6312937	Cluster2
2R	6317182	6317251	Cluster1
2R	6317837	6319129	Cluster2
2R	6320309	6322158	Cluster1
2R	6322755	6340383	Cluster2
2R	6341383	6341475	Cluster1
2R	6342314	6359521	Cluster2
2R	6361937	6386745	Cluster2
2R	6391006	6411447	Cluster2
2R	6411976	6413204	Cluster7
2R	6414009	6414778	Cluster2
2R	6415291	6416623	Cluster2
2R	6417206	6460153	Cluster1
2R	6460815	6462696	Cluster1
2R	6463334	6463990	Cluster2
2R	6467315	6467508	Cluster2
2R	6468179	6469119	Cluster2
2R	6469784	6480236	Cluster1
2R	6483320	6486743	Cluster1
2R	6487643	6487980	Cluster1
2R	6488634	6492269	Cluster1
2R	6498826	6499281	Cluster1
2R	6579839	6584785	Cluster2
2R	6622272	6622620	Cluster1
2R	6664502	6665726	Cluster1
2R	6946806	6946880	Cluster4
2R	6947736	6948534	Cluster4
2R	6949129	6949205	Cluster4
2R	6952316	6959733	Cluster2
2R	7069945	7070011	Cluster4
2R	7070735	7070801	Cluster1
2R	7140024	7141265	Cluster2
2R	7200870	7201325	Cluster1
2R	7235905	7237956	Cluster2
2R	7238527	7240512	Cluster2
2R	7262640	7268831	Cluster2
2R	7435832	7437060	Cluster7
2R	7437865	7438634	Cluster2
2R	7608684	7609910	Cluster1
2R	7610628	7611386	Cluster2
2R	7611887	7613317	Cluster1
2R	7815737	7815920	Cluster1
2R	7816453	7822056	Cluster2
2R	7862327	7867273	Cluster2
2R	7872475	7873962	Cluster2
2R	8015811	8016023	Cluster5
2R	8017348	8017560	Cluster5
2R	8107450	8113168	Cluster2
2R	8158482	8158528	Cluster4
2R	8398267	8399754	Cluster2
2R	8416550	8416870	Cluster5
2R	8444999	8445068	Cluster5
2R	8461107	8461937	Cluster1
2R	8490640	8492262	Cluster2
2R	8683214	8683300	Cluster6
2R	8778241	8782664	Cluster2
2R	9095506	9097168	Cluster3
2R	9151367	9151550	Cluster1
2R	9152083	9157687	Cluster2
2R	9482041	9482654	Cluster1
2R	9553763	9553825	Cluster5
2R	9661224	9661298	Cluster5
2R	9726872	9734119	Cluster1
2R	9870333	9870581	Cluster2
2R	10098604	10098866	Cluster1
2R	10356386	10356498	Cluster5
2R	10536500	10537152	Cluster3
2R	10585709	10585951	Cluster1
2R	10587243	10587761	Cluster3
2R	10588724	10590405	Cluster1
2R	10591157	10591854	Cluster1
2R	10592528	10594060	Cluster1
2R	10622493	10637094	Cluster2
2R	10659338	10666634	Cluster2
2R	10948286	10955533	Cluster1
2R	11020329	11022314	Cluster2
2R	11022885	11024933	Cluster2
2R	11297743	11301924	Cluster2
2R	11357565	11357650	Cluster1
2R	11394352	11394444	Cluster4
2R	11399770	11399841	Cluster4
2R	11404698	11405303	Cluster4
2R	11415668	11418654	Cluster2
2R	11473124	11473168	Cluster2
2R	11473699	11473825	Cluster1
2R	11652377	11652732	Cluster6
2R	11660551	11660596	Cluster5
2R	11893121	11893195	Cluster4
2R	11893758	11895508	Cluster2
2R	11968863	11969232	Cluster3
2R	12158887	12158945	Cluster5
2R	12170161	12170449	Cluster3
2R	12199184	12200162	Cluster6
2R	12318765	12319109	Cluster2
2R	12333900	12334307	Cluster1
2R	12335011	12335068	Cluster1
2R	12336415	12336829	Cluster1
2R	12501748	12503806	Cluster1
2R	12708050	12708097	Cluster1
2R	12819531	12821582	Cluster2
2R	12822153	12824138	Cluster2
2R	12862401	12867550	Cluster1
2R	13140134	13141621	Cluster2
2R	13329415	13329480	Cluster5
2R	13430282	13432165	Cluster4
2R	13432667	13432796	Cluster6
2R	13437893	13437938	Cluster4
2R	13536041	13536117	Cluster4
2R	13728284	13735778	Cluster2
2R	13905675	13907512	Cluster2
2R	14101823	14107261	Cluster1
2R	14108086	14108775	Cluster2
2R	14145363	14145508	Cluster5
2R	14189213	14195503	Cluster2
2R	14215555	14216065	Cluster5
2R	14397520	14399007	Cluster2
2R	14621783	14624328	Cluster4
2R	14889407	14897809	Cluster2
2R	14984323	14984408	Cluster6
2R	15015532	15022791	Cluster2
2R	15085439	15091626	Cluster2
2R	15119450	15120880	Cluster1
2R	15121554	15122251	Cluster1
2R	15123003	15124684	Cluster1
2R	15125647	15126165	Cluster3
2R	15127457	15127699	Cluster1
2R	15340824	15342356	Cluster1
2R	15343030	15343727	Cluster1
2R	15344479	15346160	Cluster1
2R	15347123	15347641	Cluster3
2R	15348933	15349175	Cluster1
2R	15657081	15657144	Cluster3
2R	16061864	16063631	Cluster2
2R	16064164	16064347	Cluster1
2R	16106147	16106202	Cluster5
2R	16207634	16207706	Cluster4
2R	16219370	16220125	Cluster7
2R	16539974	16544521	Cluster2
2R	16570235	16570802	Cluster2
2R	16586195	16586240	Cluster3
2R	16831446	16831508	Cluster3
2R	16857529	16857962	Cluster6
2R	16959134	16959221	Cluster1
2R	16968007	16968080	Cluster1
2R	17143515	17144046	Cluster2
2R	17145299	17145831	Cluster2
2R	17147680	17149610	Cluster2
2R	17150181	17152232	Cluster2
2R	17176684	17181107	Cluster2
2R	17236845	17241387	Cluster2
2R	17391773	17392287	Cluster1
2R	17485976	17486431	Cluster1
2R	17604532	17604845	Cluster6
2R	17616755	17616917	Cluster6
2R	17699207	17703168	Cluster2
2R	17782839	17782883	Cluster2
2R	17783419	17784118	Cluster3
2R	18081111	18082324	Cluster1
2R	18142799	18143199	Cluster3
2R	18358841	18360826	Cluster2
2R	18361397	18362050	Cluster2
2R	18371244	18372565	Cluster1
2R	18488109	18495251	Cluster2
2R	18575870	18577824	Cluster1
2R	18578473	18581891	Cluster1
2R	18639588	18639796	Cluster1
2R	18770130	18770215	Cluster6
2R	18858362	18859894	Cluster1
2R	19414597	19415343	Cluster3
2R	19506312	19506412	Cluster1
2R	19564870	19564944	Cluster7
2R	19660722	19661457	Cluster5
2R	19715592	19715637	Cluster4
2R	19716141	19723284	Cluster2
2R	19725593	19726213	Cluster7
2R	19727097	19728259	Cluster7
2R	19728886	19766278	Cluster4
2R	19776668	19776960	Cluster1
2R	19777531	19779516	Cluster2
2R	19802590	19802666	Cluster4
2R	19914919	19922167	Cluster2
2R	19957807	19962347	Cluster2
2R	20000297	20000889	Cluster7
2R	20069308	20071694	Cluster2
2R	20229480	20229554	Cluster1
2R	20232796	20232869	Cluster1
2R	20349189	20349271	Cluster5
2R	20369046	20369093	Cluster1
2R	20583761	20585235	Cluster5
2R	20606080	20606142	Cluster1
2R	20657922	20658143	Cluster6
2R	20739504	20739959	Cluster1
2R	20787594	20788049	Cluster1
2R	20945045	20945386	Cluster2
2R	21151271	21153737	Cluster2
2R	21161059	21161595	Cluster1
2R	21181315	21181376	Cluster5
2R	21182675	21182933	Cluster1
2R	21325293	21325468	Cluster3
2R	21330231	21330867	Cluster3
2R	21331574	21331678	Cluster3
2R	21843093	21843168	Cluster5
2R	21848403	21848478	Cluster5
2R	22197263	22197358	Cluster1
2R	22350139	22351314	Cluster2
2R	22526203	22528188	Cluster2
2R	22528759	22529171	Cluster1
2R	22581901	22586324	Cluster2
2R	22606796	22607360	Cluster3
2R	22843133	22844967	Cluster1
2R	22935031	22935924	Cluster6
2R	22958846	22963792	Cluster2
2R	23072070	23072610	Cluster3
2R	23073829	23073980	Cluster3
2R	23402675	23407611	Cluster2
2R	23529403	23530013	Cluster1
2R	23530565	23537051	Cluster6
2R	23839910	23840178	Cluster3
2R	23905347	23905881	Cluster5
2R	23906383	23906684	Cluster5
2R	23914351	23914771	Cluster1
2R	23915323	23921824	Cluster6
2R	24045121	24045171	Cluster2
2R	24147122	24147509	Cluster1
2R	24148061	24154547	Cluster6
2R	24176278	24176370	Cluster1
2R	24177029	24177675	Cluster1
2R	24178227	24186150	Cluster6
2R	24374091	24374139	Cluster5
2R	24499256	24500093	Cluster1
2R	24647643	24648028	Cluster1
2R	24648580	24655047	Cluster6
2R	24728025	24735369	Cluster2
2R	24763681	24765533	Cluster1
2R	24903543	24903909	Cluster6
2R	25076764	25077075	Cluster1
2R	25257999	25269448	Cluster1
2R	25271323	25274555	Cluster2
2R	25275352	25286769	Cluster1
3L	0	19973	Cluster1
3L	28076	28120	Cluster2
3L	28656	28782	Cluster1
3L	38537	39193	Cluster1
3L	54333	58286	Cluster2
3L	58894	60623	Cluster1
3L	61626	62418	Cluster2
3L	63091	63477	Cluster1
3L	64662	65047	Cluster2
3L	66151	68164	Cluster2
3L	68716	69232	Cluster2
3L	69885	69968	Cluster1
3L	118368	118895	Cluster1
3L	403138	409329	Cluster2
3L	642221	642283	Cluster3
3L	743720	743794	Cluster5
3L	827075	827841	Cluster1
3L	829920	830468	Cluster1
3L	832560	833209	Cluster2
3L	858150	858392	Cluster1
3L	859684	860202	Cluster3
3L	861165	862846	Cluster1
[truncated: 5,785 more rows]
