# Supplementary material for: Implications of Endogenous Small Regulatory RNAs on Gene Silencing in Mollusks
Source: bioRxiv. 2025 May 23:2025.05.19.654968. Preprint. [Version 1] doi: 10.1101/2025.05.19.654968 (PMC12139959; doi:10.1101/2025.05.19.654968)
Supplement: Supplement 1 [file media-1.zip › SupFile17_rven_smallRNA_loci.txt]

CM054134.1	14006	14208	Cluster1
CM054134.1	1661333	1661651	Cluster1
CM054134.1	3656153	3656471	Cluster1
CM054134.1	3695724	3696042	Cluster1
CM054134.1	3711479	3711796	Cluster1
CM054134.1	3759023	3759180	Cluster1
CM054134.1	3935602	3935667	Cluster2
CM054134.1	4253096	4253302	Cluster1
CM054134.1	5164687	5165045	Cluster3
CM054134.1	5192822	5193249	Cluster1
CM054134.1	5817051	5817174	Cluster4
CM054134.1	6641654	6641933	Cluster1
CM054134.1	11127009	11127541	Cluster5
CM054134.1	11128210	11128519	Cluster5
CM054134.1	11565730	11565920	Cluster3
CM054134.1	13924093	13924150	Cluster2
CM054134.1	15454420	15454474	Cluster1
CM054134.1	15455597	15455651	Cluster1
CM054134.1	15456899	15456955	Cluster1
CM054134.1	15458215	15458269	Cluster1
CM054134.1	15459541	15459595	Cluster1
CM054134.1	15526612	15526686	Cluster2
CM054134.1	16012572	16012625	Cluster2
CM054134.1	16134792	16134845	Cluster2
CM054134.1	18178900	18178983	Cluster2
CM054134.1	19516445	19517153	Cluster1
CM054134.1	19860537	19861380	Cluster1
CM054134.1	19865047	19865350	Cluster1
CM054134.1	19986517	19987704	Cluster1
CM054134.1	19994435	19995358	Cluster5
CM054134.1	20034320	20036176	Cluster1
CM054134.1	20086142	20086390	Cluster1
CM054134.1	20869167	20869595	Cluster1
CM054134.1	21493247	21493697	Cluster1
CM054134.1	21497761	21498037	Cluster1
CM054134.1	21560646	21560956	Cluster1
CM054134.1	21659208	21659497	Cluster1
CM054134.1	21663480	21663829	Cluster1
CM054134.1	21670831	21671069	Cluster1
CM054134.1	24001286	24002426	Cluster1
CM054134.1	24073917	24074107	Cluster6
CM054134.1	24123131	24123177	Cluster3
CM054134.1	26655806	26655960	Cluster2
CM054134.1	29560673	29560753	Cluster2
CM054134.1	29723786	29724285	Cluster7
CM054134.1	30250465	30250719	Cluster1
CM054134.1	30353361	30353402	Cluster1
CM054134.1	30566947	30567254	Cluster1
CM054134.1	31428332	31430256	Cluster1
CM054134.1	32886966	32887053	Cluster3
CM054134.1	32887590	32887677	Cluster3
CM054134.1	32890362	32890448	Cluster3
CM054134.1	33140439	33140682	Cluster1
CM054134.1	33717492	33717538	Cluster2
CM054134.1	34529632	34529914	Cluster1
CM054134.1	37794520	37794581	Cluster6
CM054134.1	39183069	39183319	Cluster5
CM054134.1	39653377	39653420	Cluster1
CM054134.1	40086553	40086929	Cluster1
CM054134.1	41599619	41599661	Cluster3
CM054134.1	41692262	41692569	Cluster1
CM054134.1	42145152	42145399	Cluster2
CM054134.1	43161889	43161952	Cluster6
CM054134.1	43501193	43501602	Cluster1
CM054134.1	43648063	43648142	Cluster3
CM054134.1	43829883	43830310	Cluster1
CM054134.1	44625869	44625959	Cluster3
CM054134.1	45725293	45725538	Cluster1
CM054134.1	46405008	46405110	Cluster3
CM054134.1	46504111	46504235	Cluster2
CM054134.1	46602551	46602616	Cluster2
CM054134.1	47800866	47800908	Cluster1
CM054134.1	48451501	48451574	Cluster3
CM054134.1	48679912	48680007	Cluster6
CM054134.1	49089102	49089699	Cluster1
CM054134.1	50655999	50656447	Cluster3
CM054134.1	50657910	50658394	Cluster3
CM054134.1	51228635	51228710	Cluster7
CM054134.1	51266211	51266286	Cluster8
CM054134.1	54334778	54334854	Cluster5
CM054134.1	54862663	54862722	Cluster3
CM054134.1	55010646	55010691	Cluster7
CM054134.1	56925701	56926288	Cluster1
CM054134.1	57061797	57061978	Cluster1
CM054134.1	57065543	57065724	Cluster6
CM054134.1	57068446	57068759	Cluster5
CM054134.1	58392137	58393277	Cluster1
CM054134.1	58885981	58888006	Cluster1
CM054134.1	59284464	59284582	Cluster1
CM054134.1	60772893	60774917	Cluster1
CM054134.1	62390315	62390426	Cluster5
CM054134.1	62446267	62446536	Cluster1
CM054134.1	62765728	62765881	Cluster1
CM054134.1	64994186	64994777	Cluster1
CM054134.1	65392217	65392374	Cluster1
CM054134.1	66773033	66773201	Cluster1
CM054134.1	67612026	67612990	Cluster1
CM054134.1	67615004	67615367	Cluster1
CM054134.1	67892086	67892137	Cluster3
CM054134.1	68001862	68002375	Cluster3
CM054134.1	69075822	69075864	Cluster1
CM054134.1	69706322	69706691	Cluster1
CM054134.1	69708703	69709068	Cluster1
CM054134.1	69772701	69772797	Cluster6
CM054134.1	69943742	69943901	Cluster1
CM054134.1	70193929	70194117	Cluster6
CM054134.1	70933147	70933451	Cluster6
CM054134.1	71413153	71414406	Cluster1
CM054134.1	71664924	71665381	Cluster2
CM054134.1	74434132	74434188	Cluster3
CM054134.1	75260762	75260837	Cluster8
CM054134.1	75277191	75277502	Cluster8
CM054134.1	75283761	75284092	Cluster8
CM054134.1	75285286	75285552	Cluster8
CM054134.1	75290211	75290434	Cluster3
CM054134.1	75291705	75291966	Cluster8
CM054134.1	75299631	75299851	Cluster8
CM054134.1	75307087	75308030	Cluster8
CM054134.1	75310663	75310740	Cluster8
CM054134.1	75315227	75315489	Cluster2
CM054134.1	75316725	75317010	Cluster8
CM054134.1	75329797	75330105	Cluster8
CM054134.1	75331302	75331635	Cluster8
CM054134.1	75336053	75336305	Cluster8
CM054134.1	75342623	75342950	Cluster2
CM054134.1	75349115	75349351	Cluster8
CM054134.1	75355933	75356007	Cluster8
CM054134.1	75357429	75357700	Cluster8
CM054134.1	76603367	76603679	Cluster8
CM054134.1	76605241	76605537	Cluster8
CM054134.1	76618461	76619158	Cluster8
CM054134.1	76668299	76668363	Cluster5
CM054134.1	76669797	76669861	Cluster5
CM054134.1	76777963	76778032	Cluster3
CM054134.1	78204085	78204401	Cluster5
CM054134.1	78516734	78517166	Cluster6
CM054134.1	79727368	79727692	Cluster5
CM054134.1	79728373	79729509	Cluster1
CM054134.1	80953484	80953559	Cluster8
CM054134.1	80954802	80955347	Cluster8
CM054134.1	80956366	80956441	Cluster8
CM054134.1	80957457	80957532	Cluster8
CM054134.1	80958300	80958903	Cluster8
CM054134.1	81106453	81106528	Cluster8
CM054134.1	81107595	81107670	Cluster8
CM054134.1	81108230	81108305	Cluster8
CM054134.1	81285769	81285926	Cluster6
CM054134.1	81523298	81523402	Cluster2
CM054134.1	84248492	84250418	Cluster1
CM054134.1	84584502	84584779	Cluster5
CM054134.1	84630371	84630650	Cluster1
CM054134.1	86118863	86119052	Cluster2
CM054134.1	86119598	86120294	Cluster2
CM054134.1	86123316	86127693	Cluster2
CM054134.1	86302004	86302322	Cluster1
CM054134.1	86507832	86507901	Cluster4
CM054134.1	86624378	86624685	Cluster1
CM054134.1	88040192	88040267	Cluster5
CM054134.1	88261355	88261413	Cluster4
CM054134.1	88329918	88329977	Cluster4
CM054134.1	88487313	88487401	Cluster1
CM054134.1	91448293	91448412	Cluster1
CM054134.1	91552118	91552617	Cluster6
CM054134.1	93320255	93322043	Cluster1
CM054134.1	95567494	95567539	Cluster1
CM054134.1	96625315	96625838	Cluster1
CM054134.1	97130693	97132611	Cluster1
CM054134.1	101036702	101036862	Cluster6
CM054134.1	102272574	102273104	Cluster2
CM054134.1	102407642	102407744	Cluster1
CM054134.1	102409661	102410342	Cluster1
CM054134.1	102456732	102457183	Cluster1
CM054134.1	102493353	102493410	Cluster2
CM054134.1	102809180	102810530	Cluster1
CM054134.1	102811232	102811555	Cluster5
CM054134.1	102900549	102900606	Cluster2
CM054134.1	104309705	104310010	Cluster2
CM054134.1	106923805	106924256	Cluster1
CM054134.1	108260474	108260641	Cluster6
CM054134.1	108698303	108698876	Cluster1
CM054134.1	109633860	109633953	Cluster3
CM054134.1	109743682	109743906	Cluster1
CM054134.1	111626795	111626836	Cluster3
CM054134.1	112162217	112162270	Cluster2
CM054134.1	112524179	112524492	Cluster5
CM054134.1	114126501	114126880	Cluster1
CM054134.1	114202075	114202175	Cluster3
CM054134.1	114355147	114355433	Cluster3
CM054134.1	115897854	115898008	Cluster3
CM054134.1	118014855	118015295	Cluster1
CM054134.1	119299296	119299435	Cluster1
CM054134.1	119539610	119539653	Cluster1
CM054134.1	120216709	120216978	Cluster1
CM054134.1	121369009	121369169	Cluster6
CM054134.1	121383903	121384446	Cluster6
CM054134.1	122645290	122645344	Cluster1
CM054134.1	122652484	122652564	Cluster3
CM054134.1	122654075	122654155	Cluster3
CM054134.1	122768778	122768834	Cluster2
CM054134.1	122791780	122791835	Cluster2
CM054134.1	122797724	122797800	Cluster2
CM054134.1	122798785	122799134	Cluster2
CM054134.1	122801427	122801482	Cluster2
CM054134.1	122803189	122803244	Cluster2
CM054134.1	122805924	122805987	Cluster2
CM054134.1	123193579	123193636	Cluster2
CM054134.1	123195047	123195122	Cluster2
CM054134.1	123199136	123199193	Cluster2
CM054134.1	123284624	123284873	Cluster6
CM054134.1	123707191	123707755	Cluster1
CM054134.1	123709600	123709937	Cluster1
CM054134.1	123742934	123743063	Cluster6
CM054134.1	124033381	124033478	Cluster6
CM054134.1	124504112	124504237	Cluster3
CM054134.1	125746935	125747485	Cluster1
CM054134.1	125748421	125749042	Cluster1
CM054134.1	126108259	126108767	Cluster1
CM054134.1	126277779	126278190	Cluster7
CM054134.1	128352354	128352416	Cluster7
CM054134.1	128955289	128955335	Cluster2
CM054134.1	128992437	128992985	Cluster5
CM054135.1	91073	91396	Cluster1
CM054135.1	92321	94152	Cluster1
CM054135.1	1651331	1651716	Cluster1
CM054135.1	1967521	1967958	Cluster1
CM054135.1	2086009	2086374	Cluster1
CM054135.1	2088387	2088732	Cluster1
CM054135.1	2106274	2107212	Cluster1
CM054135.1	2109233	2109598	Cluster1
CM054135.1	4311288	4311348	Cluster6
CM054135.1	5081625	5082414	Cluster1
CM054135.1	5083940	5084014	Cluster5
CM054135.1	5526056	5526352	Cluster3
CM054135.1	5721150	5721679	Cluster3
CM054135.1	5737625	5737683	Cluster6
CM054135.1	6372824	6373016	Cluster1
CM054135.1	8089025	8089078	Cluster2
CM054135.1	8090029	8090082	Cluster2
CM054135.1	8092562	8092615	Cluster2
CM054135.1	8093795	8093848	Cluster2
CM054135.1	8094651	8094704	Cluster2
CM054135.1	8095780	8095833	Cluster2
CM054135.1	8096825	8096878	Cluster2
CM054135.1	8098186	8098239	Cluster2
CM054135.1	8100413	8100867	Cluster2
CM054135.1	10984946	10985009	Cluster6
CM054135.1	11068748	11070780	Cluster1
CM054135.1	11245560	11245870	Cluster1
CM054135.1	11256867	11257134	Cluster1
CM054135.1	11281699	11282263	Cluster6
CM054135.1	11588237	11588879	Cluster1
CM054135.1	11828858	11829579	Cluster1
CM054135.1	12032988	12033063	Cluster7
CM054135.1	12809868	12810578	Cluster1
CM054135.1	14530963	14531063	Cluster1
CM054135.1	15434454	15434810	Cluster2
CM054135.1	16906893	16907098	Cluster2
CM054135.1	21328316	21329281	Cluster1
CM054135.1	21331292	21331399	Cluster1
CM054135.1	21547046	21547409	Cluster1
CM054135.1	21549419	21550381	Cluster1
CM054135.1	21708836	21708900	Cluster3
CM054135.1	22694229	22694299	Cluster2
CM054135.1	22762924	22763121	Cluster1
CM054135.1	23171096	23171216	Cluster4
CM054135.1	26006491	26007456	Cluster6
CM054135.1	26517421	26517598	Cluster2
CM054135.1	27490457	27490688	Cluster5
CM054135.1	30796635	30796993	Cluster1
CM054135.1	30807149	30807243	Cluster6
CM054135.1	30808628	30808717	Cluster4
CM054135.1	31504724	31505958	Cluster1
CM054135.1	31696882	31697116	Cluster1
CM054135.1	31705506	31706280	Cluster1
CM054135.1	31780965	31781038	Cluster5
CM054135.1	31970389	31970464	Cluster8
CM054135.1	32913256	32913681	Cluster8
CM054135.1	32917393	32917907	Cluster1
CM054135.1	33054742	33054892	Cluster1
CM054135.1	33412047	33412330	Cluster1
CM054135.1	33454689	33454769	Cluster6
CM054135.1	33592747	33592805	Cluster6
CM054135.1	33749913	33750247	Cluster1
CM054135.1	35090804	35091080	Cluster1
CM054135.1	35093189	35094154	Cluster1
CM054135.1	35181990	35182064	Cluster3
CM054135.1	35183791	35183865	Cluster3
CM054135.1	35185018	35185093	Cluster2
CM054135.1	35186350	35186424	Cluster3
CM054135.1	35188847	35188922	Cluster2
CM054135.1	35190872	35190946	Cluster3
CM054135.1	35192214	35192287	Cluster3
CM054135.1	35193538	35193591	Cluster3
CM054135.1	35199862	35199936	Cluster3
CM054135.1	35200498	35200573	Cluster2
CM054135.1	35208554	35208629	Cluster2
CM054135.1	35209453	35209527	Cluster3
CM054135.1	35210988	35211062	Cluster3
CM054135.1	35413358	35413420	Cluster6
CM054135.1	35566160	35566871	Cluster1
CM054135.1	35857320	35857365	Cluster1
CM054135.1	36194559	36194776	Cluster1
CM054135.1	37801936	37802260	Cluster5
CM054135.1	37802995	37804347	Cluster1
CM054135.1	38059796	38061084	Cluster1
CM054135.1	40125483	40125527	Cluster3
CM054135.1	40138231	40138359	Cluster8
CM054135.1	40141810	40141971	Cluster2
CM054135.1	40786997	40787072	Cluster2
CM054135.1	41878060	41878511	Cluster1
CM054135.1	42341409	42341489	Cluster3
CM054135.1	42734314	42734371	Cluster2
CM054135.1	43298136	43298193	Cluster2
CM054135.1	43718413	43718849	Cluster3
CM054135.1	49094934	49095055	Cluster3
CM054135.1	49329706	49329772	Cluster2
CM054135.1	50844719	50845239	Cluster1
CM054135.1	51063297	51063512	Cluster1
CM054135.1	51065134	51065654	Cluster5
CM054135.1	52263044	52263985	Cluster6
CM054135.1	53781428	53783301	Cluster5
CM054135.1	54977752	54979591	Cluster1
CM054135.1	55071475	55071551	Cluster2
CM054135.1	55087399	55087463	Cluster5
CM054135.1	55088624	55088695	Cluster5
CM054135.1	55089270	55089334	Cluster5
CM054135.1	55089846	55089910	Cluster5
CM054135.1	55091095	55091159	Cluster5
CM054135.1	55091793	55091857	Cluster5
CM054135.1	55092951	55093015	Cluster5
CM054135.1	55093566	55093637	Cluster5
CM054135.1	55094274	55094338	Cluster5
CM054135.1	55095443	55095507	Cluster5
CM054135.1	55098483	55098838	Cluster5
CM054135.1	55101656	55101720	Cluster5
CM054135.1	55104901	55105257	Cluster5
CM054135.1	55106638	55106702	Cluster5
CM054135.1	55109073	55109144	Cluster5
CM054135.1	55110794	55110858	Cluster5
CM054135.1	55114842	55114913	Cluster5
CM054135.1	55116489	55116553	Cluster5
CM054135.1	55118267	55118331	Cluster5
CM054135.1	55120315	55120379	Cluster5
CM054135.1	55122812	55122876	Cluster5
CM054135.1	55123627	55123691	Cluster5
CM054135.1	55525504	55525557	Cluster2
CM054135.1	55526270	55526323	Cluster2
CM054135.1	55530176	55530229	Cluster2
CM054135.1	55531865	55531918	Cluster2
CM054135.1	55534020	55534073	Cluster2
CM054135.1	55539699	55539752	Cluster2
CM054135.1	55953805	55953890	Cluster2
CM054135.1	57376467	57376512	Cluster1
CM054135.1	57917754	57918121	Cluster6
CM054135.1	58068485	58068530	Cluster1
CM054135.1	58174079	58174154	Cluster7
CM054135.1	59278432	59278652	Cluster1
CM054135.1	59915511	59915637	Cluster3
CM054135.1	60707039	60707113	Cluster3
CM054135.1	61991401	61991644	Cluster6
CM054135.1	62247406	62247607	Cluster6
CM054135.1	62265426	62265915	Cluster1
CM054135.1	65748673	65748947	Cluster8
CM054135.1	66738658	66738864	Cluster1
CM054135.1	66747862	66747989	Cluster1
CM054135.1	66779619	66779888	Cluster1
CM054135.1	68486831	68487093	Cluster1
CM054135.1	70514738	70514799	Cluster6
CM054135.1	71878952	71879026	Cluster3
CM054135.1	71939859	71940026	Cluster6
CM054135.1	72687179	72687255	Cluster5
CM054135.1	72796737	72797702	Cluster1
CM054135.1	72799721	72800088	Cluster1
CM054135.1	73968621	73968936	Cluster5
CM054135.1	74467219	74467272	Cluster2
CM054135.1	79897529	79897956	Cluster1
CM054135.1	81149336	81149496	Cluster6
CM054135.1	81260500	81260621	Cluster6
CM054135.1	83201469	83201544	Cluster3
CM054135.1	83203786	83203860	Cluster3
CM054135.1	83205297	83205371	Cluster3
CM054135.1	83208080	83208154	Cluster3
CM054135.1	83208982	83209056	Cluster3
CM054135.1	83211483	83211535	Cluster3
CM054135.1	83215745	83215819	Cluster3
CM054135.1	83217400	83217474	Cluster3
CM054135.1	83218197	83218271	Cluster3
CM054135.1	83221094	83221168	Cluster3
CM054135.1	83222604	83222678	Cluster3
CM054135.1	83223413	83223488	Cluster2
CM054135.1	83226003	83226078	Cluster2
CM054135.1	83227162	83227237	Cluster2
CM054135.1	83228407	83228481	Cluster3
CM054135.1	83232380	83232454	Cluster3
CM054135.1	83237837	83237912	Cluster2
CM054135.1	83240299	83240373	Cluster3
CM054135.1	83241818	83241871	Cluster3
CM054135.1	83243060	83243113	Cluster3
CM054135.1	83243966	83244019	Cluster3
CM054135.1	83246509	83246582	Cluster3
CM054135.1	83247848	83248341	Cluster3
CM054135.1	83251419	83251472	Cluster3
CM054135.1	83252320	83252394	Cluster3
CM054135.1	83253274	83253347	Cluster3
CM054135.1	83254606	83254659	Cluster3
CM054135.1	83255460	83255513	Cluster3
CM054135.1	83256152	83256225	Cluster3
CM054135.1	83257009	83257083	Cluster3
CM054135.1	83258050	83258124	Cluster3
CM054135.1	85041113	85041157	Cluster3
CM054135.1	86398521	86398605	Cluster3
CM054135.1	86432535	86432742	Cluster1
CM054135.1	86488357	86488441	Cluster3
CM054135.1	90556642	90556695	Cluster6
CM054135.1	90875382	90875598	Cluster1
CM054135.1	90876135	90876757	Cluster1
CM054135.1	91191995	91192244	Cluster3
CM054135.1	91218266	91218900	Cluster6
CM054135.1	91404532	91404800	Cluster1
CM054135.1	91494735	91494823	Cluster1
CM054135.1	92365203	92365248	Cluster1
CM054135.1	92850825	92851720	Cluster2
CM054135.1	94865608	94865755	Cluster1
CM054135.1	95104498	95104655	Cluster1
CM054135.1	95149024	95149202	Cluster6
CM054135.1	95210157	95210426	Cluster1
CM054135.1	95232237	95233346	Cluster1
CM054135.1	95285582	95285763	Cluster6
CM054135.1	96583127	96584118	Cluster1
CM054135.1	96586255	96586471	Cluster1
CM054135.1	96588137	96588652	Cluster1
CM054135.1	97009550	97009858	Cluster1
CM054135.1	98029110	98029346	Cluster2
CM054135.1	98371580	98371675	Cluster6
CM054135.1	98478477	98478549	Cluster2
CM054135.1	98560448	98561064	Cluster1
CM054135.1	98599748	98599822	Cluster3
CM054135.1	98602345	98602419	Cluster2
CM054135.1	98973750	98973803	Cluster2
CM054135.1	98981915	98981968	Cluster2
CM054135.1	99275610	99275971	Cluster3
CM054135.1	99455798	99455894	Cluster1
CM054135.1	100008407	100008454	Cluster2
CM054135.1	100463846	100463948	Cluster7
CM054135.1	100464893	100465178	Cluster1
CM054135.1	100498704	100498806	Cluster7
CM054135.1	100519346	100519446	Cluster7
CM054135.1	100524566	100524667	Cluster7
CM054135.1	100546615	100546775	Cluster6
CM054135.1	101052186	101052626	Cluster2
CM054135.1	102240277	102240658	Cluster2
CM054135.1	102466477	102467122	Cluster1
CM054136.1	233147	233217	Cluster7
CM054136.1	512605	513163	Cluster1
CM054136.1	800321	800472	Cluster2
CM054136.1	1114967	1115099	Cluster1
CM054136.1	1510705	1510750	Cluster2
CM054136.1	1826494	1826568	Cluster2
CM054136.1	4441587	4441747	Cluster6
CM054136.1	5779225	5779402	Cluster3
CM054136.1	6258602	6258666	Cluster6
CM054136.1	7781524	7781581	Cluster1
CM054136.1	8323867	8323925	Cluster3
CM054136.1	8612085	8612315	Cluster2
CM054136.1	9206408	9206560	Cluster7
CM054136.1	9207925	9208001	Cluster7
CM054136.1	9209219	9209295	Cluster7
CM054136.1	9211637	9211709	Cluster7
CM054136.1	9212355	9212431	Cluster7
CM054136.1	11542763	11543728	Cluster1
CM054136.1	11818460	11818556	Cluster6
CM054136.1	17245517	17245959	Cluster1
CM054136.1	17249919	17250231	Cluster1
CM054136.1	18828640	18829152	Cluster3
CM054136.1	19334138	19335706	Cluster1
CM054136.1	19432113	19432919	Cluster4
CM054136.1	19716591	19716691	Cluster2
CM054136.1	20281462	20282109	Cluster6
CM054136.1	20290583	20290668	Cluster2
CM054136.1	20783413	20783521	Cluster3
CM054136.1	20785022	20785130	Cluster3
CM054136.1	20786174	20786282	Cluster3
CM054136.1	20787435	20787543	Cluster3
CM054136.1	20788609	20788717	Cluster3
CM054136.1	20789890	20789998	Cluster3
CM054136.1	20792496	20792604	Cluster3
CM054136.1	20794430	20794538	Cluster3
CM054136.1	20796151	20796258	Cluster3
CM054136.1	20797515	20797623	Cluster3
CM054136.1	20799006	20799114	Cluster3
CM054136.1	20800585	20800693	Cluster3
CM054136.1	20802139	20802247	Cluster3
CM054136.1	20803770	20803878	Cluster3
CM054136.1	22401010	22401132	Cluster3
CM054136.1	22860138	22860402	Cluster1
CM054136.1	22872716	22872803	Cluster6
CM054136.1	22874575	22874859	Cluster1
CM054136.1	22907949	22908116	Cluster1
CM054136.1	24164997	24165073	Cluster2
CM054136.1	24298035	24298195	Cluster6
CM054136.1	25036964	25037046	Cluster3
CM054136.1	27795889	27796271	Cluster2
CM054136.1	29243884	29243977	Cluster7
CM054136.1	29248300	29248393	Cluster7
CM054136.1	29266594	29266687	Cluster7
CM054136.1	29270488	29270580	Cluster7
CM054136.1	29288760	29288818	Cluster6
CM054136.1	29289852	29289910	Cluster6
CM054136.1	29290883	29290941	Cluster6
CM054136.1	29291908	29292303	Cluster6
CM054136.1	29345659	29346635	Cluster1
CM054136.1	29719886	29719950	Cluster3
CM054136.1	29720867	29720931	Cluster3
CM054136.1	29723957	29724021	Cluster3
CM054136.1	30919926	30920348	Cluster5
CM054136.1	31177153	31177805	Cluster1
CM054136.1	32609478	32609655	Cluster5
CM054136.1	32611331	32611400	Cluster1
CM054136.1	32972766	32972831	Cluster2
CM054136.1	32991501	32991566	Cluster2
CM054136.1	35098217	35098309	Cluster6
CM054136.1	37081702	37082010	Cluster1
CM054136.1	42224525	42226104	Cluster1
CM054136.1	42227516	42229048	Cluster1
CM054136.1	43999532	43999713	Cluster6
CM054136.1	45323160	45323286	Cluster3
CM054136.1	48116517	48116558	Cluster8
CM054136.1	48344416	48344572	Cluster6
CM054136.1	48945897	48945938	Cluster3
CM054136.1	50443544	50443589	Cluster3
CM054136.1	50950399	50950494	Cluster2
CM054136.1	51073203	51073276	Cluster3
CM054136.1	52064598	52064694	Cluster6
CM054136.1	52579210	52579284	Cluster3
CM054136.1	52845446	52845514	Cluster1
CM054136.1	54526949	54527392	Cluster1
CM054136.1	55912621	55912838	Cluster1
CM054136.1	57809142	57809603	Cluster1
CM054136.1	57810398	57810524	Cluster1
CM054136.1	59088332	59088398	Cluster1
CM054136.1	59210569	59210678	Cluster7
CM054136.1	59497784	59497860	Cluster5
CM054136.1	59999236	59999300	Cluster3
CM054136.1	60067290	60069824	Cluster3
CM054136.1	60070362	60070773	Cluster3
CM054136.1	62857918	62857993	Cluster6
CM054136.1	62859484	62859609	Cluster3
CM054136.1	62861161	62861286	Cluster3
CM054136.1	65129849	65130324	Cluster1
CM054136.1	65195626	65196175	Cluster1
CM054136.1	65225036	65225767	Cluster1
CM054136.1	66157549	66157856	Cluster1
CM054136.1	66339654	66339905	Cluster2
CM054136.1	66751782	66751938	Cluster6
CM054136.1	66757032	66757678	Cluster3
CM054136.1	68569499	68570278	Cluster1
CM054136.1	68905925	68906094	Cluster1
CM054136.1	69499115	69499176	Cluster6
CM054136.1	69619568	69619630	Cluster6
CM054136.1	69669086	69669360	Cluster8
CM054136.1	70357056	70357120	Cluster5
CM054136.1	70426498	70426557	Cluster2
CM054136.1	72105464	72105624	Cluster6
CM054136.1	72636566	72636627	Cluster3
CM054136.1	72667759	72667818	Cluster3
CM054136.1	72921955	72922032	Cluster6
CM054136.1	73891455	73891549	Cluster3
CM054136.1	74457155	74457571	Cluster1
CM054136.1	75505644	75505738	Cluster3
CM054136.1	76079635	76079849	Cluster1
CM054136.1	76140379	76140593	Cluster1
CM054136.1	76286673	76286887	Cluster1
CM054136.1	76710210	76710265	Cluster1
CM054136.1	79161306	79161420	Cluster3
CM054136.1	79334755	79335294	Cluster1
CM054136.1	79813388	79813474	Cluster2
CM054136.1	79938291	79938640	Cluster1
CM054136.1	79942625	79943075	Cluster1
CM054136.1	80521793	80522423	Cluster2
CM054136.1	83192776	83192836	Cluster6
CM054136.1	84445989	84446089	Cluster1
CM054136.1	84451303	84451518	Cluster1
CM054136.1	88338198	88338517	Cluster1
CM054136.1	88445442	88447356	Cluster1
CM054136.1	88962848	88965124	Cluster1
CM054136.1	89020131	89020172	Cluster1
CM054136.1	90106718	90107153	Cluster3
CM054136.1	90312883	90313135	Cluster3
CM054136.1	91763953	91764047	Cluster3
CM054136.1	91862766	91862843	Cluster6
CM054136.1	91875603	91875680	Cluster5
CM054136.1	91877357	91877434	Cluster6
CM054136.1	91881973	91882052	Cluster6
CM054136.1	91912681	91912758	Cluster6
CM054136.1	91917145	91917224	Cluster6
CM054136.1	91919838	91919915	Cluster6
CM054136.1	91922333	91922411	Cluster6
CM054136.1	91925847	91925924	Cluster6
CM054137.1	769347	769741	Cluster3
CM054137.1	1307527	1308079	Cluster1
CM054137.1	1308926	1309103	Cluster1
CM054137.1	1395130	1395285	Cluster6
CM054137.1	2413471	2414071	Cluster5
CM054137.1	2677367	2677560	Cluster3
CM054137.1	2751676	2751999	Cluster3
CM054137.1	2938847	2939014	Cluster6
CM054137.1	5238920	5239011	Cluster7
CM054137.1	5242239	5242331	Cluster7
CM054137.1	5246141	5246708	Cluster1
CM054137.1	5247309	5247400	Cluster7
CM054137.1	5967080	5967395	Cluster3
CM054137.1	7957944	7957987	Cluster1
CM054137.1	8133997	8134091	Cluster9
CM054137.1	8237061	8237527	Cluster2
CM054137.1	8264211	8264627	Cluster2
CM054137.1	8265487	8265899	Cluster2
CM054137.1	8791014	8791155	Cluster1
CM054137.1	8792027	8792105	Cluster1
CM054137.1	8792770	8794868	Cluster1
CM054137.1	9165105	9165180	Cluster2
CM054137.1	10562513	10562586	Cluster7
CM054137.1	10564537	10564613	Cluster2
CM054137.1	10566740	10566805	Cluster1
CM054137.1	10591580	10591656	Cluster2
CM054137.1	10593462	10593538	Cluster2
CM054137.1	10595348	10595424	Cluster2
CM054137.1	10599043	10599119	Cluster2
CM054137.1	10600064	10600140	Cluster2
CM054137.1	10601705	10601781	Cluster2
CM054137.1	10603155	10603231	Cluster2
CM054137.1	10604589	10604665	Cluster2
CM054137.1	10610468	10610544	Cluster2
CM054137.1	10624233	10624309	Cluster2
CM054137.1	10631629	10631705	Cluster1
CM054137.1	11001329	11001385	Cluster9
CM054137.1	11002203	11002259	Cluster9
CM054137.1	11207547	11208221	Cluster1
CM054137.1	12892119	12892343	Cluster1
CM054137.1	13386389	13386544	Cluster6
CM054137.1	14755610	14756243	Cluster2
CM054137.1	16454131	16454450	Cluster5
CM054137.1	16455286	16456561	Cluster1
CM054137.1	18268138	18268305	Cluster6
CM054137.1	19263242	19263314	Cluster5
CM054137.1	20332882	20332925	Cluster1
CM054137.1	21260599	21260754	Cluster2
CM054137.1	24256246	24256337	Cluster2
CM054137.1	26999263	26999714	Cluster1
CM054137.1	27409162	27409241	Cluster3
CM054137.1	27411035	27411098	Cluster3
CM054137.1	27413097	27413153	Cluster3
CM054137.1	29769412	29769458	Cluster2
CM054137.1	31588501	31588561	Cluster6
CM054137.1	31695171	31695497	Cluster6
CM054137.1	31786817	31787024	Cluster1
CM054137.1	31868260	31868708	Cluster2
CM054137.1	33311945	33312000	Cluster6
CM054137.1	33313650	33313705	Cluster6
CM054137.1	33315717	33315772	Cluster6
CM054137.1	33316814	33316869	Cluster6
CM054137.1	33317474	33317529	Cluster6
CM054137.1	33318323	33318378	Cluster6
CM054137.1	33319395	33319450	Cluster6
CM054137.1	33321138	33321193	Cluster6
CM054137.1	33322645	33322700	Cluster6
CM054137.1	33324207	33324262	Cluster6
CM054137.1	35422181	35422504	Cluster5
CM054137.1	35423337	35424689	Cluster1
CM054137.1	35507164	35507219	Cluster6
CM054137.1	35512329	35512384	Cluster6
CM054137.1	35517555	35517610	Cluster6
CM054137.1	35657125	35657255	Cluster3
CM054137.1	35658246	35658378	Cluster3
CM054137.1	35660091	35660223	Cluster3
CM054137.1	35665573	35665705	Cluster3
CM054137.1	35667171	35667303	Cluster3
CM054137.1	35668074	35668206	Cluster3
CM054137.1	35669022	35669093	Cluster3
CM054137.1	35670493	35670625	Cluster3
CM054137.1	35671362	35671493	Cluster3
CM054137.1	35673016	35673147	Cluster3
CM054137.1	36291545	36291600	Cluster6
CM054137.1	37860392	37861041	Cluster1
CM054137.1	37885547	37885838	Cluster1
CM054137.1	39014439	39014731	Cluster2
CM054137.1	39017114	39017842	Cluster2
CM054137.1	39023914	39023970	Cluster2
CM054137.1	39029961	39030490	Cluster3
CM054137.1	39033671	39033728	Cluster2
CM054137.1	39426313	39426920	Cluster6
CM054137.1	40195754	40196223	Cluster1
CM054137.1	40213416	40213887	Cluster1
CM054137.1	41119628	41119698	Cluster2
CM054137.1	41142426	41142509	Cluster2
CM054137.1	41473069	41473526	Cluster1
CM054137.1	41628499	41629002	Cluster6
CM054137.1	41845912	41846394	Cluster5
CM054137.1	41848048	41848346	Cluster1
CM054137.1	43445177	43445639	Cluster6
CM054137.1	43715401	43715503	Cluster1
CM054137.1	44730807	44730900	Cluster3
CM054137.1	47061315	47061449	Cluster2
CM054137.1	48524740	48525238	Cluster1
CM054137.1	48875526	48875632	Cluster3
CM054137.1	50246366	50246793	Cluster1
CM054137.1	51185626	51185739	Cluster3
CM054137.1	51428753	51428898	Cluster1
CM054137.1	51690130	51690674	Cluster1
CM054137.1	52997932	52998016	Cluster2
CM054137.1	53125738	53125831	Cluster3
CM054137.1	53423501	53424988	Cluster1
CM054137.1	53426162	53426528	Cluster1
CM054137.1	53461651	53463007	Cluster1
CM054137.1	53501012	53501081	Cluster1
CM054137.1	53542032	53542189	Cluster1
CM054137.1	53545428	53545741	Cluster1
CM054137.1	54855447	54855573	Cluster3
CM054137.1	55503153	55503405	Cluster1
CM054137.1	56079381	56079681	Cluster4
CM054137.1	56080197	56080254	Cluster1
CM054137.1	56232007	56232489	Cluster5
CM054137.1	56944483	56944530	Cluster1
CM054137.1	57698285	57698616	Cluster1
CM054137.1	57737128	57737592	Cluster6
CM054137.1	57860390	57860462	Cluster5
CM054137.1	58808903	58809575	Cluster1
CM054137.1	58917161	58917376	Cluster1
CM054137.1	59950047	59950616	Cluster7
CM054137.1	59951311	59951863	Cluster7
CM054137.1	59952372	59952420	Cluster7
CM054137.1	59956538	59956585	Cluster4
CM054137.1	59958275	59959857	Cluster4
CM054137.1	59960367	59960875	Cluster7
CM054137.1	60035317	60035380	Cluster3
CM054137.1	60688857	60688997	Cluster5
CM054137.1	61128788	61128929	Cluster3
CM054137.1	61129880	61130021	Cluster3
CM054137.1	61131086	61131227	Cluster3
CM054137.1	61132220	61132361	Cluster3
CM054137.1	61133408	61133482	Cluster3
CM054137.1	61134419	61134509	Cluster8
CM054137.1	61892749	61893469	Cluster1
CM054137.1	61895046	61900148	Cluster2
CM054137.1	61900883	61903316	Cluster2
CM054137.1	61904386	61904447	Cluster2
CM054137.1	61905345	61908394	Cluster2
CM054137.1	61919029	61919478	Cluster1
CM054137.1	62869890	62870009	Cluster1
CM054137.1	63050791	63051345	Cluster5
CM054137.1	63066717	63067271	Cluster5
CM054137.1	63068859	63068960	Cluster1
CM054137.1	63299244	63299523	Cluster1
CM054137.1	63328481	63328618	Cluster1
CM054137.1	63635630	63635811	Cluster6
CM054137.1	65810735	65810790	Cluster6
CM054137.1	65820312	65820367	Cluster3
CM054137.1	65821381	65821436	Cluster6
CM054137.1	65822492	65822547	Cluster6
CM054137.1	65823724	65823779	Cluster6
CM054137.1	65824868	65824923	Cluster6
CM054137.1	65826506	65826561	Cluster6
CM054137.1	65827525	65827580	Cluster6
CM054137.1	65829719	65829774	Cluster3
CM054137.1	65830808	65830863	Cluster6
CM054137.1	65831857	65831912	Cluster6
CM054137.1	65833173	65833645	Cluster6
CM054137.1	65834473	65834528	Cluster6
CM054137.1	65835976	65836455	Cluster6
CM054137.1	65837390	65837445	Cluster6
CM054137.1	65838480	65838535	Cluster6
CM054137.1	65840111	65840166	Cluster6
CM054137.1	65841025	65841080	Cluster6
CM054137.1	65841906	65841961	Cluster3
CM054137.1	65844052	65844107	Cluster6
CM054137.1	65845461	65845516	Cluster6
CM054137.1	65847273	65847328	Cluster6
CM054137.1	68455895	68456121	Cluster1
CM054137.1	69801869	69801926	Cluster2
CM054137.1	70506416	70506522	Cluster2
CM054137.1	70508930	70509034	Cluster2
CM054137.1	70509886	70509990	Cluster2
CM054137.1	70513855	70513959	Cluster2
CM054137.1	70520809	70520909	Cluster2
CM054137.1	70523827	70523878	Cluster2
CM054137.1	70524775	70524828	Cluster2
CM054137.1	70529594	70529696	Cluster2
CM054137.1	70533192	70533296	Cluster2
CM054137.1	70540148	70540252	Cluster2
CM054137.1	70541260	70541361	Cluster2
CM054137.1	70991444	70991601	Cluster1
CM054137.1	71094761	71096998	Cluster1
CM054137.1	71098399	71098955	Cluster1
CM054137.1	71099876	71101143	Cluster1
CM054137.1	71104554	71104740	Cluster1
CM054137.1	71105381	71105683	Cluster4
CM054137.1	71109529	71109776	Cluster1
CM054137.1	71114718	71114798	Cluster1
CM054137.1	71115732	71116379	Cluster1
CM054137.1	71124826	71126081	Cluster1
CM054137.1	71127005	71127668	Cluster1
CM054137.1	71128456	71129112	Cluster1
CM054137.1	71172674	71175362	Cluster1
CM054137.1	71176917	71177556	Cluster1
CM054137.1	71178470	71181581	Cluster1
CM054137.1	71182182	71182840	Cluster1
CM054137.1	71183758	71185021	Cluster1
CM054137.1	71188510	71189557	Cluster1
CM054137.1	71197668	71199203	Cluster1
CM054137.1	71202176	71204712	Cluster1
CM054137.1	71205235	71207765	Cluster1
CM054137.1	71208678	71209486	Cluster1
CM054137.1	71210057	71211720	Cluster1
CM054137.1	71547556	71548223	Cluster1
CM054137.1	71568360	71568757	Cluster2
CM054137.1	72383602	72383995	Cluster1
CM054137.1	74297310	74297599	Cluster3
CM054137.1	75097371	75097415	Cluster3
CM054137.1	76242126	76242202	Cluster2
CM054137.1	77039981	77040044	Cluster6
CM054137.1	78434000	78434374	Cluster1
CM054137.1	78770717	78771198	Cluster5
CM054137.1	81580147	81580570	Cluster1
CM054137.1	81843159	81843529	Cluster1
CM054137.1	81845546	81845913	Cluster1
CM054137.1	82336881	82337190	Cluster1
CM054137.1	83352985	83353093	Cluster1
CM054137.1	83369369	83369477	Cluster1
CM054137.1	85261943	85262039	Cluster6
CM054137.1	85566728	85566949	Cluster1
CM054138.1	574195	574372	Cluster3
CM054138.1	814291	814935	Cluster1
CM054138.1	1986332	1986695	Cluster1
CM054138.1	1988716	1989680	Cluster1
CM054138.1	1992111	1992307	Cluster6
CM054138.1	2482062	2482219	Cluster1
CM054138.1	2506774	2508393	Cluster1
CM054138.1	2511992	2512038	Cluster5
CM054138.1	2512576	2514682	Cluster1
CM054138.1	2515780	2516894	Cluster5
CM054138.1	2540914	2541978	Cluster1
CM054138.1	2542723	2545252	Cluster1
CM054138.1	2546948	2547200	Cluster1
CM054138.1	2549285	2550053	Cluster1
CM054138.1	2550718	2550904	Cluster3
CM054138.1	2559612	2561857	Cluster1
CM054138.1	2563318	2564142	Cluster1
CM054138.1	2586064	2587693	Cluster1
CM054138.1	2589841	2590102	Cluster1
CM054138.1	2591335	2593380	Cluster1
CM054138.1	2617549	2617674	Cluster3
CM054138.1	3267753	3269411	Cluster1
CM054138.1	3270972	3271162	Cluster5
CM054138.1	3401446	3401627	Cluster6
CM054138.1	4884233	4884983	Cluster5
CM054138.1	5360081	5360137	Cluster6
CM054138.1	5699502	5699559	Cluster6
CM054138.1	6121352	6121411	Cluster6
CM054138.1	6132705	6132758	Cluster3
CM054138.1	6202271	6202327	Cluster6
CM054138.1	6385559	6385639	Cluster2
CM054138.1	6749897	6750016	Cluster8
CM054138.1	6834771	6835305	Cluster4
CM054138.1	6899008	6899129	Cluster1
CM054138.1	6899821	6900382	Cluster1
CM054138.1	7278569	7278708	Cluster6
CM054138.1	7385061	7385320	Cluster1
CM054138.1	7421953	7422113	Cluster6
CM054138.1	7491372	7491903	Cluster6
CM054138.1	7679993	7680052	Cluster8
CM054138.1	7688413	7688470	Cluster2
CM054138.1	7693616	7693673	Cluster2
CM054138.1	8176856	8177408	Cluster1
CM054138.1	8860228	8860273	Cluster1
CM054138.1	9402276	9402333	Cluster2
CM054138.1	9631508	9632063	Cluster5
CM054138.1	9675290	9675633	Cluster1
CM054138.1	9745263	9745421	Cluster1
CM054138.1	9767471	9767818	Cluster1
CM054138.1	9771638	9772082	Cluster1
CM054138.1	9806444	9806765	Cluster1
CM054138.1	9810718	9811166	Cluster1
CM054138.1	9862862	9863136	Cluster1
CM054138.1	10752741	10753198	Cluster1
CM054138.1	11109793	11110281	Cluster3
CM054138.1	11376510	11378325	Cluster1
CM054138.1	11581558	11581686	Cluster3
CM054138.1	12220979	12221038	Cluster3
CM054138.1	12224696	12224758	Cluster3
CM054138.1	12229075	12229120	Cluster3
CM054138.1	12641877	12642144	Cluster1
CM054138.1	12784114	12784161	Cluster2
CM054138.1	13035100	13035147	Cluster2
CM054138.1	14282648	14284570	Cluster1
CM054138.1	14479519	14479774	Cluster6
CM054138.1	14480328	14480542	Cluster6
CM054138.1	14973512	14973597	Cluster1
CM054138.1	14974299	14974947	Cluster1
CM054138.1	15005503	15005677	Cluster1
CM054138.1	15724664	15724883	Cluster1
CM054138.1	15735802	15735855	Cluster2
CM054138.1	18016359	18016432	Cluster8
CM054138.1	19186751	19186908	Cluster1
CM054138.1	20376829	20377945	Cluster1
CM054138.1	20952753	20952890	Cluster3
CM054138.1	21973704	21973806	Cluster2
CM054138.1	28995794	28996004	Cluster1
CM054138.1	29162289	29162362	Cluster3
CM054138.1	29166517	29166866	Cluster2
CM054138.1	30870187	30871153	Cluster1
CM054138.1	30873174	30873285	Cluster1
CM054138.1	31659769	31660293	Cluster6
CM054138.1	31663211	31663346	Cluster5
CM054138.1	31831065	31831122	Cluster2
CM054138.1	34202139	34202354	Cluster1
CM054138.1	34225152	34226255	Cluster1
CM054138.1	35133166	35135087	Cluster1
CM054138.1	35300258	35300720	Cluster2
CM054138.1	35850571	35851716	Cluster1
CM054138.1	36075828	36077603	Cluster1
CM054138.1	36342755	36343716	Cluster1
CM054138.1	36412680	36412959	Cluster1
CM054138.1	36606964	36607524	Cluster1
CM054138.1	36655150	36656849	Cluster1
CM054138.1	36824664	36825261	Cluster1
CM054138.1	36976649	36977256	Cluster1
CM054138.1	36981541	36981676	Cluster5
CM054138.1	37058481	37059149	Cluster1
CM054138.1	37200356	37200485	Cluster5
CM054138.1	37378334	37378667	Cluster8
CM054138.1	37379204	37379254	Cluster1
CM054138.1	37787232	37787281	Cluster1
CM054138.1	37894321	37894514	Cluster1
CM054138.1	37959057	37959208	Cluster1
CM054138.1	37973176	37973468	Cluster1
CM054138.1	38079636	38080658	Cluster1
CM054138.1	38423746	38423937	Cluster1
CM054138.1	38502724	38502985	Cluster1
CM054138.1	38516998	38517417	Cluster1
CM054138.1	38896749	38898564	Cluster1
CM054138.1	39010558	39011043	Cluster1
CM054138.1	39406508	39407473	Cluster1
CM054138.1	41626994	41628920	Cluster1
CM054138.1	41822291	41822410	Cluster2
CM054138.1	42165097	42165140	Cluster1
CM054138.1	42204656	42205615	Cluster1
CM054138.1	42207623	42207989	Cluster1
CM054138.1	42719349	42719543	Cluster6
CM054138.1	42804305	42804504	Cluster2
CM054138.1	44464125	44464676	Cluster1
CM054138.1	44465541	44465594	Cluster1
CM054138.1	44466823	44466880	Cluster1
CM054138.1	44467668	44467725	Cluster1
CM054138.1	44468945	44469002	Cluster1
CM054138.1	46269907	46269966	Cluster3
CM054138.1	47477856	47478655	Cluster1
CM054138.1	50378668	50378927	Cluster3
CM054138.1	52228981	52229183	Cluster1
CM054138.1	53519490	53519930	Cluster6
CM054138.1	55252598	55252725	Cluster1
CM054138.1	55945328	55945801	Cluster1
CM054138.1	55946344	55947133	Cluster1
CM054138.1	55947980	55948408	Cluster1
CM054138.1	56018123	56019087	Cluster1
CM054138.1	56546054	56546205	Cluster3
CM054138.1	57617219	57617282	Cluster8
CM054138.1	58084596	58084665	Cluster3
CM054138.1	60228712	60228938	Cluster2
CM054138.1	61000555	61000677	Cluster6
CM054138.1	62487238	62487280	Cluster3
CM054138.1	65974528	65974592	Cluster6
CM054138.1	66159668	66159926	Cluster3
CM054138.1	66629533	66629596	Cluster3
CM054138.1	67273356	67273419	Cluster3
CM054138.1	67275393	67275719	Cluster6
CM054138.1	67277445	67277508	Cluster6
CM054138.1	67278372	67278982	Cluster3
CM054138.1	67280009	67280599	Cluster3
CM054138.1	67287323	67287386	Cluster6
CM054138.1	67288246	67288309	Cluster3
CM054138.1	67288877	67288940	Cluster3
CM054138.1	67290158	67290221	Cluster3
CM054138.1	67290760	67290823	Cluster3
CM054138.1	67291666	67291729	Cluster3
CM054138.1	67293753	67293816	Cluster3
CM054138.1	67295088	67295151	Cluster3
CM054138.1	67295979	67296042	Cluster3
CM054138.1	67296602	67296665	Cluster3
CM054138.1	67301442	67301504	Cluster2
CM054138.1	67302818	67302881	Cluster3
CM054138.1	67303666	67303729	Cluster6
CM054138.1	67308663	67308726	Cluster3
CM054138.1	67309399	67309462	Cluster3
CM054138.1	67315992	67316056	Cluster3
CM054138.1	67318578	67318641	Cluster6
CM054138.1	67995714	67996119	Cluster3
CM054138.1	69199201	69200139	Cluster1
CM054138.1	69282195	69285346	Cluster1
CM054138.1	69333731	69333798	Cluster3
CM054138.1	69335196	69335260	Cluster5
CM054138.1	69336066	69341396	Cluster5
CM054138.1	69417179	69418129	Cluster1
CM054138.1	69420142	69420501	Cluster1
CM054138.1	71018582	71019719	Cluster1
CM054138.1	71579524	71579581	Cluster2
CM054138.1	71582979	71583036	Cluster2
CM054138.1	71586476	71586533	Cluster2
CM054138.1	71587705	71587762	Cluster2
CM054138.1	71590790	71590847	Cluster2
CM054138.1	71592890	71592947	Cluster2
CM054138.1	71594010	71594067	Cluster2
CM054138.1	71595415	71595472	Cluster2
CM054138.1	71597193	71597249	Cluster2
CM054138.1	71599429	71599486	Cluster2
CM054138.1	71604784	71604841	Cluster2
CM054138.1	71606292	71606349	Cluster2
CM054138.1	71612401	71612716	Cluster1
CM054138.1	71619227	71619287	Cluster6
CM054138.1	71623292	71623349	Cluster2
CM054138.1	71664366	71664423	Cluster2
CM054138.1	71668156	71668213	Cluster2
CM054138.1	71681577	71681634	Cluster2
CM054138.1	71684463	71684520	Cluster2
CM054138.1	71714618	71714712	Cluster6
CM054138.1	71718715	71719376	Cluster2
CM054138.1	71724566	71724623	Cluster2
CM054138.1	71727070	71727144	Cluster2
CM054138.1	71731031	71731088	Cluster2
CM054138.1	71733672	71733729	Cluster2
CM054138.1	71759267	71759324	Cluster2
CM054138.1	71763849	71763907	Cluster2
CM054138.1	71775607	71775663	Cluster2
CM054138.1	71780194	71780252	Cluster2
CM054138.1	71797850	71797907	Cluster2
CM054138.1	71813819	71813876	Cluster2
CM054138.1	71824974	71825031	Cluster2
CM054138.1	71826644	71826701	Cluster2
CM054138.1	71836910	71836967	Cluster2
CM054138.1	71840685	71840760	Cluster2
CM054138.1	71843595	71843652	Cluster2
CM054138.1	71846244	71846301	Cluster2
CM054138.1	71850702	71850758	Cluster2
CM054138.1	71852557	71852614	Cluster2
CM054138.1	71854379	71854454	Cluster2
CM054138.1	71856327	71856384	Cluster2
CM054138.1	72600880	72601198	Cluster1
CM054138.1	73032683	73032778	Cluster6
CM054138.1	73268387	73268701	Cluster1
CM054138.1	75214102	75214170	Cluster3
CM054138.1	75528172	75528980	Cluster1
CM054138.1	75601567	75602455	Cluster5
CM054138.1	75640607	75640905	Cluster1
CM054138.1	79107219	79107315	Cluster6
CM054138.1	79150002	79150098	Cluster6
CM054138.1	79392168	79392487	Cluster3
CM054138.1	79539900	79539957	Cluster2
CM054138.1	79551774	79551831	Cluster2
CM054138.1	79553352	79553409	Cluster2
CM054138.1	79556555	79556874	Cluster1
CM054138.1	79565844	79565919	Cluster2
CM054138.1	79635367	79635424	Cluster2
CM054138.1	79927099	79927599	Cluster1
CM054138.1	80602513	80605660	Cluster1
CM054138.1	80905547	80906004	Cluster1
CM054138.1	80959272	80959335	Cluster5
CM054138.1	81134556	81134635	Cluster7
CM054138.1	81145063	81145141	Cluster7
CM054138.1	83990378	83990692	Cluster1
CM054139.1	1330324	1330576	Cluster1
CM054139.1	4714656	4715621	Cluster1
CM054139.1	5003999	5004273	Cluster1
CM054139.1	5023144	5023425	Cluster1
CM054139.1	5675137	5675272	Cluster3
CM054139.1	5675963	5676096	Cluster3
CM054139.1	5676602	5676737	Cluster3
CM054139.1	5677298	5677414	Cluster7
CM054139.1	5678058	5678174	Cluster7
CM054139.1	7039581	7039877	Cluster2
CM054139.1	7421113	7421269	Cluster6
CM054139.1	7492978	7493138	Cluster6
CM054139.1	7748991	7749117	Cluster3
CM054139.1	8135410	8135567	Cluster1
CM054139.1	11448585	11449055	Cluster1
CM054139.1	11724255	11724310	Cluster2
CM054139.1	12550098	12550153	Cluster2
CM054139.1	12556415	12556470	Cluster2
CM054139.1	13676484	13676529	Cluster2
CM054139.1	15345725	15345894	Cluster1
CM054139.1	15741416	15741457	Cluster1
CM054139.1	15877906	15878097	Cluster5
CM054139.1	16764330	16764404	Cluster3
CM054139.1	16768340	16768746	Cluster1
CM054139.1	17283423	17283640	Cluster1
CM054139.1	18055350	18056007	Cluster1
CM054139.1	18409249	18409801	Cluster1
CM054139.1	18459373	18459604	Cluster1
CM054139.1	22004282	22004442	Cluster6
CM054139.1	23126059	23126126	Cluster2
CM054139.1	27549732	27549944	Cluster1
CM054139.1	27562750	27563405	Cluster1
CM054139.1	27865392	27865508	Cluster6
CM054139.1	30460441	30460537	Cluster6
CM054139.1	33080068	33080451	Cluster1
CM054139.1	33267333	33267405	Cluster2
CM054139.1	33268569	33268642	Cluster2
CM054139.1	33269889	33269962	Cluster2
CM054139.1	33988561	33988943	Cluster1
CM054139.1	35015360	35016053	Cluster5
CM054139.1	36147260	36147675	Cluster3
CM054139.1	39048102	39048449	Cluster2
CM054139.1	39663274	39663340	Cluster3
CM054139.1	39824815	39824879	Cluster3
CM054139.1	40457426	40457484	Cluster3
CM054139.1	41838513	41838572	Cluster6
CM054139.1	42582362	42582819	Cluster1
CM054139.1	42594724	42594782	Cluster6
CM054139.1	43227975	43228035	Cluster6
CM054139.1	44898236	44898772	Cluster6
CM054139.1	45474510	45475258	Cluster5
CM054139.1	45709615	45710044	Cluster1
CM054139.1	46221929	46222071	Cluster1
CM054139.1	48706584	48706753	Cluster6
CM054139.1	50528275	50528334	Cluster1
CM054139.1	51543431	51543705	Cluster5
CM054139.1	52311539	52311715	Cluster3
CM054139.1	53139128	53139248	Cluster3
CM054139.1	53237636	53237711	Cluster3
CM054139.1	56057145	56057189	Cluster3
CM054139.1	56826712	56826771	Cluster6
CM054139.1	58127501	58127997	Cluster1
CM054139.1	58290299	58290425	Cluster1
CM054139.1	58291118	58291455	Cluster1
CM054139.1	58891429	58891659	Cluster3
CM054139.1	59643225	59643350	Cluster3
CM054139.1	60578544	60578669	Cluster3
CM054139.1	60675314	60675433	Cluster2
CM054139.1	60676593	60676716	Cluster3
CM054139.1	60678836	60678959	Cluster2
CM054139.1	60680179	60680302	Cluster3
CM054139.1	60682484	60682607	Cluster3
CM054139.1	60688038	60688161	Cluster2
CM054139.1	60689103	60689173	Cluster2
CM054139.1	60690022	60690141	Cluster3
CM054139.1	60691011	60691102	Cluster3
CM054139.1	60691975	60692094	Cluster3
CM054139.1	60692979	60693070	Cluster3
CM054139.1	60694892	60695011	Cluster3
CM054139.1	60695839	60695958	Cluster3
CM054139.1	60696849	60696939	Cluster3
CM054139.1	60697786	60697877	Cluster3
CM054139.1	60699705	60699824	Cluster2
CM054139.1	62248168	62248259	Cluster2
CM054139.1	62258063	62258154	Cluster3
CM054139.1	62267111	62267514	Cluster3
CM054139.1	62276335	62276426	Cluster3
CM054139.1	63980806	63980932	Cluster6
CM054139.1	63990049	63990278	Cluster6
CM054139.1	65636722	65637105	Cluster1
CM054139.1	66027420	66029310	Cluster1
CM054139.1	67705167	67705243	Cluster5
CM054139.1	69943773	69943836	Cluster3
CM054139.1	72092497	72092543	Cluster2
CM054139.1	73456775	73456838	Cluster6
CM054139.1	75742251	75742831	Cluster1
CM054139.1	75835860	75836504	Cluster1
CM054139.1	76758417	76758467	Cluster6
CM054139.1	76881772	76882436	Cluster1
CM054139.1	77724896	77725077	Cluster6
CM054139.1	77811297	77812000	Cluster1
CM054139.1	77812977	77813525	Cluster5
CM054139.1	78136975	78137292	Cluster1
CM054139.1	78649424	78649760	Cluster1
CM054139.1	78690696	78691071	Cluster1
CM054140.1	1114270	1114679	Cluster1
CM054140.1	1723225	1723474	Cluster1
CM054140.1	3328543	3328607	Cluster6
CM054140.1	3348080	3348143	Cluster6
CM054140.1	3391935	3391987	Cluster3
CM054140.1	3739534	3739650	Cluster3
CM054140.1	3893263	3893487	Cluster1
CM054140.1	5227990	5228870	Cluster5
CM054140.1	5235034	5235103	Cluster5
CM054140.1	7048569	7048761	Cluster3
CM054140.1	7050151	7050548	Cluster1
CM054140.1	7263719	7264040	Cluster1
CM054140.1	8782476	8782819	Cluster2
CM054140.1	10796134	10796577	Cluster3
CM054140.1	11944065	11945030	Cluster1
CM054140.1	11947033	11947394	Cluster1
CM054140.1	12187313	12187408	Cluster6
CM054140.1	14004560	14004606	Cluster2
CM054140.1	15221573	15221944	Cluster1
CM054140.1	15266178	15266285	Cluster2
CM054140.1	16598256	16598425	Cluster1
CM054140.1	17697005	17697520	Cluster2
CM054140.1	20377889	20377950	Cluster6
CM054140.1	20518350	20518676	Cluster6
CM054140.1	21196961	21197007	Cluster2
CM054140.1	21774022	21774118	Cluster3
CM054140.1	22231194	22231312	Cluster7
CM054140.1	22319356	22319517	Cluster6
CM054140.1	23335827	23336010	Cluster6
CM054140.1	24679299	24679405	Cluster3
CM054140.1	24687044	24687493	Cluster1
CM054140.1	25124274	25124334	Cluster6
CM054140.1	25411591	25411644	Cluster2
CM054140.1	27284633	27284807	Cluster2
CM054140.1	27988621	27988937	Cluster6
CM054140.1	28060642	28061013	Cluster1
CM054140.1	28061848	28063373	Cluster1
CM054140.1	29766778	29766938	Cluster6
CM054140.1	31663829	31663884	Cluster6
CM054140.1	31718425	31718480	Cluster6
CM054140.1	32170348	32170547	Cluster2
CM054140.1	32536624	32536788	Cluster2
CM054140.1	32981013	32981809	Cluster1
CM054140.1	32982625	32982923	Cluster1
CM054140.1	33168932	33168992	Cluster1
CM054140.1	34440527	34440596	Cluster1
CM054140.1	34492751	34493220	Cluster2
CM054140.1	37935850	37935891	Cluster1
CM054140.1	38669671	38669735	Cluster5
CM054140.1	39398948	39399600	Cluster1
CM054140.1	39424108	39424188	Cluster3
CM054140.1	39426765	39426845	Cluster3
CM054140.1	40183649	40183803	Cluster1
CM054140.1	42324744	42325125	Cluster5
CM054140.1	44400616	44400773	Cluster1
CM054140.1	44408222	44408700	Cluster1
CM054140.1	44458755	44458832	Cluster1
CM054140.1	44462843	44463345	Cluster1
CM054140.1	44854554	44854717	Cluster6
CM054140.1	45087033	45087963	Cluster2
CM054140.1	45103337	45104267	Cluster2
CM054140.1	45129217	45130147	Cluster2
CM054140.1	45168311	45169241	Cluster2
CM054140.1	45177737	45178667	Cluster2
CM054140.1	45544320	45544560	Cluster3
CM054140.1	45761618	45761694	Cluster3
CM054140.1	46501670	46501717	Cluster3
CM054140.1	46506359	46506406	Cluster3
CM054140.1	47981169	47981215	Cluster3
CM054140.1	48349686	48350475	Cluster4
CM054140.1	48690000	48690084	Cluster3
CM054140.1	49660364	49660423	Cluster6
CM054140.1	50211960	50213872	Cluster1
CM054140.1	51567366	51567861	Cluster2
CM054140.1	52288304	52289000	Cluster3
CM054140.1	52645788	52646068	Cluster1
CM054140.1	53076997	53077068	Cluster2
CM054140.1	55272685	55272801	Cluster1
CM054140.1	56289287	56289604	Cluster8
CM054140.1	56488420	56489350	Cluster2
CM054140.1	57253666	57254793	Cluster1
CM054140.1	57255507	57255724	Cluster1
CM054140.1	57257890	57258671	Cluster1
CM054140.1	58075305	58075690	Cluster5
CM054140.1	58077288	58077556	Cluster1
CM054140.1	61491935	61493180	Cluster1
CM054140.1	63449836	63449932	Cluster6
CM054140.1	64655769	64655874	Cluster7
CM054140.1	65093645	65094012	Cluster2
CM054140.1	65495577	65495623	Cluster2
CM054140.1	65514877	65515413	Cluster1
CM054140.1	66128873	66129602	Cluster1
CM054140.1	66133008	66133072	Cluster2
CM054140.1	66167448	66167493	Cluster2
CM054140.1	66168013	66168078	Cluster2
CM054140.1	66183945	66184368	Cluster2
CM054140.1	66184931	66185414	Cluster2
CM054140.1	66185981	66186536	Cluster2
CM054140.1	66199236	66199730	Cluster2
CM054140.1	66202302	66202798	Cluster2
CM054140.1	66204411	66204909	Cluster2
CM054140.1	66206844	66207300	Cluster2
CM054140.1	67374588	67374755	Cluster1
CM054140.1	68363847	68363898	Cluster1
CM054140.1	68794475	68794691	Cluster1
CM054140.1	69091627	69092712	Cluster1
CM054140.1	69093371	69093576	Cluster9
CM054140.1	69095904	69096882	Cluster5
CM054140.1	69098365	69099019	Cluster1
CM054140.1	69100152	69101090	Cluster1
CM054140.1	69105329	69106256	Cluster1
CM054140.1	69107131	69107486	Cluster1
CM054140.1	69108741	69109075	Cluster1
CM054140.1	69110006	69110331	Cluster1
CM054140.1	69113212	69114004	Cluster1
CM054140.1	69114516	69114725	Cluster1
CM054140.1	69119283	69121467	Cluster1
CM054140.1	69123651	69125319	Cluster1
CM054140.1	70353104	70353162	Cluster3
CM054140.1	74664107	74664715	Cluster1
CM054140.1	75765693	75766105	Cluster1
CM054140.1	75799409	75801319	Cluster1
CM054141.1	128992	129203	Cluster1
CM054141.1	1140317	1140698	Cluster1
CM054141.1	1419205	1419483	Cluster1
CM054141.1	1677421	1677708	Cluster1
CM054141.1	1808938	1809136	Cluster4
CM054141.1	2116874	2117337	Cluster6
CM054141.1	6895814	6895874	Cluster1
CM054141.1	7124687	7124752	Cluster6
CM054141.1	8143186	8143346	Cluster1
CM054141.1	8194819	8194861	Cluster1
CM054141.1	8419870	8420659	Cluster1
CM054141.1	8421925	8422285	Cluster6
CM054141.1	8424168	8425014	Cluster1
CM054141.1	8426235	8426595	Cluster6
CM054141.1	8427431	8427753	Cluster5
CM054141.1	9102400	9102594	Cluster1
CM054141.1	9452654	9452793	Cluster5
CM054141.1	9493978	9494211	Cluster1
CM054141.1	15123177	15124279	Cluster6
CM054141.1	15762223	15762445	Cluster6
CM054141.1	17936905	17936973	Cluster3
CM054141.1	18783861	18784014	Cluster1
CM054141.1	19823094	19823190	Cluster6
CM054141.1	20772967	20773351	Cluster1
CM054141.1	21835778	21836021	Cluster3
CM054141.1	22143059	22143196	Cluster5
CM054141.1	22292298	22292723	Cluster1
CM054141.1	23558834	23558982	Cluster1
CM054141.1	23718101	23718442	Cluster1
CM054141.1	23795546	23795678	Cluster1
CM054141.1	23796853	23797189	Cluster1
CM054141.1	23863834	23864171	Cluster1
CM054141.1	23865322	23865454	Cluster1
CM054141.1	23988582	23988671	Cluster1
CM054141.1	24432822	24432918	Cluster6
CM054141.1	24444405	24444501	Cluster6
CM054141.1	26108659	26108719	Cluster6
CM054141.1	27675480	27676831	Cluster1
CM054141.1	27677588	27678067	Cluster5
CM054141.1	27678794	27679118	Cluster5
CM054141.1	27778000	27778205	Cluster1
CM054141.1	28119308	28119433	Cluster3
CM054141.1	28540788	28541513	Cluster1
CM054141.1	28977053	28977241	Cluster1
CM054141.1	29030479	29030681	Cluster1
CM054141.1	29307165	29307283	Cluster5
CM054141.1	30237516	30237835	Cluster1
CM054141.1	30766117	30766430	Cluster5
CM054141.1	32076406	32076785	Cluster1
CM054141.1	32506694	32506754	Cluster6
CM054141.1	32516978	32517036	Cluster3
CM054141.1	33958923	33959466	Cluster3
CM054141.1	34872736	34872933	Cluster5
CM054141.1	36793651	36793805	Cluster1
CM054141.1	36796182	36797373	Cluster6
CM054141.1	36881888	36881950	Cluster6
CM054141.1	38099524	38100571	Cluster1
CM054141.1	38195912	38196362	Cluster1
CM054141.1	38200353	38200702	Cluster1
CM054141.1	41554761	41554949	Cluster3
CM054141.1	41983716	41983798	Cluster2
CM054141.1	41985816	41985886	Cluster2
CM054141.1	42483815	42485721	Cluster1
CM054141.1	42967553	42967661	Cluster3
CM054141.1	43022345	43022635	Cluster1
CM054141.1	43043480	43043884	Cluster1
CM054141.1	43436405	43436458	Cluster6
CM054141.1	43441019	43441079	Cluster8
CM054141.1	44097137	44097217	Cluster6
CM054141.1	44188295	44188452	Cluster1
CM054141.1	44788600	44788965	Cluster1
CM054141.1	44793424	44794248	Cluster1
CM054141.1	45734423	45734604	Cluster6
CM054141.1	47490874	47490943	Cluster3
CM054141.1	47494190	47494259	Cluster3
CM054141.1	47497228	47497312	Cluster2
CM054141.1	47500643	47500727	Cluster2
CM054141.1	47506902	47506971	Cluster3
CM054141.1	47509859	47509928	Cluster3
CM054141.1	47511898	47511967	Cluster3
CM054141.1	49952370	49953335	Cluster1
CM054141.1	49955355	49955718	Cluster1
CM054141.1	51509229	51509274	Cluster2
CM054141.1	52408076	52409639	Cluster1
CM054141.1	53223577	53223648	Cluster3
CM054141.1	53424873	53424948	Cluster2
CM054141.1	53925999	53926074	Cluster2
CM054141.1	53927230	53927304	Cluster2
CM054141.1	53929177	53929251	Cluster2
CM054141.1	53931321	53931395	Cluster2
CM054141.1	53932653	53932728	Cluster2
CM054141.1	53937053	53937532	Cluster2
CM054141.1	53938608	53938683	Cluster2
CM054141.1	53940354	53940429	Cluster2
CM054141.1	53941826	53941901	Cluster2
CM054141.1	53972399	53972474	Cluster2
CM054141.1	54539142	54539204	Cluster4
CM054141.1	54557707	54557760	Cluster2
CM054141.1	56210312	56210525	Cluster1
CM054141.1	59148216	59148257	Cluster3
CM054141.1	61903432	61903969	Cluster1
CM054141.1	62591958	62592053	Cluster6
CM054141.1	63053162	63053491	Cluster5
CM054141.1	63055333	63055637	Cluster6
CM054141.1	63615929	63616263	Cluster1
CM054141.1	63616961	63617516	Cluster1
CM054141.1	63984486	63984644	Cluster6
CM054141.1	66166960	66168010	Cluster2
CM054141.1	66284353	66284418	Cluster2
CM054141.1	66839290	66839365	Cluster2
CM054141.1	67556200	67556438	Cluster6
CM054141.1	68481385	68481443	Cluster3
CM054141.1	70290346	70290506	Cluster6
CM054141.1	70681269	70682599	Cluster8
CM054141.1	70721023	70721150	Cluster1
CM054141.1	70882572	70883179	Cluster1
CM054141.1	71635409	71635884	Cluster8
CM054141.1	72259939	72260610	Cluster3
CM054141.1	72561445	72563366	Cluster1
CM054141.1	72755535	72755609	Cluster3
CM054141.1	73315125	73315166	Cluster1
CM054141.1	73703438	73704045	Cluster1
CM054141.1	73843449	73843655	Cluster1
CM054141.1	74062256	74062646	Cluster6
CM054141.1	74552987	74553182	Cluster5
CM054141.1	74997064	74997191	Cluster6
CM054142.1	824037	824412	Cluster1
CM054142.1	842557	842627	Cluster3
CM054142.1	946694	946751	Cluster6
CM054142.1	2243066	2243555	Cluster3
CM054142.1	2246314	2247321	Cluster3
CM054142.1	2273354	2273621	Cluster5
CM054142.1	3009742	3011664	Cluster1
CM054142.1	3924813	3926374	Cluster1
CM054142.1	4120914	4122805	Cluster1
CM054142.1	4280321	4280474	Cluster3
CM054142.1	4281650	4282686	Cluster3
CM054142.1	4283337	4284197	Cluster3
CM054142.1	4510363	4510642	Cluster1
CM054142.1	5163136	5163182	Cluster2
CM054142.1	5263271	5263820	Cluster1
CM054142.1	5346727	5346879	Cluster1
CM054142.1	5347748	5347900	Cluster1
CM054142.1	5348731	5348774	Cluster1
CM054142.1	5349843	5349995	Cluster1
CM054142.1	5352667	5352819	Cluster1
CM054142.1	5353656	5353808	Cluster1
CM054142.1	5356465	5356593	Cluster1
CM054142.1	5358247	5358316	Cluster1
CM054142.1	5360038	5360190	Cluster1
CM054142.1	5361069	5361221	Cluster1
CM054142.1	5362161	5362254	Cluster1
CM054142.1	5676754	5676839	Cluster6
CM054142.1	5679923	5680008	Cluster6
CM054142.1	6114236	6114396	Cluster2
CM054142.1	7288257	7288863	Cluster1
CM054142.1	8337105	8337274	Cluster4
CM054142.1	12519041	12519102	Cluster3
CM054142.1	14123913	14124138	Cluster3
CM054142.1	15022925	15022990	Cluster7
CM054142.1	16034221	16034295	Cluster2
CM054142.1	16039129	16039202	Cluster2
CM054142.1	16044690	16044763	Cluster2
CM054142.1	16048135	16048209	Cluster2
CM054142.1	16051683	16051756	Cluster2
CM054142.1	16061635	16061709	Cluster2
CM054142.1	16078076	16078148	Cluster2
CM054142.1	16080128	16080200	Cluster2
CM054142.1	16081290	16081363	Cluster2
CM054142.1	16122757	16122829	Cluster2
CM054142.1	16126373	16126447	Cluster2
CM054142.1	16142552	16142624	Cluster2
CM054142.1	16145705	16145778	Cluster2
CM054142.1	16147637	16147709	Cluster2
CM054142.1	16156672	16156746	Cluster2
CM054142.1	16158137	16158209	Cluster2
CM054142.1	16165353	16165403	Cluster3
CM054142.1	16169559	16169631	Cluster2
CM054142.1	16171306	16171379	Cluster2
CM054142.1	16175210	16175283	Cluster2
CM054142.1	16178761	16178834	Cluster2
CM054142.1	16180869	16180943	Cluster2
CM054142.1	16183378	16183452	Cluster2
CM054142.1	16227264	16227438	Cluster1
CM054142.1	16307579	16307653	Cluster2
CM054142.1	19715228	19715733	Cluster2
CM054142.1	19890630	19890693	Cluster1
CM054142.1	20777637	20777736	Cluster3
CM054142.1	20932946	20933220	Cluster8
CM054142.1	21090099	21090442	Cluster1
CM054142.1	21091882	21092080	Cluster5
CM054142.1	21319739	21319872	Cluster1
CM054142.1	21393620	21393661	Cluster1
CM054142.1	21996741	21998307	Cluster1
CM054142.1	23980619	23982180	Cluster1
CM054142.1	24819230	24819287	Cluster4
CM054142.1	24871768	24872009	Cluster2
CM054142.1	25998249	25998311	Cluster6
CM054142.1	26030174	26030237	Cluster6
CM054142.1	27761642	27762027	Cluster6
CM054142.1	27804635	27804704	Cluster3
CM054142.1	27929356	27929432	Cluster1
CM054142.1	27941960	27942039	Cluster1
CM054142.1	27944797	27944876	Cluster1
CM054142.1	27949158	27949237	Cluster1
CM054142.1	28229173	28229893	Cluster4
CM054142.1	28287554	28287600	Cluster5
CM054142.1	29229369	29229448	Cluster1
CM054142.1	29762068	29762143	Cluster7
CM054142.1	29869246	29869314	Cluster1
CM054142.1	29870578	29870641	Cluster3
CM054142.1	29937443	29937505	Cluster3
CM054142.1	30676476	30676572	Cluster2
CM054142.1	31289848	31289891	Cluster1
CM054142.1	31322529	31322686	Cluster1
CM054142.1	31587876	31589136	Cluster1
CM054142.1	31763503	31765057	Cluster1
CM054142.1	34828683	34828803	Cluster4
CM054142.1	35570616	35570904	Cluster1
CM054142.1	35576905	35577372	Cluster5
CM054142.1	35589455	35589796	Cluster5
CM054142.1	36097521	36098022	Cluster6
CM054142.1	38504332	38504428	Cluster2
CM054142.1	39899778	39899820	Cluster5
CM054142.1	42383069	42383159	Cluster1
CM054142.1	42383674	42383909	Cluster1
CM054142.1	42984785	42984861	Cluster3
CM054142.1	42987225	42987301	Cluster3
CM054142.1	42989304	42989379	Cluster3
CM054142.1	42991115	42991331	Cluster3
CM054142.1	42992212	42992287	Cluster3
CM054142.1	42993794	42993870	Cluster3
CM054142.1	42995278	42995353	Cluster3
CM054142.1	42997156	42997232	Cluster3
CM054142.1	42997847	42997922	Cluster3
CM054142.1	43000390	43000466	Cluster3
CM054142.1	43002516	43002592	Cluster3
CM054142.1	43003810	43003886	Cluster3
CM054142.1	43006469	43006545	Cluster3
CM054142.1	43007582	43007658	Cluster3
CM054142.1	43009932	43010008	Cluster3
CM054142.1	43012588	43012663	Cluster3
CM054142.1	43259696	43259784	Cluster1
CM054142.1	47179184	47179310	Cluster3
CM054142.1	50014718	50015085	Cluster1
CM054142.1	50017106	50018069	Cluster1
CM054142.1	50042272	50045843	Cluster1
CM054142.1	50071897	50072532	Cluster1
CM054142.1	50075514	50075781	Cluster1
CM054142.1	50881969	50882417	Cluster1
CM054142.1	51487890	51487943	Cluster6
CM054142.1	52820678	52820774	Cluster1
CM054142.1	53351618	53352068	Cluster1
CM054142.1	54011828	54011899	Cluster6
CM054142.1	54888809	54888855	Cluster3
CM054142.1	54891217	54891287	Cluster3
CM054142.1	56007749	56007853	Cluster1
CM054142.1	56008380	56009505	Cluster1
CM054142.1	56085907	56087798	Cluster1
CM054142.1	57929130	57929499	Cluster1
CM054142.1	57930238	57931928	Cluster1
CM054142.1	59563585	59564028	Cluster1
CM054142.1	59732643	59732687	Cluster5
CM054142.1	63490211	63490332	Cluster2
CM054142.1	64210155	64211372	Cluster1
CM054142.1	64211967	64212596	Cluster1
CM054142.1	65915685	65916129	Cluster1
CM054142.1	66039755	66039806	Cluster3
CM054142.1	68561171	68561382	Cluster1
CM054142.1	70708122	70708322	Cluster2
CM054142.1	70881486	70881931	Cluster1
CM054142.1	72166464	72166560	Cluster6
CM054142.1	73624994	73625261	Cluster6
CM054142.1	73627508	73627750	Cluster1
CM054142.1	73628432	73629011	Cluster1
CM054143.1	543956	544784	Cluster1
CM054143.1	555974	556936	Cluster1
CM054143.1	3244552	3244930	Cluster3
CM054143.1	3522987	3523058	Cluster5
CM054143.1	4083507	4083550	Cluster1
CM054143.1	4121756	4122019	Cluster2
CM054143.1	4332413	4332634	Cluster1
CM054143.1	5002853	5003236	Cluster1
CM054143.1	5510220	5510547	Cluster6
CM054143.1	5511598	5512206	Cluster5
CM054143.1	5516657	5517441	Cluster1
CM054143.1	10021594	10021723	Cluster2
CM054143.1	10253265	10253920	Cluster1
CM054143.1	10285923	10286452	Cluster1
CM054143.1	10473620	10473695	Cluster3
CM054143.1	10544796	10544887	Cluster2
CM054143.1	10672549	10672675	Cluster2
CM054143.1	17421823	17423559	Cluster1
CM054143.1	18082987	18083028	Cluster1
CM054143.1	22779619	22779662	Cluster2
CM054143.1	22811446	22811813	Cluster1
CM054143.1	22813974	22814205	Cluster1
CM054143.1	23300860	23301660	Cluster1
CM054143.1	23707401	23708096	Cluster1
CM054143.1	24528042	24528647	Cluster1
CM054143.1	24591144	24591311	Cluster1
CM054143.1	25303540	25304811	Cluster1
CM054143.1	26710438	26710498	Cluster6
CM054143.1	26729523	26729729	Cluster1
CM054143.1	27297820	27298529	Cluster1
CM054143.1	28691487	28691922	Cluster1
CM054143.1	30226749	30227223	Cluster3
CM054143.1	30349382	30349514	Cluster3
CM054143.1	31248396	31250321	Cluster1
CM054143.1	31277199	31279109	Cluster1
CM054143.1	31283615	31283670	Cluster1
CM054143.1	31591052	31592902	Cluster1
CM054143.1	31892394	31892469	Cluster8
CM054143.1	31932764	31932839	Cluster8
CM054143.1	31937667	31937742	Cluster8
CM054143.1	31949461	31949536	Cluster8
CM054143.1	32995706	32995973	Cluster1
CM054143.1	33049486	33050138	Cluster1
CM054143.1	35099742	35100193	Cluster1
CM054143.1	36428917	36428994	Cluster1
CM054143.1	36433015	36433518	Cluster1
CM054143.1	37311308	37311384	Cluster8
CM054143.1	37501329	37501404	Cluster8
CM054143.1	41963149	41963306	Cluster1
CM054143.1	42052193	42052359	Cluster6
CM054143.1	42069146	42069312	Cluster6
CM054143.1	42269183	42269279	Cluster1
CM054143.1	42303825	42304697	Cluster1
CM054143.1	42876192	42876349	Cluster6
CM054143.1	44076762	44077303	Cluster6
CM054143.1	44647248	44647343	Cluster5
CM054143.1	44888252	44888402	Cluster5
CM054143.1	44992097	44992221	Cluster3
CM054143.1	45003528	45003603	Cluster7
CM054143.1	45030592	45030652	Cluster3
CM054143.1	45032217	45034119	Cluster6
CM054143.1	45034698	45034760	Cluster6
CM054143.1	47491184	47491999	Cluster4
CM054143.1	47493675	47494320	Cluster1
CM054143.1	47495307	47495397	Cluster1
CM054143.1	47497601	47498098	Cluster1
CM054143.1	47504595	47506320	Cluster1
CM054143.1	47578067	47579627	Cluster1
CM054143.1	48171525	48171664	Cluster1
CM054143.1	48183584	48184225	Cluster1
CM054143.1	48696400	48696559	Cluster6
CM054143.1	48752758	48753130	Cluster2
CM054143.1	48806030	48806132	Cluster4
CM054143.1	49072787	49073054	Cluster1
CM054143.1	49282201	49282410	Cluster3
CM054143.1	49573207	49573650	Cluster1
CM054143.1	50240733	50241010	Cluster3
CM054143.1	52444505	52446406	Cluster1
CM054143.1	52545440	52545486	Cluster2
CM054143.1	58687429	58687515	Cluster1
CM054143.1	59208004	59208053	Cluster1
CM054143.1	61568240	61568461	Cluster1
CM054143.1	61802063	61802366	Cluster1
CM054143.1	62396985	62397143	Cluster1
CM054143.1	62549880	62550556	Cluster1
CM054143.1	63654616	63655580	Cluster1
CM054143.1	64154728	64154877	Cluster5
CM054143.1	65187093	65187419	Cluster6
CM054143.1	66385390	66385434	Cluster3
CM054143.1	67346322	67346377	Cluster1
CM054143.1	67989940	67990020	Cluster3
CM054143.1	68323445	68323519	Cluster5
CM054143.1	68704595	68705317	Cluster5
CM054143.1	69900869	69901388	Cluster1
CM054143.1	69902781	69903073	Cluster1
CM054143.1	69958451	69959197	Cluster1
CM054144.1	178077	178134	Cluster1
CM054144.1	427811	427943	Cluster1
CM054144.1	472784	472965	Cluster6
CM054144.1	546320	546416	Cluster6
CM054144.1	617993	618208	Cluster1
CM054144.1	853711	853911	Cluster1
CM054144.1	1827344	1827390	Cluster1
CM054144.1	2173741	2174220	Cluster5
CM054144.1	2349488	2349552	Cluster2
CM054144.1	4794544	4794691	Cluster2
CM054144.1	5668192	5668306	Cluster3
CM054144.1	6368657	6369043	Cluster1
CM054144.1	6461238	6461792	Cluster1
CM054144.1	6851626	6851947	Cluster6
CM054144.1	6855609	6856872	Cluster6
CM054144.1	8101124	8102325	Cluster1
CM054144.1	8269673	8270117	Cluster1
CM054144.1	12522150	12522205	Cluster2
CM054144.1	12522750	12522805	Cluster2
CM054144.1	12537434	12537489	Cluster2
CM054144.1	12539455	12539510	Cluster2
CM054144.1	12743557	12744043	Cluster3
CM054144.1	12806053	12806118	Cluster3
CM054144.1	12913222	12913291	Cluster3
CM054144.1	12917042	12917111	Cluster3
CM054144.1	14228281	14228553	Cluster1
CM054144.1	15472887	15473046	Cluster1
CM054144.1	15958118	15958283	Cluster2
CM054144.1	16090531	16090996	Cluster1
CM054144.1	16776705	16777827	Cluster1
CM054144.1	16778552	16778771	Cluster1
CM054144.1	16783585	16784096	Cluster1
CM054144.1	16816560	16816640	Cluster3
CM054144.1	17664470	17664544	Cluster2
CM054144.1	19134150	19134211	Cluster1
CM054144.1	19135048	19135122	Cluster5
CM054144.1	20480233	20480405	Cluster2
CM054144.1	20621432	20622421	Cluster8
CM054144.1	20845858	20847104	Cluster1
CM054144.1	25987111	25987663	Cluster1
CM054144.1	26028424	26029079	Cluster1
CM054144.1	26056438	26056559	Cluster1
CM054144.1	26068977	26069102	Cluster3
CM054144.1	26803723	26803872	Cluster5
CM054144.1	28307507	28307625	Cluster1
CM054144.1	29105701	29105822	Cluster3
CM054144.1	29476669	29477083	Cluster3
CM054144.1	30135363	30135414	Cluster2
CM054144.1	30137625	30137670	Cluster2
CM054144.1	30139867	30139918	Cluster2
CM054144.1	30188734	30188957	Cluster2
CM054144.1	30190945	30191009	Cluster2
CM054144.1	30192909	30192974	Cluster2
CM054144.1	30196742	30196900	Cluster1
CM054144.1	31601610	31601655	Cluster2
CM054144.1	35763207	35763463	Cluster3
CM054144.1	41555265	41555390	Cluster2
CM054144.1	42207873	42208348	Cluster2
CM054144.1	43971847	43971891	Cluster2
CM054144.1	46066822	46066897	Cluster2
CM054144.1	46067525	46067599	Cluster2
CM054144.1	46068967	46069041	Cluster2
CM054144.1	46072124	46072199	Cluster2
CM054144.1	50673397	50673472	Cluster2
CM054144.1	54021961	54022271	Cluster5
CM054144.1	54140767	54141021	Cluster1
CM054144.1	54892923	54893019	Cluster3
CM054144.1	54925532	54925628	Cluster1
CM054144.1	54939329	54939451	Cluster1
CM054144.1	54956351	54957056	Cluster1
CM054144.1	55581423	55581724	Cluster2
CM054144.1	56434372	56435618	Cluster10
CM054144.1	57313914	57314000	Cluster1
CM054144.1	57316232	57316320	Cluster1
CM054144.1	57318292	57318358	Cluster2
CM054144.1	57319403	57319528	Cluster2
CM054144.1	57320680	57320768	Cluster1
CM054144.1	57322641	57322731	Cluster2
CM054144.1	57331515	57331676	Cluster3
CM054144.1	57336136	57336297	Cluster2
CM054144.1	57351477	57351602	Cluster2
CM054144.1	57376722	57376883	Cluster2
CM054144.1	57736721	57736775	Cluster1
CM054144.1	57937641	57938465	Cluster1
CM054144.1	57955412	57955701	Cluster6
CM054144.1	57956941	57957382	Cluster1
CM054144.1	58350478	58350746	Cluster1
CM054144.1	59601640	59601898	Cluster6
CM054144.1	59899998	59900445	Cluster1
CM054144.1	60840238	60840947	Cluster1
CM054144.1	61341846	61342000	Cluster1
CM054144.1	61351065	61351338	Cluster1
CM054144.1	61928098	61928447	Cluster2
CM054144.1	61943978	61944311	Cluster2
CM054144.1	62626829	62626925	Cluster3
CM054144.1	62789809	62789942	Cluster6
CM054144.1	65176947	65177262	Cluster5
CM054144.1	65403254	65403301	Cluster3
CM054145.1	922703	923010	Cluster1
CM054145.1	962073	962526	Cluster1
CM054145.1	1361526	1361716	Cluster2
CM054145.1	1363437	1363610	Cluster2
CM054145.1	1364960	1365150	Cluster2
CM054145.1	1367572	1367762	Cluster2
CM054145.1	1369087	1369272	Cluster2
CM054145.1	1370532	1370721	Cluster2
CM054145.1	1373101	1373291	Cluster2
CM054145.1	1776147	1776283	Cluster5
CM054145.1	1778800	1779262	Cluster6
CM054145.1	1806468	1806562	Cluster3
CM054145.1	1921231	1921300	Cluster3
CM054145.1	2039282	2039370	Cluster1
CM054145.1	2157653	2157863	Cluster7
CM054145.1	2364248	2364630	Cluster1
CM054145.1	5218818	5219135	Cluster1
CM054145.1	5267536	5267578	Cluster1
CM054145.1	6290724	6291733	Cluster1
CM054145.1	6292592	6293020	Cluster1
CM054145.1	7817007	7817498	Cluster3
CM054145.1	8808331	8808646	Cluster3
CM054145.1	9586538	9587052	Cluster1
CM054145.1	9923961	9924114	Cluster1
CM054145.1	10184227	10186137	Cluster1
CM054145.1	11170740	11170888	Cluster1
CM054145.1	11367286	11367527	Cluster1
CM054145.1	12795354	12796023	Cluster1
CM054145.1	13936338	13936880	Cluster1
CM054145.1	14112233	14112741	Cluster1
CM054145.1	18164046	18164487	Cluster5
CM054145.1	18166270	18166691	Cluster5
CM054145.1	18167267	18168070	Cluster5
CM054145.1	18168821	18169219	Cluster3
CM054145.1	18169924	18170322	Cluster3
CM054145.1	18171357	18172454	Cluster5
CM054145.1	19057033	19057093	Cluster6
CM054145.1	20119630	20119677	Cluster6
CM054145.1	21545297	21545743	Cluster1
CM054145.1	21862679	21862753	Cluster3
CM054145.1	21865811	21865883	Cluster2
CM054145.1	21869416	21869490	Cluster2
CM054145.1	22286108	22286729	Cluster1
CM054145.1	22457716	22458020	Cluster5
CM054145.1	22665922	22665991	Cluster1
CM054145.1	22676816	22676997	Cluster1
CM054145.1	23355302	23355952	Cluster1
CM054145.1	23356624	23356757	Cluster1
CM054145.1	23404963	23405754	Cluster1
CM054145.1	23559093	23559274	Cluster6
CM054145.1	24572786	24573010	Cluster1
CM054145.1	25903015	25903660	Cluster1
CM054145.1	26391056	26391116	Cluster6
CM054145.1	27770049	27770389	Cluster1
CM054145.1	29078592	29079074	Cluster5
CM054145.1	31029525	31029753	Cluster1
CM054145.1	31995185	31995231	Cluster7
CM054145.1	33310145	33310941	Cluster1
CM054145.1	35110617	35110750	Cluster4
CM054145.1	35128294	35128678	Cluster1
CM054145.1	35829371	35829417	Cluster2
CM054145.1	38178980	38179034	Cluster1
CM054145.1	38474889	38475042	Cluster1
CM054145.1	38752928	38753433	Cluster7
CM054145.1	39921766	39921930	Cluster6
CM054145.1	41154466	41154523	Cluster2
CM054145.1	41317978	41318065	Cluster1
CM054145.1	41512658	41512944	Cluster1
CM054145.1	42622240	42622292	Cluster1
CM054145.1	42774338	42774519	Cluster6
CM054145.1	42799486	42799534	Cluster1
CM054145.1	45561726	45562377	Cluster1
CM054145.1	46021610	46021897	Cluster1
CM054145.1	46032026	46032576	Cluster6
CM054145.1	48086850	48087163	Cluster5
CM054145.1	48135976	48136026	Cluster3
CM054145.1	49374998	49375587	Cluster1
CM054145.1	49643723	49644401	Cluster1
CM054145.1	49791212	49791281	Cluster2
CM054145.1	49792600	49792671	Cluster2
CM054145.1	50170805	50172533	Cluster1
CM054145.1	50964221	50964389	Cluster1
CM054145.1	51212733	51212787	Cluster1
CM054145.1	51216908	51216962	Cluster1
CM054145.1	51267077	51267131	Cluster1
CM054145.1	51269717	51269771	Cluster1
CM054145.1	51272711	51273181	Cluster1
CM054145.1	51275521	51276066	Cluster1
CM054145.1	51289643	51289697	Cluster1
CM054145.1	51291687	51291741	Cluster1
CM054145.1	51293485	51293539	Cluster1
CM054145.1	51294797	51294851	Cluster1
CM054145.1	51297040	51297094	Cluster1
CM054145.1	51298836	51298890	Cluster1
CM054145.1	51300689	51300743	Cluster1
CM054145.1	51304546	51304600	Cluster1
CM054145.1	51793240	51793563	Cluster5
CM054145.1	51794320	51795671	Cluster1
CM054145.1	52688163	52688958	Cluster2
CM054145.1	53539613	53541879	Cluster1
CM054145.1	53562241	53562304	Cluster1
CM054145.1	55087998	55088072	Cluster3
CM054145.1	55465271	55465437	Cluster6
CM054145.1	55728647	55729239	Cluster1
CM054145.1	55848425	55849971	Cluster1
CM054145.1	55956953	55957327	Cluster1
CM054145.1	55958199	55959873	Cluster1
CM054145.1	56020503	56020670	Cluster1
CM054145.1	60864344	60864630	Cluster1
CM054145.1	60867212	60867286	Cluster5
CM054145.1	61061729	61062029	Cluster3
CM054145.1	61189999	61191813	Cluster1
CM054145.1	62082755	62083055	Cluster3
CM054145.1	62086500	62086800	Cluster3
CM054145.1	62089884	62090079	Cluster2
CM054145.1	62093078	62093378	Cluster2
CM054145.1	62184112	62184412	Cluster3
CM054145.1	62187038	62187335	Cluster2
CM054145.1	62197651	62197785	Cluster2
CM054145.1	62201047	62201346	Cluster3
CM054145.1	62203447	62203744	Cluster2
CM054145.1	62210007	62210307	Cluster3
CM054145.1	62217470	62217771	Cluster2
CM054145.1	62221757	62222056	Cluster3
CM054145.1	62236485	62236566	Cluster3
CM054145.1	62483046	62483493	Cluster2
CM054145.1	62891873	62891917	Cluster3
CM054145.1	64224681	64225934	Cluster5
CM054145.1	64230081	64230500	Cluster5
CM054145.1	65716003	65716082	Cluster1
CM054145.1	65841028	65841107	Cluster1
CM054145.1	65866595	65866673	Cluster1
CM054145.1	66123323	66123481	Cluster1
CM054145.1	66175737	66175815	Cluster1
CM054145.1	66483417	66483512	Cluster6
CM054145.1	67182221	67182295	Cluster5
CM054145.1	67183960	67184061	Cluster1
CM054145.1	67203111	67203403	Cluster1
CM054145.1	67208650	67208938	Cluster1
CM054145.1	68492422	68492558	Cluster5
CM054145.1	68572735	68572909	Cluster9
CM054146.1	166317	166596	Cluster1
CM054146.1	1269955	1270522	Cluster1
CM054146.1	1288544	1288930	Cluster1
CM054146.1	1635152	1635533	Cluster1
CM054146.1	2425471	2425718	Cluster1
CM054146.1	3197133	3197532	Cluster1
CM054146.1	3559760	3559976	Cluster3
CM054146.1	3678776	3679334	Cluster1
CM054146.1	3775921	3776075	Cluster1
CM054146.1	3823875	3824172	Cluster6
CM054146.1	3845946	3846434	Cluster5
CM054146.1	3874604	3875086	Cluster5
CM054146.1	3876736	3877043	Cluster1
CM054146.1	3907948	3908430	Cluster5
CM054146.1	3939037	3939133	Cluster6
CM054146.1	3972694	3972790	Cluster6
CM054146.1	4002465	4002561	Cluster6
CM054146.1	5094950	5095021	Cluster3
CM054146.1	6179107	6179194	Cluster3
CM054146.1	7233371	7233527	Cluster6
CM054146.1	7820242	7820778	Cluster1
CM054146.1	9286254	9286698	Cluster1
CM054146.1	10562526	10562632	Cluster4
CM054146.1	11753628	11753991	Cluster1
CM054146.1	12671587	12671732	Cluster1
CM054146.1	12804947	12804989	Cluster2
CM054146.1	14446413	14446465	Cluster3
CM054146.1	15324060	15324428	Cluster1
CM054146.1	15326454	15327061	Cluster1
CM054146.1	15774902	15774965	Cluster6
CM054146.1	16388145	16388220	Cluster2
CM054146.1	18200430	18201395	Cluster1
CM054146.1	18595033	18595078	Cluster3
CM054146.1	18883136	18883219	Cluster1
CM054146.1	19776418	19776553	Cluster5
CM054146.1	20494665	20494883	Cluster1
CM054146.1	21498713	21499259	Cluster7
CM054146.1	22021749	22022442	Cluster5
CM054146.1	22529817	22530781	Cluster1
CM054146.1	22532799	22532913	Cluster1
CM054146.1	23226462	23226701	Cluster1
CM054146.1	24394124	24394295	Cluster1
CM054146.1	24821578	24823481	Cluster1
CM054146.1	24832582	24832638	Cluster6
CM054146.1	26428865	26429094	Cluster6
CM054146.1	26665727	26665883	Cluster6
CM054146.1	26680828	26681009	Cluster6
CM054146.1	28087072	28088767	Cluster1
CM054146.1	28089634	28090010	Cluster1
CM054146.1	29333256	29333601	Cluster1
CM054146.1	29337584	29338106	Cluster1
CM054146.1	29378972	29380894	Cluster1
CM054146.1	29503128	29504017	Cluster5
CM054146.1	29725020	29725299	Cluster1
CM054146.1	29731616	29731788	Cluster2
CM054146.1	29845385	29845511	Cluster3
CM054146.1	31541219	31541345	Cluster3
CM054146.1	32526357	32526749	Cluster1
CM054146.1	32532486	32532759	Cluster1
CM054146.1	32538847	32539043	Cluster1
CM054146.1	32545145	32545421	Cluster1
CM054146.1	33721877	33722190	Cluster5
CM054146.1	34951804	34952316	Cluster1
CM054146.1	34953327	34953585	Cluster4
CM054146.1	34954432	34954602	Cluster2
CM054146.1	34956870	34957035	Cluster1
CM054146.1	34958240	34958499	Cluster6
CM054146.1	35156005	35156893	Cluster5
CM054146.1	37895877	37896189	Cluster1
CM054146.1	39604647	39605810	Cluster1
CM054146.1	39606461	39606654	Cluster1
CM054146.1	39619064	39620693	Cluster1
CM054146.1	39625963	39627628	Cluster1
CM054146.1	39630268	39630578	Cluster6
CM054146.1	39631869	39633046	Cluster1
CM054146.1	39634073	39634637	Cluster1
CM054146.1	39635563	39635873	Cluster6
CM054146.1	41463733	41463846	Cluster7
CM054146.1	41465143	41465256	Cluster7
CM054146.1	41466553	41466666	Cluster7
CM054146.1	41467963	41468005	Cluster7
CM054146.1	41468555	41468668	Cluster7
CM054146.1	41478139	41478252	Cluster7
CM054146.1	41478954	41479067	Cluster7
CM054146.1	41480169	41480886	Cluster7
CM054146.1	41481585	41481698	Cluster7
CM054146.1	41482389	41482431	Cluster7
CM054146.1	41482995	41483108	Cluster7
CM054146.1	41484405	41484447	Cluster7
CM054146.1	42461677	42461799	Cluster3
CM054146.1	42464615	42464721	Cluster6
CM054146.1	42468227	42468353	Cluster3
CM054146.1	42469605	42469730	Cluster3
CM054146.1	42471111	42471175	Cluster6
CM054146.1	42472421	42472515	Cluster6
CM054146.1	42478069	42478148	Cluster2
[truncated: 2,773 more rows]
